# Supplementary material for: Evaluating a therapeutic window for precision medicine by integrating genomic profiles and p53 network dynamics
Source: Commun Biol. 2022 Sep 7;5:924. doi: 10.1038/s42003-022-03872-1 (PMC9452682; doi:10.1038/s42003-022-03872-1)
Supplement: Supplementary file 3 — Supplementary Data 1 [file 42003_2022_3872_MOESM3_ESM.xlsx]

## Sheet: Information
No.	Sheet name	Description
1	Mapping of TCGA	Mapping of genetic informaton to networks of 1,067 patients of breast, colorectal, and lung cancer from TCGA
2	Patient-specific network	222 unique neworks from 1,067 patients
3	Mapping of CCLE	Mapping of genetic informaton to networks of 56 cell lines of breast, colorectal, and lung cancer from CCLE
4	Cell line-specific network	34 unique neworks from 56 cell lines
5	Selected network	17 selected cancer networks
6	TCGA vs. CCLE correlation coefficient	Comparison of network features according to genomic alterations from CCLE (cell lines) and TCGA (patient samples).

## Sheet: Mapping of TCGA
STUDY_ID	SAMPLE_ID	NT	ATM	p53	MDM2	MDMX	WIP1	CYCG	PTEN	p21	AKT	CYCE	RB	E2F1	ARF	BCL2	BAX	CASP	#Alteration
brca_tcga_pan_can_atlas_2018	TCGA-3C-AALJ-01	NT-1	N	N	N	A	A	N	N	N	N	N	N	N	N	N	N	N	2
brca_tcga_pan_can_atlas_2018	TCGA-3C-AALK-01	NT-2	N	N	N	N	A	N	N	N	A	N	N	N	N	N	N	N	2
brca_tcga_pan_can_atlas_2018	TCGA-4H-AAAK-01	NT-0	N	N	N	N	N	N	N	N	N	N	N	N	N	N	N	N	0
brca_tcga_pan_can_atlas_2018	TCGA-5L-AAT0-01	NT-0	N	N	N	N	N	N	N	N	N	N	N	N	N	N	N	N	0
brca_tcga_pan_can_atlas_2018	TCGA-5T-A9QA-01	NT-3	N	N	N	A	N	N	N	N	N	N	N	N	N	N	N	N	1
brca_tcga_pan_can_atlas_2018	TCGA-A1-A0SB-01	NT-0	N	N	N	N	N	N	N	N	N	N	N	N	N	N	N	N	0
brca_tcga_pan_can_atlas_2018	TCGA-A1-A0SD-01	NT-4	N	N	N	N	N	N	I	N	N	N	N	N	A	N	N	N	2
brca_tcga_pan_can_atlas_2018	TCGA-A1-A0SE-01	NT-0	N	N	N	N	N	N	N	N	N	N	N	N	N	N	N	N	0
brca_tcga_pan_can_atlas_2018	TCGA-A1-A0SF-01	NT-0	N	N	N	N	N	N	N	N	N	N	N	N	N	N	N	N	0
brca_tcga_pan_can_atlas_2018	TCGA-A1-A0SG-01	NT-0	N	N	N	N	N	N	N	N	N	N	N	N	N	N	N	N	0
brca_tcga_pan_can_atlas_2018	TCGA-A1-A0SH-01	NT-5	N	N	N	A	N	N	N	N	A	N	N	N	N	N	N	N	2
brca_tcga_pan_can_atlas_2018	TCGA-A1-A0SJ-01	NT-6	N	N	A	N	N	N	N	N	N	N	N	N	N	N	N	N	1
brca_tcga_pan_can_atlas_2018	TCGA-A1-A0SM-01	NT-0	N	N	N	N	N	N	N	N	N	N	N	N	N	N	N	N	0
brca_tcga_pan_can_atlas_2018	TCGA-A1-A0SN-01	NT-7	N	N	N	N	A	N	N	N	N	N	N	N	N	N	N	N	1
brca_tcga_pan_can_atlas_2018	TCGA-A1-A0SQ-01	NT-0	N	N	N	N	N	N	N	N	N	N	N	N	N	N	N	N	0
brca_tcga_pan_can_atlas_2018	TCGA-A2-A04N-01	NT-8	N	N	N	N	N	N	N	N	A	N	N	N	N	N	N	N	1
brca_tcga_pan_can_atlas_2018	TCGA-A2-A04Q-01	NT-0	N	N	N	N	N	N	N	N	N	N	N	N	N	N	N	N	0
brca_tcga_pan_can_atlas_2018	TCGA-A2-A04R-01	NT-7	N	N	N	N	A	N	N	N	N	N	N	N	N	N	N	N	1
brca_tcga_pan_can_atlas_2018	TCGA-A2-A04V-01	NT-8	N	N	N	N	N	N	N	N	A	N	N	N	N	N	N	N	1
brca_tcga_pan_can_atlas_2018	TCGA-A2-A04X-01	NT-7	N	N	N	N	A	N	N	N	N	N	N	N	N	N	N	N	1
brca_tcga_pan_can_atlas_2018	TCGA-A2-A04Y-01	NT-3	N	N	N	A	N	N	N	N	N	N	N	N	N	N	N	N	1
brca_tcga_pan_can_atlas_2018	TCGA-A2-A0CK-01	NT-0	N	N	N	N	N	N	N	N	N	N	N	N	N	N	N	N	0
brca_tcga_pan_can_atlas_2018	TCGA-A2-A0CP-01	NT-8	N	N	N	N	N	N	N	N	A	N	N	N	N	N	N	N	1
brca_tcga_pan_can_atlas_2018	TCGA-A2-A0CQ-01	NT-3	N	N	N	A	N	N	N	N	N	N	N	N	N	N	N	N	1
brca_tcga_pan_can_atlas_2018	TCGA-A2-A0CR-01	NT-8	N	N	N	N	N	N	N	N	A	N	N	N	N	N	N	N	1
brca_tcga_pan_can_atlas_2018	TCGA-A2-A0CS-01	NT-9	N	N	N	N	N	N	I	N	A	N	N	N	N	N	N	N	2
brca_tcga_pan_can_atlas_2018	TCGA-A2-A0CT-01	NT-0	N	N	N	N	N	N	N	N	N	N	N	N	N	N	N	N	0
brca_tcga_pan_can_atlas_2018	TCGA-A2-A0CU-01	NT-10	I	N	N	N	N	N	N	N	N	N	N	N	N	N	N	N	1
brca_tcga_pan_can_atlas_2018	TCGA-A2-A0CV-01	NT-0	N	N	N	N	N	N	N	N	N	N	N	N	N	N	N	N	0
brca_tcga_pan_can_atlas_2018	TCGA-A2-A0D3-01	NT-5	N	N	N	A	N	N	N	N	A	N	N	N	N	N	N	N	2
brca_tcga_pan_can_atlas_2018	TCGA-A2-A0D4-01	NT-11	N	N	N	N	A	N	N	N	N	N	I	A	N	N	N	N	3
brca_tcga_pan_can_atlas_2018	TCGA-A2-A0EM-01	NT-0	N	N	N	N	N	N	N	N	N	N	N	N	N	N	N	N	0
brca_tcga_pan_can_atlas_2018	TCGA-A2-A0EN-01	NT-8	N	N	N	N	N	N	N	N	A	N	N	N	N	N	N	N	1
brca_tcga_pan_can_atlas_2018	TCGA-A2-A0EO-01	NT-8	N	N	N	N	N	N	N	N	A	N	N	N	N	N	N	N	1
brca_tcga_pan_can_atlas_2018	TCGA-A2-A0EP-01	NT-12	N	N	N	N	N	N	N	N	N	N	N	N	N	I	N	N	1
brca_tcga_pan_can_atlas_2018	TCGA-A2-A0ES-01	NT-0	N	N	N	N	N	N	N	N	N	N	N	N	N	N	N	N	0
brca_tcga_pan_can_atlas_2018	TCGA-A2-A0ET-01	NT-13	N	N	N	A	A	A	N	N	N	N	N	N	N	N	N	N	3
brca_tcga_pan_can_atlas_2018	TCGA-A2-A0EU-01	NT-14	N	N	A	N	A	N	N	N	N	A	N	N	N	N	N	N	3
brca_tcga_pan_can_atlas_2018	TCGA-A2-A0EV-01	NT-2	N	N	N	N	A	N	N	N	A	N	N	N	N	N	N	N	2
brca_tcga_pan_can_atlas_2018	TCGA-A2-A0EW-01	NT-8	N	N	N	N	N	N	N	N	A	N	N	N	N	N	N	N	1
brca_tcga_pan_can_atlas_2018	TCGA-A2-A0EX-01	NT-8	N	N	N	N	N	N	N	N	A	N	N	N	N	N	N	N	1
brca_tcga_pan_can_atlas_2018	TCGA-A2-A0SU-01	NT-7	N	N	N	N	A	N	N	N	N	N	N	N	N	N	N	N	1
brca_tcga_pan_can_atlas_2018	TCGA-A2-A0SY-01	NT-15	N	N	N	N	N	A	N	N	A	N	N	N	N	N	N	N	2
brca_tcga_pan_can_atlas_2018	TCGA-A2-A0T0-01	NT-16	N	N	N	N	A	N	I	N	N	N	N	A	N	N	A	N	4
brca_tcga_pan_can_atlas_2018	TCGA-A2-A0T4-01	NT-8	N	N	N	N	N	N	N	N	A	N	N	N	N	N	N	N	1
brca_tcga_pan_can_atlas_2018	TCGA-A2-A0T5-01	NT-0	N	N	N	N	N	N	N	N	N	N	N	N	N	N	N	N	0
brca_tcga_pan_can_atlas_2018	TCGA-A2-A0T6-01	NT-0	N	N	N	N	N	N	N	N	N	N	N	N	N	N	N	N	0
brca_tcga_pan_can_atlas_2018	TCGA-A2-A0T7-01	NT-17	I	N	N	N	N	N	N	N	A	N	N	N	N	N	N	N	2
brca_tcga_pan_can_atlas_2018	TCGA-A2-A0YC-01	NT-8	N	N	N	N	N	N	N	N	A	N	N	N	N	N	N	N	1
brca_tcga_pan_can_atlas_2018	TCGA-A2-A0YD-01	NT-3	N	N	N	A	N	N	N	N	N	N	N	N	N	N	N	N	1
brca_tcga_pan_can_atlas_2018	TCGA-A2-A0YF-01	NT-3	N	N	N	A	N	N	N	N	N	N	N	N	N	N	N	N	1
brca_tcga_pan_can_atlas_2018	TCGA-A2-A0YI-01	NT-8	N	N	N	N	N	N	N	N	A	N	N	N	N	N	N	N	1
brca_tcga_pan_can_atlas_2018	TCGA-A2-A0YK-01	NT-18	N	N	N	N	N	N	N	N	N	N	N	I	N	N	N	N	1
brca_tcga_pan_can_atlas_2018	TCGA-A2-A0YL-01	NT-2	N	N	N	N	A	N	N	N	A	N	N	N	N	N	N	N	2
brca_tcga_pan_can_atlas_2018	TCGA-A2-A1FV-01	NT-19	N	N	N	A	N	N	N	N	I	N	N	N	N	A	N	N	3
brca_tcga_pan_can_atlas_2018	TCGA-A2-A1FW-01	NT-20	N	N	N	A	A	N	N	N	A	N	N	N	N	N	N	N	3
brca_tcga_pan_can_atlas_2018	TCGA-A2-A1FX-01	NT-21	N	N	N	N	N	N	N	A	N	N	N	N	N	N	N	N	1
brca_tcga_pan_can_atlas_2018	TCGA-A2-A1FZ-01	NT-8	N	N	N	N	N	N	N	N	A	N	N	N	N	N	N	N	1
brca_tcga_pan_can_atlas_2018	TCGA-A2-A1G0-01	NT-8	N	N	N	N	N	N	N	N	A	N	N	N	N	N	N	N	1
brca_tcga_pan_can_atlas_2018	TCGA-A2-A1G4-01	NT-0	N	N	N	N	N	N	N	N	N	N	N	N	N	N	N	N	0
brca_tcga_pan_can_atlas_2018	TCGA-A2-A1G6-01	NT-0	N	N	N	N	N	N	N	N	N	N	N	N	N	N	N	N	0
brca_tcga_pan_can_atlas_2018	TCGA-A2-A25A-01	NT-8	N	N	N	N	N	N	N	N	A	N	N	N	N	N	N	N	1
brca_tcga_pan_can_atlas_2018	TCGA-A2-A25B-01	NT-22	N	N	A	A	A	N	N	N	A	A	N	N	N	N	N	N	5
brca_tcga_pan_can_atlas_2018	TCGA-A2-A25C-01	NT-8	N	N	N	N	N	N	N	N	A	N	N	N	N	N	N	N	1
brca_tcga_pan_can_atlas_2018	TCGA-A2-A25D-01	NT-23	N	N	N	A	N	N	N	N	A	N	N	N	N	N	A	N	3
brca_tcga_pan_can_atlas_2018	TCGA-A2-A25E-01	NT-24	N	N	A	A	A	N	N	N	N	N	N	N	N	N	N	N	3
brca_tcga_pan_can_atlas_2018	TCGA-A2-A25F-01	NT-0	N	N	N	N	N	N	N	N	N	N	N	N	N	N	N	N	0
brca_tcga_pan_can_atlas_2018	TCGA-A2-A3KD-01	NT-0	N	N	N	N	N	N	N	N	N	N	N	N	N	N	N	N	0
brca_tcga_pan_can_atlas_2018	TCGA-A2-A3XU-01	NT-25	N	N	N	N	N	N	N	N	N	A	I	N	N	N	A	N	3
brca_tcga_pan_can_atlas_2018	TCGA-A2-A3XW-01	NT-26	N	N	N	N	N	N	N	N	N	N	I	N	N	N	N	N	1
brca_tcga_pan_can_atlas_2018	TCGA-A2-A3XZ-01	NT-7	N	N	N	N	A	N	N	N	N	N	N	N	N	N	N	N	1
brca_tcga_pan_can_atlas_2018	TCGA-A2-A4S2-01	NT-8	N	N	N	N	N	N	N	N	A	N	N	N	N	N	N	N	1
brca_tcga_pan_can_atlas_2018	TCGA-A7-A0CD-01	NT-27	N	N	A	N	N	N	N	N	A	N	N	N	N	A	N	N	3
brca_tcga_pan_can_atlas_2018	TCGA-A7-A0CG-01	NT-5	N	N	N	A	N	N	N	N	A	N	N	N	N	N	N	N	2
brca_tcga_pan_can_atlas_2018	TCGA-A7-A0CH-01	NT-5	N	N	N	A	N	N	N	N	A	N	N	N	N	N	N	N	2
brca_tcga_pan_can_atlas_2018	TCGA-A7-A0D9-01	NT-8	N	N	N	N	N	N	N	N	A	N	N	N	N	N	N	N	1
brca_tcga_pan_can_atlas_2018	TCGA-A7-A0DB-01	NT-8	N	N	N	N	N	N	N	N	A	N	N	N	N	N	N	N	1
brca_tcga_pan_can_atlas_2018	TCGA-A7-A13F-01	NT-28	N	N	A	N	N	N	N	N	N	A	N	N	N	N	N	N	2
brca_tcga_pan_can_atlas_2018	TCGA-A7-A26H-01	NT-20	N	N	N	A	A	N	N	N	A	N	N	N	N	N	N	N	3
brca_tcga_pan_can_atlas_2018	TCGA-A7-A26J-01	NT-1	N	N	N	A	A	N	N	N	N	N	N	N	N	N	N	N	2
brca_tcga_pan_can_atlas_2018	TCGA-A7-A3RF-01	NT-26	N	N	N	N	N	N	N	N	N	N	I	N	N	N	N	N	1
brca_tcga_pan_can_atlas_2018	TCGA-A7-A425-01	NT-0	N	N	N	N	N	N	N	N	N	N	N	N	N	N	N	N	0
brca_tcga_pan_can_atlas_2018	TCGA-A7-A5ZW-01	NT-8	N	N	N	N	N	N	N	N	A	N	N	N	N	N	N	N	1
brca_tcga_pan_can_atlas_2018	TCGA-A7-A5ZX-01	NT-5	N	N	N	A	N	N	N	N	A	N	N	N	N	N	N	N	2
brca_tcga_pan_can_atlas_2018	TCGA-A8-A06N-01	NT-7	N	N	N	N	A	N	N	N	N	N	N	N	N	N	N	N	1
brca_tcga_pan_can_atlas_2018	TCGA-A8-A06P-01	NT-8	N	N	N	N	N	N	N	N	A	N	N	N	N	N	N	N	1
brca_tcga_pan_can_atlas_2018	TCGA-A8-A06R-01	NT-29	N	N	N	A	N	N	I	N	A	N	N	N	N	N	N	N	3
brca_tcga_pan_can_atlas_2018	TCGA-A8-A06T-01	NT-30	N	N	A	N	N	N	N	N	N	N	N	I	N	N	N	N	2
brca_tcga_pan_can_atlas_2018	TCGA-A8-A06X-01	NT-31	N	N	N	N	A	N	N	N	N	N	N	N	I	N	N	N	2
brca_tcga_pan_can_atlas_2018	TCGA-A8-A06Y-01	NT-32	N	N	N	A	N	N	N	N	N	N	N	N	I	N	N	N	2
brca_tcga_pan_can_atlas_2018	TCGA-A8-A076-01	NT-7	N	N	N	N	A	N	N	N	N	N	N	N	N	N	N	N	1
brca_tcga_pan_can_atlas_2018	TCGA-A8-A07E-01	NT-8	N	N	N	N	N	N	N	N	A	N	N	N	N	N	N	N	1
brca_tcga_pan_can_atlas_2018	TCGA-A8-A07F-01	NT-3	N	N	N	A	N	N	N	N	N	N	N	N	N	N	N	N	1
brca_tcga_pan_can_atlas_2018	TCGA-A8-A07G-01	NT-5	N	N	N	A	N	N	N	N	A	N	N	N	N	N	N	N	2
brca_tcga_pan_can_atlas_2018	TCGA-A8-A07I-01	NT-33	N	N	N	A	A	N	N	A	N	N	N	N	N	N	N	N	3
brca_tcga_pan_can_atlas_2018	TCGA-A8-A07J-01	NT-8	N	N	N	N	N	N	N	N	A	N	N	N	N	N	N	N	1
brca_tcga_pan_can_atlas_2018	TCGA-A8-A07L-01	NT-34	N	N	N	A	N	N	N	N	N	N	N	A	N	N	N	N	2
brca_tcga_pan_can_atlas_2018	TCGA-A8-A07P-01	NT-35	I	N	A	N	N	N	N	N	N	N	N	N	N	A	N	N	3
brca_tcga_pan_can_atlas_2018	TCGA-A8-A07Z-01	NT-36	N	N	N	N	N	A	N	N	A	A	N	A	N	N	N	N	4
brca_tcga_pan_can_atlas_2018	TCGA-A8-A082-01	NT-0	N	N	N	N	N	N	N	N	N	N	N	N	N	N	N	N	0
brca_tcga_pan_can_atlas_2018	TCGA-A8-A083-01	NT-0	N	N	N	N	N	N	N	N	N	N	N	N	N	N	N	N	0
brca_tcga_pan_can_atlas_2018	TCGA-A8-A085-01	NT-7	N	N	N	N	A	N	N	N	N	N	N	N	N	N	N	N	1
brca_tcga_pan_can_atlas_2018	TCGA-A8-A086-01	NT-0	N	N	N	N	N	N	N	N	N	N	N	N	N	N	N	N	0
brca_tcga_pan_can_atlas_2018	TCGA-A8-A08A-01	NT-0	N	N	N	N	N	N	N	N	N	N	N	N	N	N	N	N	0
brca_tcga_pan_can_atlas_2018	TCGA-A8-A08B-01	NT-37	N	N	N	A	I	N	N	N	A	N	N	N	N	N	N	N	3
brca_tcga_pan_can_atlas_2018	TCGA-A8-A08G-01	NT-7	N	N	N	N	A	N	N	N	N	N	N	N	N	N	N	N	1
brca_tcga_pan_can_atlas_2018	TCGA-A8-A08H-01	NT-38	N	N	N	N	N	N	N	N	I	N	N	N	N	N	N	N	1
brca_tcga_pan_can_atlas_2018	TCGA-A8-A08J-01	NT-39	N	N	N	A	A	N	N	N	N	A	N	N	N	N	N	N	3
brca_tcga_pan_can_atlas_2018	TCGA-A8-A08L-01	NT-40	N	N	N	N	A	N	N	N	A	N	I	A	N	N	N	N	4
brca_tcga_pan_can_atlas_2018	TCGA-A8-A08O-01	NT-41	N	N	N	N	A	N	N	N	A	A	N	N	N	N	A	N	4
brca_tcga_pan_can_atlas_2018	TCGA-A8-A08T-01	NT-42	N	N	N	A	N	N	N	N	A	N	N	N	N	A	N	N	3
brca_tcga_pan_can_atlas_2018	TCGA-A8-A08Z-01	NT-43	N	N	N	A	N	N	N	N	A	N	N	N	I	N	N	N	3
brca_tcga_pan_can_atlas_2018	TCGA-A8-A090-01	NT-0	N	N	N	N	N	N	N	N	N	N	N	N	N	N	N	N	0
brca_tcga_pan_can_atlas_2018	TCGA-A8-A091-01	NT-44	N	N	N	N	N	N	N	N	N	N	N	N	N	A	N	N	1
brca_tcga_pan_can_atlas_2018	TCGA-A8-A093-01	NT-5	N	N	N	A	N	N	N	N	A	N	N	N	N	N	N	N	2
brca_tcga_pan_can_atlas_2018	TCGA-A8-A095-01	NT-45	N	N	N	A	N	A	N	N	A	N	I	A	N	N	N	N	5
brca_tcga_pan_can_atlas_2018	TCGA-A8-A096-01	NT-8	N	N	N	N	N	N	N	N	A	N	N	N	N	N	N	N	1
brca_tcga_pan_can_atlas_2018	TCGA-A8-A099-01	NT-46	N	N	N	A	N	N	N	N	N	N	N	I	N	N	N	N	2
brca_tcga_pan_can_atlas_2018	TCGA-A8-A09A-01	NT-2	N	N	N	N	A	N	N	N	A	N	N	N	N	N	N	N	2
brca_tcga_pan_can_atlas_2018	TCGA-A8-A09B-01	NT-47	N	N	N	A	N	N	N	N	A	N	I	N	N	N	N	N	3
brca_tcga_pan_can_atlas_2018	TCGA-A8-A09C-01	NT-5	N	N	N	A	N	N	N	N	A	N	N	N	N	N	N	N	2
brca_tcga_pan_can_atlas_2018	TCGA-A8-A09D-01	NT-48	N	N	A	N	A	N	N	N	A	N	N	N	N	N	N	N	3
brca_tcga_pan_can_atlas_2018	TCGA-A8-A09I-01	NT-49	N	N	N	N	A	N	N	N	N	N	N	A	N	N	N	N	2
brca_tcga_pan_can_atlas_2018	TCGA-A8-A09M-01	NT-50	N	N	A	N	N	N	I	N	N	N	N	N	N	N	N	N	2
brca_tcga_pan_can_atlas_2018	TCGA-A8-A09R-01	NT-7	N	N	N	N	A	N	N	N	N	N	N	N	N	N	N	N	1
brca_tcga_pan_can_atlas_2018	TCGA-A8-A09T-01	NT-0	N	N	N	N	N	N	N	N	N	N	N	N	N	N	N	N	0
brca_tcga_pan_can_atlas_2018	TCGA-A8-A09V-01	NT-51	N	N	N	A	N	N	N	N	N	N	I	N	N	N	N	N	2
brca_tcga_pan_can_atlas_2018	TCGA-A8-A09W-01	NT-52	N	N	N	N	A	A	N	N	N	N	I	A	N	N	N	N	4
brca_tcga_pan_can_atlas_2018	TCGA-A8-A09Z-01	NT-53	N	N	N	N	N	N	I	N	N	N	N	N	N	N	N	N	1
brca_tcga_pan_can_atlas_2018	TCGA-A8-A0A1-01	NT-54	I	N	N	A	N	N	N	I	A	N	N	N	N	N	N	N	4
brca_tcga_pan_can_atlas_2018	TCGA-A8-A0A2-01	NT-55	N	N	N	A	N	N	I	N	N	N	N	N	N	N	N	N	2
brca_tcga_pan_can_atlas_2018	TCGA-A8-A0A4-01	NT-0	N	N	N	N	N	N	N	N	N	N	N	N	N	N	N	N	0
brca_tcga_pan_can_atlas_2018	TCGA-A8-A0A6-01	NT-8	N	N	N	N	N	N	N	N	A	N	N	N	N	N	N	N	1
brca_tcga_pan_can_atlas_2018	TCGA-A8-A0A7-01	NT-56	N	N	A	N	N	N	N	N	A	N	N	N	N	N	N	N	2
brca_tcga_pan_can_atlas_2018	TCGA-A8-A0A9-01	NT-57	N	N	A	A	N	N	N	N	A	N	N	N	N	N	N	N	3
brca_tcga_pan_can_atlas_2018	TCGA-A8-A0AB-01	NT-51	N	N	N	A	N	N	N	N	N	N	I	N	N	N	N	N	2
brca_tcga_pan_can_atlas_2018	TCGA-A8-A0AD-01	NT-0	N	N	N	N	N	N	N	N	N	N	N	N	N	N	N	N	0
brca_tcga_pan_can_atlas_2018	TCGA-AC-A23E-01	NT-8	N	N	N	N	N	N	N	N	A	N	N	N	N	N	N	N	1
brca_tcga_pan_can_atlas_2018	TCGA-AC-A23H-01	NT-7	N	N	N	N	A	N	N	N	N	N	N	N	N	N	N	N	1
brca_tcga_pan_can_atlas_2018	TCGA-AC-A2B8-01	NT-5	N	N	N	A	N	N	N	N	A	N	N	N	N	N	N	N	2
brca_tcga_pan_can_atlas_2018	TCGA-AC-A2BM-01	NT-58	N	N	N	N	N	N	N	N	N	N	N	A	N	N	N	N	1
brca_tcga_pan_can_atlas_2018	TCGA-AC-A2FB-01	NT-0	N	N	N	N	N	N	N	N	N	N	N	N	N	N	N	N	0
brca_tcga_pan_can_atlas_2018	TCGA-AC-A2FF-01	NT-8	N	N	N	N	N	N	N	N	A	N	N	N	N	N	N	N	1
brca_tcga_pan_can_atlas_2018	TCGA-AC-A2FG-01	NT-0	N	N	N	N	N	N	N	N	N	N	N	N	N	N	N	N	0
brca_tcga_pan_can_atlas_2018	TCGA-AC-A2FK-01	NT-0	N	N	N	N	N	N	N	N	N	N	N	N	N	N	N	N	0
brca_tcga_pan_can_atlas_2018	TCGA-AC-A2FO-01	NT-8	N	N	N	N	N	N	N	N	A	N	N	N	N	N	N	N	1
brca_tcga_pan_can_atlas_2018	TCGA-AC-A3HN-01	NT-0	N	N	N	N	N	N	N	N	N	N	N	N	N	N	N	N	0
brca_tcga_pan_can_atlas_2018	TCGA-AC-A3QP-01	NT-0	N	N	N	N	N	N	N	N	N	N	N	N	N	N	N	N	0
brca_tcga_pan_can_atlas_2018	TCGA-AC-A3QQ-01	NT-58	N	N	N	N	N	N	N	N	N	N	N	A	N	N	N	N	1
brca_tcga_pan_can_atlas_2018	TCGA-AC-A3W5-01	NT-8	N	N	N	N	N	N	N	N	A	N	N	N	N	N	N	N	1
brca_tcga_pan_can_atlas_2018	TCGA-AC-A3YI-01	NT-0	N	N	N	N	N	N	N	N	N	N	N	N	N	N	N	N	0
brca_tcga_pan_can_atlas_2018	TCGA-AC-A3YJ-01	NT-8	N	N	N	N	N	N	N	N	A	N	N	N	N	N	N	N	1
brca_tcga_pan_can_atlas_2018	TCGA-AC-A4ZE-01	NT-3	N	N	N	A	N	N	N	N	N	N	N	N	N	N	N	N	1
brca_tcga_pan_can_atlas_2018	TCGA-AC-A5XS-01	NT-8	N	N	N	N	N	N	N	N	A	N	N	N	N	N	N	N	1
brca_tcga_pan_can_atlas_2018	TCGA-AC-A62V-01	NT-7	N	N	N	N	A	N	N	N	N	N	N	N	N	N	N	N	1
brca_tcga_pan_can_atlas_2018	TCGA-AC-A62Y-01	NT-53	N	N	N	N	N	N	I	N	N	N	N	N	N	N	N	N	1
brca_tcga_pan_can_atlas_2018	TCGA-AC-A6IV-01	NT-1	N	N	N	A	A	N	N	N	N	N	N	N	N	N	N	N	2
brca_tcga_pan_can_atlas_2018	TCGA-AC-A6IX-01	NT-8	N	N	N	N	N	N	N	N	A	N	N	N	N	N	N	N	1
brca_tcga_pan_can_atlas_2018	TCGA-AC-A6NO-01	NT-5	N	N	N	A	N	N	N	N	A	N	N	N	N	N	N	N	2
brca_tcga_pan_can_atlas_2018	TCGA-AC-A7VB-01	NT-57	N	N	A	A	N	N	N	N	A	N	N	N	N	N	N	N	3
brca_tcga_pan_can_atlas_2018	TCGA-AC-A8OP-01	NT-1	N	N	N	A	A	N	N	N	N	N	N	N	N	N	N	N	2
brca_tcga_pan_can_atlas_2018	TCGA-AC-A8OR-01	NT-0	N	N	N	N	N	N	N	N	N	N	N	N	N	N	N	N	0
brca_tcga_pan_can_atlas_2018	TCGA-AC-A8OS-01	NT-0	N	N	N	N	N	N	N	N	N	N	N	N	N	N	N	N	0
brca_tcga_pan_can_atlas_2018	TCGA-AN-A03X-01	NT-46	N	N	N	A	N	N	N	N	N	N	N	I	N	N	N	N	2
brca_tcga_pan_can_atlas_2018	TCGA-AN-A03Y-01	NT-5	N	N	N	A	N	N	N	N	A	N	N	N	N	N	N	N	2
brca_tcga_pan_can_atlas_2018	TCGA-AN-A041-01	NT-59	N	N	N	A	A	N	N	N	N	N	N	A	N	N	N	N	3
brca_tcga_pan_can_atlas_2018	TCGA-AN-A049-01	NT-8	N	N	N	N	N	N	N	N	A	N	N	N	N	N	N	N	1
brca_tcga_pan_can_atlas_2018	TCGA-AN-A04A-01	NT-60	N	N	N	N	A	N	N	A	N	N	N	N	N	A	N	N	3
brca_tcga_pan_can_atlas_2018	TCGA-AN-A04D-01	NT-61	N	N	N	A	A	N	N	N	N	N	I	A	N	N	N	N	4
brca_tcga_pan_can_atlas_2018	TCGA-AN-A0AK-01	NT-9	N	N	N	N	N	N	I	N	A	N	N	N	N	N	N	N	2
brca_tcga_pan_can_atlas_2018	TCGA-AN-A0AM-01	NT-6	N	N	A	N	N	N	N	N	N	N	N	N	N	N	N	N	1
brca_tcga_pan_can_atlas_2018	TCGA-AN-A0AT-01	NT-62	N	N	N	N	N	N	I	A	N	N	N	N	I	N	N	N	3
brca_tcga_pan_can_atlas_2018	TCGA-AN-A0FD-01	NT-7	N	N	N	N	A	N	N	N	N	N	N	N	N	N	N	N	1
brca_tcga_pan_can_atlas_2018	TCGA-AN-A0FF-01	NT-57	N	N	A	A	N	N	N	N	A	N	N	N	N	N	N	N	3
brca_tcga_pan_can_atlas_2018	TCGA-AN-A0FK-01	NT-3	N	N	N	A	N	N	N	N	N	N	N	N	N	N	N	N	1
brca_tcga_pan_can_atlas_2018	TCGA-AN-A0FN-01	NT-3	N	N	N	A	N	N	N	N	N	N	N	N	N	N	N	N	1
brca_tcga_pan_can_atlas_2018	TCGA-AN-A0FS-01	NT-8	N	N	N	N	N	N	N	N	A	N	N	N	N	N	N	N	1
brca_tcga_pan_can_atlas_2018	TCGA-AN-A0FW-01	NT-2	N	N	N	N	A	N	N	N	A	N	N	N	N	N	N	N	2
brca_tcga_pan_can_atlas_2018	TCGA-AN-A0FZ-01	NT-6	N	N	A	N	N	N	N	N	N	N	N	N	N	N	N	N	1
brca_tcga_pan_can_atlas_2018	TCGA-AN-A0XL-01	NT-8	N	N	N	N	N	N	N	N	A	N	N	N	N	N	N	N	1
brca_tcga_pan_can_atlas_2018	TCGA-AN-A0XO-01	NT-8	N	N	N	N	N	N	N	N	A	N	N	N	N	N	N	N	1
brca_tcga_pan_can_atlas_2018	TCGA-AN-A0XP-01	NT-5	N	N	N	A	N	N	N	N	A	N	N	N	N	N	N	N	2
brca_tcga_pan_can_atlas_2018	TCGA-AN-A0XR-01	NT-63	N	N	N	N	A	A	N	N	A	N	N	N	N	N	N	N	3
brca_tcga_pan_can_atlas_2018	TCGA-AN-A0XS-01	NT-8	N	N	N	N	N	N	N	N	A	N	N	N	N	N	N	N	1
brca_tcga_pan_can_atlas_2018	TCGA-AN-A0XW-01	NT-64	N	N	N	A	A	N	I	N	N	N	N	N	N	N	N	N	3
brca_tcga_pan_can_atlas_2018	TCGA-AO-A03M-01	NT-8	N	N	N	N	N	N	N	N	A	N	N	N	N	N	N	N	1
brca_tcga_pan_can_atlas_2018	TCGA-AO-A03P-01	NT-65	N	N	A	N	A	N	N	N	N	N	N	N	N	A	A	N	4
brca_tcga_pan_can_atlas_2018	TCGA-AO-A03T-01	NT-0	N	N	N	N	N	N	N	N	N	N	N	N	N	N	N	N	0
brca_tcga_pan_can_atlas_2018	TCGA-AO-A03U-01	NT-0	N	N	N	N	N	N	N	N	N	N	N	N	N	N	N	N	0
brca_tcga_pan_can_atlas_2018	TCGA-AO-A0J3-01	NT-7	N	N	N	N	A	N	N	N	N	N	N	N	N	N	N	N	1
brca_tcga_pan_can_atlas_2018	TCGA-AO-A0J5-01	NT-66	N	N	N	N	A	N	N	N	A	N	N	N	I	N	N	N	3
brca_tcga_pan_can_atlas_2018	TCGA-AO-A0J7-01	NT-67	N	N	N	N	N	N	N	N	A	A	N	N	N	N	N	N	2
brca_tcga_pan_can_atlas_2018	TCGA-AO-A0J8-01	NT-0	N	N	N	N	N	N	N	N	N	N	N	N	N	N	N	N	0
brca_tcga_pan_can_atlas_2018	TCGA-AO-A0J9-01	NT-68	N	N	N	A	N	A	N	N	N	N	N	N	N	N	N	N	2
brca_tcga_pan_can_atlas_2018	TCGA-AO-A0JA-01	NT-9	N	N	N	N	N	N	I	N	A	N	N	N	N	N	N	N	2
brca_tcga_pan_can_atlas_2018	TCGA-AO-A0JC-01	NT-8	N	N	N	N	N	N	N	N	A	N	N	N	N	N	N	N	1
brca_tcga_pan_can_atlas_2018	TCGA-AO-A0JG-01	NT-7	N	N	N	N	A	N	N	N	N	N	N	N	N	N	N	N	1
brca_tcga_pan_can_atlas_2018	TCGA-AO-A0JI-01	NT-0	N	N	N	N	N	N	N	N	N	N	N	N	N	N	N	N	0
brca_tcga_pan_can_atlas_2018	TCGA-AO-A0JJ-01	NT-0	N	N	N	N	N	N	N	N	N	N	N	N	N	N	N	N	0
brca_tcga_pan_can_atlas_2018	TCGA-AO-A0JM-01	NT-69	I	N	N	N	A	N	N	N	A	N	N	N	N	N	N	N	3
brca_tcga_pan_can_atlas_2018	TCGA-AO-A125-01	NT-5	N	N	N	A	N	N	N	N	A	N	N	N	N	N	N	N	2
brca_tcga_pan_can_atlas_2018	TCGA-AO-A12A-01	NT-5	N	N	N	A	N	N	N	N	A	N	N	N	N	N	N	N	2
brca_tcga_pan_can_atlas_2018	TCGA-AO-A12B-01	NT-0	N	N	N	N	N	N	N	N	N	N	N	N	N	N	N	N	0
brca_tcga_pan_can_atlas_2018	TCGA-AO-A12E-01	NT-0	N	N	N	N	N	N	N	N	N	N	N	N	N	N	N	N	0
brca_tcga_pan_can_atlas_2018	TCGA-AO-A12F-01	NT-34	N	N	N	A	N	N	N	N	N	N	N	A	N	N	N	N	2
brca_tcga_pan_can_atlas_2018	TCGA-AO-A12H-01	NT-8	N	N	N	N	N	N	N	N	A	N	N	N	N	N	N	N	1
brca_tcga_pan_can_atlas_2018	TCGA-AO-A1KO-01	NT-0	N	N	N	N	N	N	N	N	N	N	N	N	N	N	N	N	0
brca_tcga_pan_can_atlas_2018	TCGA-AO-A1KP-01	NT-3	N	N	N	A	N	N	N	N	N	N	N	N	N	N	N	N	1
brca_tcga_pan_can_atlas_2018	TCGA-AO-A1KR-01	NT-67	N	N	N	N	N	N	N	N	A	A	N	N	N	N	N	N	2
brca_tcga_pan_can_atlas_2018	TCGA-AO-A1KS-01	NT-70	N	N	N	A	A	A	A	N	N	N	N	N	N	N	N	N	4
brca_tcga_pan_can_atlas_2018	TCGA-AO-A1KT-01	NT-71	I	N	N	N	N	N	N	A	N	N	N	N	N	N	N	N	2
brca_tcga_pan_can_atlas_2018	TCGA-AQ-A0Y5-01	NT-72	N	N	N	N	A	A	N	A	A	N	N	N	N	N	N	N	4
brca_tcga_pan_can_atlas_2018	TCGA-AQ-A1H2-01	NT-8	N	N	N	N	N	N	N	N	A	N	N	N	N	N	N	N	1
brca_tcga_pan_can_atlas_2018	TCGA-AQ-A1H3-01	NT-0	N	N	N	N	N	N	N	N	N	N	N	N	N	N	N	N	0
brca_tcga_pan_can_atlas_2018	TCGA-AQ-A54O-01	NT-8	N	N	N	N	N	N	N	N	A	N	N	N	N	N	N	N	1
brca_tcga_pan_can_atlas_2018	TCGA-AQ-A7U7-01	NT-3	N	N	N	A	N	N	N	N	N	N	N	N	N	N	N	N	1
brca_tcga_pan_can_atlas_2018	TCGA-AR-A0TQ-01	NT-31	N	N	N	N	A	N	N	N	N	N	N	N	I	N	N	N	2
brca_tcga_pan_can_atlas_2018	TCGA-AR-A0TR-01	NT-73	N	N	A	A	N	A	N	N	A	N	N	N	N	N	N	N	4
brca_tcga_pan_can_atlas_2018	TCGA-AR-A0TT-01	NT-7	N	N	N	N	A	N	N	N	N	N	N	N	N	N	N	N	1
brca_tcga_pan_can_atlas_2018	TCGA-AR-A0TW-01	NT-74	N	N	N	A	A	N	N	N	N	N	N	N	I	N	N	N	3
brca_tcga_pan_can_atlas_2018	TCGA-AR-A0TY-01	NT-31	N	N	N	N	A	N	N	N	N	N	N	N	I	N	N	N	2
brca_tcga_pan_can_atlas_2018	TCGA-AR-A0TZ-01	NT-75	N	N	N	N	N	A	N	N	A	N	N	A	N	N	N	N	3
brca_tcga_pan_can_atlas_2018	TCGA-AR-A0U3-01	NT-76	N	N	N	N	N	N	N	N	N	N	A	A	N	N	N	N	2
brca_tcga_pan_can_atlas_2018	TCGA-AR-A1AK-01	NT-7	N	N	N	N	A	N	N	N	N	N	N	N	N	N	N	N	1
brca_tcga_pan_can_atlas_2018	TCGA-AR-A1AL-01	NT-5	N	N	N	A	N	N	N	N	A	N	N	N	N	N	N	N	2
brca_tcga_pan_can_atlas_2018	TCGA-AR-A1AO-01	NT-8	N	N	N	N	N	N	N	N	A	N	N	N	N	N	N	N	1
brca_tcga_pan_can_atlas_2018	TCGA-AR-A1AU-01	NT-0	N	N	N	N	N	N	N	N	N	N	N	N	N	N	N	N	0
brca_tcga_pan_can_atlas_2018	TCGA-AR-A1AV-01	NT-8	N	N	N	N	N	N	N	N	A	N	N	N	N	N	N	N	1
brca_tcga_pan_can_atlas_2018	TCGA-AR-A24H-01	NT-77	N	N	N	A	A	N	N	N	N	N	I	A	A	N	N	N	5
brca_tcga_pan_can_atlas_2018	TCGA-AR-A24L-01	NT-7	N	N	N	N	A	N	N	N	N	N	N	N	N	N	N	N	1
brca_tcga_pan_can_atlas_2018	TCGA-AR-A24M-01	NT-8	N	N	N	N	N	N	N	N	A	N	N	N	N	N	N	N	1
brca_tcga_pan_can_atlas_2018	TCGA-AR-A24N-01	NT-18	N	N	N	N	N	N	N	N	N	N	N	I	N	N	N	N	1
brca_tcga_pan_can_atlas_2018	TCGA-AR-A24O-01	NT-0	N	N	N	N	N	N	N	N	N	N	N	N	N	N	N	N	0
brca_tcga_pan_can_atlas_2018	TCGA-AR-A24R-01	NT-7	N	N	N	N	A	N	N	N	N	N	N	N	N	N	N	N	1
brca_tcga_pan_can_atlas_2018	TCGA-AR-A24V-01	NT-0	N	N	N	N	N	N	N	N	N	N	N	N	N	N	N	N	0
brca_tcga_pan_can_atlas_2018	TCGA-AR-A24W-01	NT-53	N	N	N	N	N	N	I	N	N	N	N	N	N	N	N	N	1
brca_tcga_pan_can_atlas_2018	TCGA-AR-A24X-01	NT-8	N	N	N	N	N	N	N	N	A	N	N	N	N	N	N	N	1
brca_tcga_pan_can_atlas_2018	TCGA-AR-A24Z-01	NT-78	N	N	A	A	N	N	N	N	N	N	N	N	I	N	N	N	3
brca_tcga_pan_can_atlas_2018	TCGA-AR-A250-01	NT-7	N	N	N	N	A	N	N	N	N	N	N	N	N	N	N	N	1
brca_tcga_pan_can_atlas_2018	TCGA-AR-A252-01	NT-7	N	N	N	N	A	N	N	N	N	N	N	N	N	N	N	N	1
brca_tcga_pan_can_atlas_2018	TCGA-AR-A2LE-01	NT-79	N	N	N	A	N	N	N	I	N	N	N	N	N	N	N	N	2
brca_tcga_pan_can_atlas_2018	TCGA-AR-A2LK-01	NT-20	N	N	N	A	A	N	N	N	A	N	N	N	N	N	N	N	3
brca_tcga_pan_can_atlas_2018	TCGA-AR-A2LM-01	NT-5	N	N	N	A	N	N	N	N	A	N	N	N	N	N	N	N	2
brca_tcga_pan_can_atlas_2018	TCGA-AR-A2LN-01	NT-80	N	N	A	N	N	N	N	N	N	N	N	N	N	A	N	N	2
brca_tcga_pan_can_atlas_2018	TCGA-AR-A2LO-01	NT-53	N	N	N	N	N	N	I	N	N	N	N	N	N	N	N	N	1
brca_tcga_pan_can_atlas_2018	TCGA-AR-A2LQ-01	NT-0	N	N	N	N	N	N	N	N	N	N	N	N	N	N	N	N	0
brca_tcga_pan_can_atlas_2018	TCGA-AR-A5QM-01	NT-8	N	N	N	N	N	N	N	N	A	N	N	N	N	N	N	N	1
brca_tcga_pan_can_atlas_2018	TCGA-AR-A5QN-01	NT-3	N	N	N	A	N	N	N	N	N	N	N	N	N	N	N	N	1
brca_tcga_pan_can_atlas_2018	TCGA-AR-A5QP-01	NT-5	N	N	N	A	N	N	N	N	A	N	N	N	N	N	N	N	2
brca_tcga_pan_can_atlas_2018	TCGA-B6-A0I5-01	NT-5	N	N	N	A	N	N	N	N	A	N	N	N	N	N	N	N	2
brca_tcga_pan_can_atlas_2018	TCGA-B6-A0IA-01	NT-0	N	N	N	N	N	N	N	N	N	N	N	N	N	N	N	N	0
brca_tcga_pan_can_atlas_2018	TCGA-B6-A0IB-01	NT-9	N	N	N	N	N	N	I	N	A	N	N	N	N	N	N	N	2
brca_tcga_pan_can_atlas_2018	TCGA-B6-A0IC-01	NT-8	N	N	N	N	N	N	N	N	A	N	N	N	N	N	N	N	1
brca_tcga_pan_can_atlas_2018	TCGA-B6-A0IG-01	NT-7	N	N	N	N	A	N	N	N	N	N	N	N	N	N	N	N	1
brca_tcga_pan_can_atlas_2018	TCGA-B6-A0IH-01	NT-3	N	N	N	A	N	N	N	N	N	N	N	N	N	N	N	N	1
brca_tcga_pan_can_atlas_2018	TCGA-B6-A0IM-01	NT-44	N	N	N	N	N	N	N	N	N	N	N	N	N	A	N	N	1
brca_tcga_pan_can_atlas_2018	TCGA-B6-A0IN-01	NT-7	N	N	N	N	A	N	N	N	N	N	N	N	N	N	N	N	1
brca_tcga_pan_can_atlas_2018	TCGA-B6-A0IO-01	NT-81	N	N	N	A	N	N	I	N	N	N	N	N	I	N	N	N	3
brca_tcga_pan_can_atlas_2018	TCGA-B6-A0IP-01	NT-5	N	N	N	A	N	N	N	N	A	N	N	N	N	N	N	N	2
brca_tcga_pan_can_atlas_2018	TCGA-B6-A0RG-01	NT-2	N	N	N	N	A	N	N	N	A	N	N	N	N	N	N	N	2
brca_tcga_pan_can_atlas_2018	TCGA-B6-A0RI-01	NT-0	N	N	N	N	N	N	N	N	N	N	N	N	N	N	N	N	0
brca_tcga_pan_can_atlas_2018	TCGA-B6-A0RL-01	NT-34	N	N	N	A	N	N	N	N	N	N	N	A	N	N	N	N	2
brca_tcga_pan_can_atlas_2018	TCGA-B6-A0RM-01	NT-0	N	N	N	N	N	N	N	N	N	N	N	N	N	N	N	N	0
brca_tcga_pan_can_atlas_2018	TCGA-B6-A0RN-01	NT-8	N	N	N	N	N	N	N	N	A	N	N	N	N	N	N	N	1
brca_tcga_pan_can_atlas_2018	TCGA-B6-A0RO-01	NT-82	N	N	N	N	N	N	N	N	A	N	A	N	N	N	N	N	2
brca_tcga_pan_can_atlas_2018	TCGA-B6-A0RP-01	NT-5	N	N	N	A	N	N	N	N	A	N	N	N	N	N	N	N	2
brca_tcga_pan_can_atlas_2018	TCGA-B6-A0RQ-01	NT-8	N	N	N	N	N	N	N	N	A	N	N	N	N	N	N	N	1
brca_tcga_pan_can_atlas_2018	TCGA-B6-A0RT-01	NT-0	N	N	N	N	N	N	N	N	N	N	N	N	N	N	N	N	0
brca_tcga_pan_can_atlas_2018	TCGA-B6-A0RV-01	NT-83	I	N	N	N	A	N	N	N	N	N	N	N	N	N	N	N	2
brca_tcga_pan_can_atlas_2018	TCGA-B6-A0WS-01	NT-44	N	N	N	N	N	N	N	N	N	N	N	N	N	A	N	N	1
brca_tcga_pan_can_atlas_2018	TCGA-B6-A0WT-01	NT-53	N	N	N	N	N	N	I	N	N	N	N	N	N	N	N	N	1
brca_tcga_pan_can_atlas_2018	TCGA-B6-A0WV-01	NT-84	N	N	A	N	A	N	N	N	N	N	N	A	I	N	N	N	4
brca_tcga_pan_can_atlas_2018	TCGA-B6-A0WW-01	NT-29	N	N	N	A	N	N	I	N	A	N	N	N	N	N	N	N	3
brca_tcga_pan_can_atlas_2018	TCGA-B6-A0WY-01	NT-8	N	N	N	N	N	N	N	N	A	N	N	N	N	N	N	N	1
brca_tcga_pan_can_atlas_2018	TCGA-B6-A0WZ-01	NT-15	N	N	N	N	N	A	N	N	A	N	N	N	N	N	N	N	2
brca_tcga_pan_can_atlas_2018	TCGA-B6-A0X0-01	NT-8	N	N	N	N	N	N	N	N	A	N	N	N	N	N	N	N	1
brca_tcga_pan_can_atlas_2018	TCGA-B6-A0X4-01	NT-0	N	N	N	N	N	N	N	N	N	N	N	N	N	N	N	N	0
brca_tcga_pan_can_atlas_2018	TCGA-B6-A0X5-01	NT-85	N	N	N	N	N	N	N	N	A	N	I	N	N	N	N	N	2
brca_tcga_pan_can_atlas_2018	TCGA-B6-A0X7-01	NT-5	N	N	N	A	N	N	N	N	A	N	N	N	N	N	N	N	2
brca_tcga_pan_can_atlas_2018	TCGA-B6-A1KC-01	NT-86	N	N	A	A	A	I	N	N	I	N	N	N	N	N	N	N	5
brca_tcga_pan_can_atlas_2018	TCGA-B6-A1KI-01	NT-87	N	N	N	A	N	A	N	N	A	N	N	N	N	N	N	N	3
brca_tcga_pan_can_atlas_2018	TCGA-B6-A2IU-01	NT-1	N	N	N	A	A	N	N	N	N	N	N	N	N	N	N	N	2
brca_tcga_pan_can_atlas_2018	TCGA-B6-A40B-01	NT-5	N	N	N	A	N	N	N	N	A	N	N	N	N	N	N	N	2
brca_tcga_pan_can_atlas_2018	TCGA-B6-A40C-01	NT-3	N	N	N	A	N	N	N	N	N	N	N	N	N	N	N	N	1
brca_tcga_pan_can_atlas_2018	TCGA-BH-A0AU-01	NT-6	N	N	A	N	N	N	N	N	N	N	N	N	N	N	N	N	1
brca_tcga_pan_can_atlas_2018	TCGA-BH-A0AY-01	NT-0	N	N	N	N	N	N	N	N	N	N	N	N	N	N	N	N	0
brca_tcga_pan_can_atlas_2018	TCGA-BH-A0AZ-01	NT-0	N	N	N	N	N	N	N	N	N	N	N	N	N	N	N	N	0
brca_tcga_pan_can_atlas_2018	TCGA-BH-A0B4-01	NT-7	N	N	N	N	A	N	N	N	N	N	N	N	N	N	N	N	1
brca_tcga_pan_can_atlas_2018	TCGA-BH-A0B5-01	NT-5	N	N	N	A	N	N	N	N	A	N	N	N	N	N	N	N	2
brca_tcga_pan_can_atlas_2018	TCGA-BH-A0BA-01	NT-5	N	N	N	A	N	N	N	N	A	N	N	N	N	N	N	N	2
brca_tcga_pan_can_atlas_2018	TCGA-BH-A0BD-01	NT-5	N	N	N	A	N	N	N	N	A	N	N	N	N	N	N	N	2
brca_tcga_pan_can_atlas_2018	TCGA-BH-A0BJ-01	NT-15	N	N	N	N	N	A	N	N	A	N	N	N	N	N	N	N	2
brca_tcga_pan_can_atlas_2018	TCGA-BH-A0BM-01	NT-8	N	N	N	N	N	N	N	N	A	N	N	N	N	N	N	N	1
brca_tcga_pan_can_atlas_2018	TCGA-BH-A0BO-01	NT-8	N	N	N	N	N	N	N	N	A	N	N	N	N	N	N	N	1
brca_tcga_pan_can_atlas_2018	TCGA-BH-A0BQ-01	NT-8	N	N	N	N	N	N	N	N	A	N	N	N	N	N	N	N	1
brca_tcga_pan_can_atlas_2018	TCGA-BH-A0BS-01	NT-8	N	N	N	N	N	N	N	N	A	N	N	N	N	N	N	N	1
brca_tcga_pan_can_atlas_2018	TCGA-BH-A0BV-01	NT-5	N	N	N	A	N	N	N	N	A	N	N	N	N	N	N	N	2
brca_tcga_pan_can_atlas_2018	TCGA-BH-A0BZ-01	NT-0	N	N	N	N	N	N	N	N	N	N	N	N	N	N	N	N	0
brca_tcga_pan_can_atlas_2018	TCGA-BH-A0C1-01	NT-3	N	N	N	A	N	N	N	N	N	N	N	N	N	N	N	N	1
brca_tcga_pan_can_atlas_2018	TCGA-BH-A0C7-01	NT-11	N	N	N	N	A	N	N	N	N	N	I	A	N	N	N	N	3
brca_tcga_pan_can_atlas_2018	TCGA-BH-A0DD-01	NT-59	N	N	N	A	A	N	N	N	N	N	N	A	N	N	N	N	3
brca_tcga_pan_can_atlas_2018	TCGA-BH-A0DE-01	NT-8	N	N	N	N	N	N	N	N	A	N	N	N	N	N	N	N	1
brca_tcga_pan_can_atlas_2018	TCGA-BH-A0DG-01	NT-7	N	N	N	N	A	N	N	N	N	N	N	N	N	N	N	N	1
brca_tcga_pan_can_atlas_2018	TCGA-BH-A0DH-01	NT-18	N	N	N	N	N	N	N	N	N	N	N	I	N	N	N	N	1
brca_tcga_pan_can_atlas_2018	TCGA-BH-A0DK-01	NT-2	N	N	N	N	A	N	N	N	A	N	N	N	N	N	N	N	2
brca_tcga_pan_can_atlas_2018	TCGA-BH-A0DO-01	NT-5	N	N	N	A	N	N	N	N	A	N	N	N	N	N	N	N	2
brca_tcga_pan_can_atlas_2018	TCGA-BH-A0DP-01	NT-8	N	N	N	N	N	N	N	N	A	N	N	N	N	N	N	N	1
brca_tcga_pan_can_atlas_2018	TCGA-BH-A0DQ-01	NT-0	N	N	N	N	N	N	N	N	N	N	N	N	N	N	N	N	0
brca_tcga_pan_can_atlas_2018	TCGA-BH-A0DS-01	NT-0	N	N	N	N	N	N	N	N	N	N	N	N	N	N	N	N	0
brca_tcga_pan_can_atlas_2018	TCGA-BH-A0DT-01	NT-8	N	N	N	N	N	N	N	N	A	N	N	N	N	N	N	N	1
brca_tcga_pan_can_atlas_2018	TCGA-BH-A0DV-01	NT-8	N	N	N	N	N	N	N	N	A	N	N	N	N	N	N	N	1
brca_tcga_pan_can_atlas_2018	TCGA-BH-A0DX-01	NT-8	N	N	N	N	N	N	N	N	A	N	N	N	N	N	N	N	1
brca_tcga_pan_can_atlas_2018	TCGA-BH-A0E1-01	NT-0	N	N	N	N	N	N	N	N	N	N	N	N	N	N	N	N	0
brca_tcga_pan_can_atlas_2018	TCGA-BH-A0E2-01	NT-88	N	N	A	N	N	N	N	N	N	N	N	A	N	N	N	N	2
brca_tcga_pan_can_atlas_2018	TCGA-BH-A0E7-01	NT-0	N	N	N	N	N	N	N	N	N	N	N	N	N	N	N	N	0
brca_tcga_pan_can_atlas_2018	TCGA-BH-A0E9-01	NT-55	N	N	N	A	N	N	I	N	N	N	N	N	N	N	N	N	2
brca_tcga_pan_can_atlas_2018	TCGA-BH-A0EA-01	NT-5	N	N	N	A	N	N	N	N	A	N	N	N	N	N	N	N	2
brca_tcga_pan_can_atlas_2018	TCGA-BH-A0EB-01	NT-8	N	N	N	N	N	N	N	N	A	N	N	N	N	N	N	N	1
brca_tcga_pan_can_atlas_2018	TCGA-BH-A0EI-01	NT-0	N	N	N	N	N	N	N	N	N	N	N	N	N	N	N	N	0
brca_tcga_pan_can_atlas_2018	TCGA-BH-A0GZ-01	NT-55	N	N	N	A	N	N	I	N	N	N	N	N	N	N	N	N	2
brca_tcga_pan_can_atlas_2018	TCGA-BH-A0H0-01	NT-3	N	N	N	A	N	N	N	N	N	N	N	N	N	N	N	N	1
brca_tcga_pan_can_atlas_2018	TCGA-BH-A0H3-01	NT-5	N	N	N	A	N	N	N	N	A	N	N	N	N	N	N	N	2
brca_tcga_pan_can_atlas_2018	TCGA-BH-A0H5-01	NT-53	N	N	N	N	N	N	I	N	N	N	N	N	N	N	N	N	1
brca_tcga_pan_can_atlas_2018	TCGA-BH-A0H6-01	NT-0	N	N	N	N	N	N	N	N	N	N	N	N	N	N	N	N	0
brca_tcga_pan_can_atlas_2018	TCGA-BH-A0H9-01	NT-89	N	N	A	N	N	N	N	N	A	N	N	I	N	N	N	N	3
brca_tcga_pan_can_atlas_2018	TCGA-BH-A0HA-01	NT-8	N	N	N	N	N	N	N	N	A	N	N	N	N	N	N	N	1
brca_tcga_pan_can_atlas_2018	TCGA-BH-A0HB-01	NT-7	N	N	N	N	A	N	N	N	N	N	N	N	N	N	N	N	1
brca_tcga_pan_can_atlas_2018	TCGA-BH-A0HI-01	NT-8	N	N	N	N	N	N	N	N	A	N	N	N	N	N	N	N	1
brca_tcga_pan_can_atlas_2018	TCGA-BH-A0HK-01	NT-0	N	N	N	N	N	N	N	N	N	N	N	N	N	N	N	N	0
brca_tcga_pan_can_atlas_2018	TCGA-BH-A0HO-01	NT-0	N	N	N	N	N	N	N	N	N	N	N	N	N	N	N	N	0
brca_tcga_pan_can_atlas_2018	TCGA-BH-A0HP-01	NT-53	N	N	N	N	N	N	I	N	N	N	N	N	N	N	N	N	1
brca_tcga_pan_can_atlas_2018	TCGA-BH-A0HQ-01	NT-90	N	N	N	N	N	N	A	N	N	N	N	N	N	N	N	N	1
brca_tcga_pan_can_atlas_2018	TCGA-BH-A0HU-01	NT-85	N	N	N	N	N	N	N	N	A	N	I	N	N	N	N	N	2
brca_tcga_pan_can_atlas_2018	TCGA-BH-A0HW-01	NT-7	N	N	N	N	A	N	N	N	N	N	N	N	N	N	N	N	1
brca_tcga_pan_can_atlas_2018	TCGA-BH-A0W3-01	NT-8	N	N	N	N	N	N	N	N	A	N	N	N	N	N	N	N	1
brca_tcga_pan_can_atlas_2018	TCGA-BH-A0W4-01	NT-8	N	N	N	N	N	N	N	N	A	N	N	N	N	N	N	N	1
brca_tcga_pan_can_atlas_2018	TCGA-BH-A0W5-01	NT-8	N	N	N	N	N	N	N	N	A	N	N	N	N	N	N	N	1
brca_tcga_pan_can_atlas_2018	TCGA-BH-A18F-01	NT-87	N	N	N	A	N	A	N	N	A	N	N	N	N	N	N	N	3
brca_tcga_pan_can_atlas_2018	TCGA-BH-A18G-01	NT-91	I	N	N	N	A	N	N	N	N	N	I	N	N	N	N	N	3
brca_tcga_pan_can_atlas_2018	TCGA-BH-A18I-01	NT-8	N	N	N	N	N	N	N	N	A	N	N	N	N	N	N	N	1
brca_tcga_pan_can_atlas_2018	TCGA-BH-A18J-01	NT-5	N	N	N	A	N	N	N	N	A	N	N	N	N	N	N	N	2
brca_tcga_pan_can_atlas_2018	TCGA-BH-A18K-01	NT-92	N	N	N	A	N	A	N	N	N	A	N	N	N	N	N	N	3
brca_tcga_pan_can_atlas_2018	TCGA-BH-A18L-01	NT-7	N	N	N	N	A	N	N	N	N	N	N	N	N	N	N	N	1
brca_tcga_pan_can_atlas_2018	TCGA-BH-A18M-01	NT-93	I	N	N	N	N	A	N	N	N	N	N	N	N	N	N	N	2
brca_tcga_pan_can_atlas_2018	TCGA-BH-A18N-01	NT-0	N	N	N	N	N	N	N	N	N	N	N	N	N	N	N	N	0
brca_tcga_pan_can_atlas_2018	TCGA-BH-A18P-01	NT-94	N	N	N	A	N	A	N	N	N	N	I	N	N	N	N	N	3
brca_tcga_pan_can_atlas_2018	TCGA-BH-A18R-01	NT-7	N	N	N	N	A	N	N	N	N	N	N	N	N	N	N	N	1
brca_tcga_pan_can_atlas_2018	TCGA-BH-A18S-01	NT-18	N	N	N	N	N	N	N	N	N	N	N	I	N	N	N	N	1
brca_tcga_pan_can_atlas_2018	TCGA-BH-A1EN-01	NT-95	N	N	N	N	N	A	N	A	N	N	N	N	N	N	N	N	2
brca_tcga_pan_can_atlas_2018	TCGA-BH-A1EO-01	NT-53	N	N	N	N	N	N	I	N	N	N	N	N	N	N	N	N	1
brca_tcga_pan_can_atlas_2018	TCGA-BH-A1ET-01	NT-8	N	N	N	N	N	N	N	N	A	N	N	N	N	N	N	N	1
brca_tcga_pan_can_atlas_2018	TCGA-BH-A1EU-01	NT-10	I	N	N	N	N	N	N	N	N	N	N	N	N	N	N	N	1
brca_tcga_pan_can_atlas_2018	TCGA-BH-A1EV-01	NT-96	N	N	A	A	N	N	N	N	N	N	N	N	N	N	N	N	2
brca_tcga_pan_can_atlas_2018	TCGA-BH-A1EX-01	NT-97	N	N	N	N	N	N	N	N	N	N	A	N	N	N	N	N	1
brca_tcga_pan_can_atlas_2018	TCGA-BH-A1F5-01	NT-0	N	N	N	N	N	N	N	N	N	N	N	N	N	N	N	N	0
brca_tcga_pan_can_atlas_2018	TCGA-BH-A1F8-01	NT-98	N	N	N	N	N	I	I	N	A	N	N	N	N	N	N	N	3
brca_tcga_pan_can_atlas_2018	TCGA-BH-A1FG-01	NT-0	N	N	N	N	N	N	N	N	N	N	N	N	N	N	N	N	0
brca_tcga_pan_can_atlas_2018	TCGA-BH-A1FH-01	NT-7	N	N	N	N	A	N	N	N	N	N	N	N	N	N	N	N	1
brca_tcga_pan_can_atlas_2018	TCGA-BH-A1FJ-01	NT-3	N	N	N	A	N	N	N	N	N	N	N	N	N	N	N	N	1
brca_tcga_pan_can_atlas_2018	TCGA-BH-A1FL-01	NT-3	N	N	N	A	N	N	N	N	N	N	N	N	N	N	N	N	1
brca_tcga_pan_can_atlas_2018	TCGA-BH-A1FM-01	NT-99	N	N	A	A	A	I	N	N	I	N	A	A	I	N	N	N	8
brca_tcga_pan_can_atlas_2018	TCGA-BH-A1FR-01	NT-0	N	N	N	N	N	N	N	N	N	N	N	N	N	N	N	N	0
brca_tcga_pan_can_atlas_2018	TCGA-BH-A201-01	NT-8	N	N	N	N	N	N	N	N	A	N	N	N	N	N	N	N	1
brca_tcga_pan_can_atlas_2018	TCGA-BH-A204-01	NT-38	N	N	N	N	N	N	N	N	I	N	N	N	N	N	N	N	1
brca_tcga_pan_can_atlas_2018	TCGA-BH-A209-01	NT-3	N	N	N	A	N	N	N	N	N	N	N	N	N	N	N	N	1
brca_tcga_pan_can_atlas_2018	TCGA-BH-A28Q-01	NT-3	N	N	N	A	N	N	N	N	N	N	N	N	N	N	N	N	1
brca_tcga_pan_can_atlas_2018	TCGA-BH-A2L8-01	NT-9	N	N	N	N	N	N	I	N	A	N	N	N	N	N	N	N	2
brca_tcga_pan_can_atlas_2018	TCGA-BH-A42U-01	NT-0	N	N	N	N	N	N	N	N	N	N	N	N	N	N	N	N	0
brca_tcga_pan_can_atlas_2018	TCGA-BH-A42V-01	NT-8	N	N	N	N	N	N	N	N	A	N	N	N	N	N	N	N	1
brca_tcga_pan_can_atlas_2018	TCGA-BH-A6R8-01	NT-8	N	N	N	N	N	N	N	N	A	N	N	N	N	N	N	N	1
brca_tcga_pan_can_atlas_2018	TCGA-BH-A6R9-01	NT-100	N	N	N	N	N	N	N	N	N	N	N	N	I	N	A	N	2
brca_tcga_pan_can_atlas_2018	TCGA-BH-A8FY-01	NT-5	N	N	N	A	N	N	N	N	A	N	N	N	N	N	N	N	2
brca_tcga_pan_can_atlas_2018	TCGA-BH-A8FZ-01	NT-0	N	N	N	N	N	N	N	N	N	N	N	N	N	N	N	N	0
brca_tcga_pan_can_atlas_2018	TCGA-BH-A8G0-01	NT-53	N	N	N	N	N	N	I	N	N	N	N	N	N	N	N	N	1
brca_tcga_pan_can_atlas_2018	TCGA-BH-AB28-01	NT-3	N	N	N	A	N	N	N	N	N	N	N	N	N	N	N	N	1
brca_tcga_pan_can_atlas_2018	TCGA-C8-A12M-01	NT-24	N	N	A	A	A	N	N	N	N	N	N	N	N	N	N	N	3
brca_tcga_pan_can_atlas_2018	TCGA-C8-A12N-01	NT-8	N	N	N	N	N	N	N	N	A	N	N	N	N	N	N	N	1
brca_tcga_pan_can_atlas_2018	TCGA-C8-A12T-01	NT-8	N	N	N	N	N	N	N	N	A	N	N	N	N	N	N	N	1
brca_tcga_pan_can_atlas_2018	TCGA-C8-A12U-01	NT-48	N	N	A	N	A	N	N	N	A	N	N	N	N	N	N	N	3
brca_tcga_pan_can_atlas_2018	TCGA-C8-A12X-01	NT-0	N	N	N	N	N	N	N	N	N	N	N	N	N	N	N	N	0
brca_tcga_pan_can_atlas_2018	TCGA-C8-A12Y-01	NT-8	N	N	N	N	N	N	N	N	A	N	N	N	N	N	N	N	1
brca_tcga_pan_can_atlas_2018	TCGA-C8-A132-01	NT-0	N	N	N	N	N	N	N	N	N	N	N	N	N	N	N	N	0
brca_tcga_pan_can_atlas_2018	TCGA-C8-A133-01	NT-8	N	N	N	N	N	N	N	N	A	N	N	N	N	N	N	N	1
brca_tcga_pan_can_atlas_2018	TCGA-C8-A137-01	NT-101	N	N	N	N	I	A	N	N	N	N	N	N	N	N	N	N	2
brca_tcga_pan_can_atlas_2018	TCGA-C8-A1HE-01	NT-8	N	N	N	N	N	N	N	N	A	N	N	N	N	N	N	N	1
brca_tcga_pan_can_atlas_2018	TCGA-C8-A1HI-01	NT-102	N	N	A	N	A	N	N	N	N	N	N	N	N	N	N	N	2
brca_tcga_pan_can_atlas_2018	TCGA-C8-A1HL-01	NT-1	N	N	N	A	A	N	N	N	N	N	N	N	N	N	N	N	2
brca_tcga_pan_can_atlas_2018	TCGA-C8-A1HN-01	NT-6	N	N	A	N	N	N	N	N	N	N	N	N	N	N	N	N	1
brca_tcga_pan_can_atlas_2018	TCGA-C8-A1HO-01	NT-103	N	N	A	N	A	N	N	A	N	N	N	N	N	A	N	N	4
brca_tcga_pan_can_atlas_2018	TCGA-C8-A26X-01	NT-104	N	N	N	N	N	N	N	N	A	I	N	N	N	N	N	N	2
brca_tcga_pan_can_atlas_2018	TCGA-C8-A26Z-01	NT-105	N	N	A	A	N	N	N	N	N	A	N	N	N	N	A	N	4
brca_tcga_pan_can_atlas_2018	TCGA-C8-A273-01	NT-7	N	N	N	N	A	N	N	N	N	N	N	N	N	N	N	N	1
brca_tcga_pan_can_atlas_2018	TCGA-C8-A274-01	NT-5	N	N	N	A	N	N	N	N	A	N	N	N	N	N	N	N	2
brca_tcga_pan_can_atlas_2018	TCGA-C8-A3M7-01	NT-5	N	N	N	A	N	N	N	N	A	N	N	N	N	N	N	N	2
brca_tcga_pan_can_atlas_2018	TCGA-C8-A3M8-01	NT-106	N	N	N	A	N	N	N	N	A	N	N	A	N	N	N	N	3
brca_tcga_pan_can_atlas_2018	TCGA-C8-A8HQ-01	NT-8	N	N	N	N	N	N	N	N	A	N	N	N	N	N	N	N	1
brca_tcga_pan_can_atlas_2018	TCGA-C8-A8HR-01	NT-0	N	N	N	N	N	N	N	N	N	N	N	N	N	N	N	N	0
brca_tcga_pan_can_atlas_2018	TCGA-D8-A140-01	NT-1	N	N	N	A	A	N	N	N	N	N	N	N	N	N	N	N	2
brca_tcga_pan_can_atlas_2018	TCGA-D8-A141-01	NT-8	N	N	N	N	N	N	N	N	A	N	N	N	N	N	N	N	1
brca_tcga_pan_can_atlas_2018	TCGA-D8-A145-01	NT-8	N	N	N	N	N	N	N	N	A	N	N	N	N	N	N	N	1
brca_tcga_pan_can_atlas_2018	TCGA-D8-A1J8-01	NT-29	N	N	N	A	N	N	I	N	A	N	N	N	N	N	N	N	3
brca_tcga_pan_can_atlas_2018	TCGA-D8-A1JA-01	NT-107	N	N	N	N	N	N	N	N	N	N	N	N	A	N	N	N	1
brca_tcga_pan_can_atlas_2018	TCGA-D8-A1JB-01	NT-108	N	N	N	N	N	A	I	N	N	N	N	N	N	N	N	N	2
brca_tcga_pan_can_atlas_2018	TCGA-D8-A1JC-01	NT-53	N	N	N	N	N	N	I	N	N	N	N	N	N	N	N	N	1
brca_tcga_pan_can_atlas_2018	TCGA-D8-A1JD-01	NT-85	N	N	N	N	N	N	N	N	A	N	I	N	N	N	N	N	2
brca_tcga_pan_can_atlas_2018	TCGA-D8-A1JE-01	NT-8	N	N	N	N	N	N	N	N	A	N	N	N	N	N	N	N	1
brca_tcga_pan_can_atlas_2018	TCGA-D8-A1JH-01	NT-8	N	N	N	N	N	N	N	N	A	N	N	N	N	N	N	N	1
brca_tcga_pan_can_atlas_2018	TCGA-D8-A1JI-01	NT-53	N	N	N	N	N	N	I	N	N	N	N	N	N	N	N	N	1
brca_tcga_pan_can_atlas_2018	TCGA-D8-A1JN-01	NT-5	N	N	N	A	N	N	N	N	A	N	N	N	N	N	N	N	2
brca_tcga_pan_can_atlas_2018	TCGA-D8-A1JP-01	NT-57	N	N	A	A	N	N	N	N	A	N	N	N	N	N	N	N	3
brca_tcga_pan_can_atlas_2018	TCGA-D8-A1JS-01	NT-8	N	N	N	N	N	N	N	N	A	N	N	N	N	N	N	N	1
brca_tcga_pan_can_atlas_2018	TCGA-D8-A1JT-01	NT-1	N	N	N	A	A	N	N	N	N	N	N	N	N	N	N	N	2
brca_tcga_pan_can_atlas_2018	TCGA-D8-A1JU-01	NT-8	N	N	N	N	N	N	N	N	A	N	N	N	N	N	N	N	1
brca_tcga_pan_can_atlas_2018	TCGA-D8-A1X6-01	NT-109	N	N	N	N	N	A	N	N	N	N	N	N	N	N	N	N	1
brca_tcga_pan_can_atlas_2018	TCGA-D8-A1X7-01	NT-3	N	N	N	A	N	N	N	N	N	N	N	N	N	N	N	N	1
brca_tcga_pan_can_atlas_2018	TCGA-D8-A1X8-01	NT-8	N	N	N	N	N	N	N	N	A	N	N	N	N	N	N	N	1
brca_tcga_pan_can_atlas_2018	TCGA-D8-A1X9-01	NT-7	N	N	N	N	A	N	N	N	N	N	N	N	N	N	N	N	1
brca_tcga_pan_can_atlas_2018	TCGA-D8-A1XB-01	NT-8	N	N	N	N	N	N	N	N	A	N	N	N	N	N	N	N	1
brca_tcga_pan_can_atlas_2018	TCGA-D8-A1XC-01	NT-0	N	N	N	N	N	N	N	N	N	N	N	N	N	N	N	N	0
brca_tcga_pan_can_atlas_2018	TCGA-D8-A1XF-01	NT-76	N	N	N	N	N	N	N	N	N	N	A	A	N	N	N	N	2
brca_tcga_pan_can_atlas_2018	TCGA-D8-A1XG-01	NT-3	N	N	N	A	N	N	N	N	N	N	N	N	N	N	N	N	1
brca_tcga_pan_can_atlas_2018	TCGA-D8-A1XK-01	NT-4	N	N	N	N	N	N	I	N	N	N	N	N	A	N	N	N	2
brca_tcga_pan_can_atlas_2018	TCGA-D8-A1XM-01	NT-8	N	N	N	N	N	N	N	N	A	N	N	N	N	N	N	N	1
brca_tcga_pan_can_atlas_2018	TCGA-D8-A1XO-01	NT-8	N	N	N	N	N	N	N	N	A	N	N	N	N	N	N	N	1
brca_tcga_pan_can_atlas_2018	TCGA-D8-A1XR-01	NT-3	N	N	N	A	N	N	N	N	N	N	N	N	N	N	N	N	1
brca_tcga_pan_can_atlas_2018	TCGA-D8-A1XS-01	NT-20	N	N	N	A	A	N	N	N	A	N	N	N	N	N	N	N	3
brca_tcga_pan_can_atlas_2018	TCGA-D8-A1XU-01	NT-8	N	N	N	N	N	N	N	N	A	N	N	N	N	N	N	N	1
brca_tcga_pan_can_atlas_2018	TCGA-D8-A1XV-01	NT-0	N	N	N	N	N	N	N	N	N	N	N	N	N	N	N	N	0
brca_tcga_pan_can_atlas_2018	TCGA-D8-A1XY-01	NT-110	N	N	N	N	A	N	N	N	A	N	N	I	N	N	N	N	3
brca_tcga_pan_can_atlas_2018	TCGA-D8-A1Y0-01	NT-3	N	N	N	A	N	N	N	N	N	N	N	N	N	N	N	N	1
brca_tcga_pan_can_atlas_2018	TCGA-D8-A1Y1-01	NT-8	N	N	N	N	N	N	N	N	A	N	N	N	N	N	N	N	1
brca_tcga_pan_can_atlas_2018	TCGA-D8-A1Y2-01	NT-8	N	N	N	N	N	N	N	N	A	N	N	N	N	N	N	N	1
brca_tcga_pan_can_atlas_2018	TCGA-D8-A27E-01	NT-0	N	N	N	N	N	N	N	N	N	N	N	N	N	N	N	N	0
brca_tcga_pan_can_atlas_2018	TCGA-D8-A27G-01	NT-2	N	N	N	N	A	N	N	N	A	N	N	N	N	N	N	N	2
brca_tcga_pan_can_atlas_2018	TCGA-D8-A27H-01	NT-111	N	N	N	N	N	N	N	N	A	N	N	A	N	N	N	N	2
brca_tcga_pan_can_atlas_2018	TCGA-D8-A27I-01	NT-55	N	N	N	A	N	N	I	N	N	N	N	N	N	N	N	N	2
brca_tcga_pan_can_atlas_2018	TCGA-D8-A27K-01	NT-5	N	N	N	A	N	N	N	N	A	N	N	N	N	N	N	N	2
brca_tcga_pan_can_atlas_2018	TCGA-D8-A27L-01	NT-9	N	N	N	N	N	N	I	N	A	N	N	N	N	N	N	N	2
brca_tcga_pan_can_atlas_2018	TCGA-D8-A27P-01	NT-8	N	N	N	N	N	N	N	N	A	N	N	N	N	N	N	N	1
brca_tcga_pan_can_atlas_2018	TCGA-D8-A27R-01	NT-58	N	N	N	N	N	N	N	N	N	N	N	A	N	N	N	N	1
brca_tcga_pan_can_atlas_2018	TCGA-D8-A27T-01	NT-8	N	N	N	N	N	N	N	N	A	N	N	N	N	N	N	N	1
brca_tcga_pan_can_atlas_2018	TCGA-D8-A27V-01	NT-64	N	N	N	A	A	N	I	N	N	N	N	N	N	N	N	N	3
brca_tcga_pan_can_atlas_2018	TCGA-D8-A27W-01	NT-112	N	N	N	N	A	N	N	A	N	N	N	N	N	N	N	N	2
brca_tcga_pan_can_atlas_2018	TCGA-D8-A3Z6-01	NT-9	N	N	N	N	N	N	I	N	A	N	N	N	N	N	N	N	2
brca_tcga_pan_can_atlas_2018	TCGA-D8-A4Z1-01	NT-0	N	N	N	N	N	N	N	N	N	N	N	N	N	N	N	N	0
brca_tcga_pan_can_atlas_2018	TCGA-D8-A73U-01	NT-5	N	N	N	A	N	N	N	N	A	N	N	N	N	N	N	N	2
brca_tcga_pan_can_atlas_2018	TCGA-D8-A73W-01	NT-3	N	N	N	A	N	N	N	N	N	N	N	N	N	N	N	N	1
brca_tcga_pan_can_atlas_2018	TCGA-D8-A73X-01	NT-5	N	N	N	A	N	N	N	N	A	N	N	N	N	N	N	N	2
brca_tcga_pan_can_atlas_2018	TCGA-E2-A105-01	NT-2	N	N	N	N	A	N	N	N	A	N	N	N	N	N	N	N	2
brca_tcga_pan_can_atlas_2018	TCGA-E2-A107-01	NT-67	N	N	N	N	N	N	N	N	A	A	N	N	N	N	N	N	2
brca_tcga_pan_can_atlas_2018	TCGA-E2-A10A-01	NT-3	N	N	N	A	N	N	N	N	N	N	N	N	N	N	N	N	1
brca_tcga_pan_can_atlas_2018	TCGA-E2-A10B-01	NT-8	N	N	N	N	N	N	N	N	A	N	N	N	N	N	N	N	1
brca_tcga_pan_can_atlas_2018	TCGA-E2-A10C-01	NT-113	N	N	A	N	N	N	I	N	A	N	N	N	N	N	N	N	3
brca_tcga_pan_can_atlas_2018	TCGA-E2-A10F-01	NT-8	N	N	N	N	N	N	N	N	A	N	N	N	N	N	N	N	1
brca_tcga_pan_can_atlas_2018	TCGA-E2-A14O-01	NT-14	N	N	A	N	A	N	N	N	N	A	N	N	N	N	N	N	3
brca_tcga_pan_can_atlas_2018	TCGA-E2-A14Q-01	NT-0	N	N	N	N	N	N	N	N	N	N	N	N	N	N	N	N	0
brca_tcga_pan_can_atlas_2018	TCGA-E2-A14T-01	NT-102	N	N	A	N	A	N	N	N	N	N	N	N	N	N	N	N	2
brca_tcga_pan_can_atlas_2018	TCGA-E2-A14V-01	NT-2	N	N	N	N	A	N	N	N	A	N	N	N	N	N	N	N	2
brca_tcga_pan_can_atlas_2018	TCGA-E2-A14W-01	NT-102	N	N	A	N	A	N	N	N	N	N	N	N	N	N	N	N	2
brca_tcga_pan_can_atlas_2018	TCGA-E2-A153-01	NT-8	N	N	N	N	N	N	N	N	A	N	N	N	N	N	N	N	1
brca_tcga_pan_can_atlas_2018	TCGA-E2-A154-01	NT-0	N	N	N	N	N	N	N	N	N	N	N	N	N	N	N	N	0
brca_tcga_pan_can_atlas_2018	TCGA-E2-A156-01	NT-8	N	N	N	N	N	N	N	N	A	N	N	N	N	N	N	N	1
brca_tcga_pan_can_atlas_2018	TCGA-E2-A15A-01	NT-0	N	N	N	N	N	N	N	N	N	N	N	N	N	N	N	N	0
brca_tcga_pan_can_atlas_2018	TCGA-E2-A15C-01	NT-8	N	N	N	N	N	N	N	N	A	N	N	N	N	N	N	N	1
brca_tcga_pan_can_atlas_2018	TCGA-E2-A15D-01	NT-3	N	N	N	A	N	N	N	N	N	N	N	N	N	N	N	N	1
brca_tcga_pan_can_atlas_2018	TCGA-E2-A15F-01	NT-0	N	N	N	N	N	N	N	N	N	N	N	N	N	N	N	N	0
brca_tcga_pan_can_atlas_2018	TCGA-E2-A15G-01	NT-5	N	N	N	A	N	N	N	N	A	N	N	N	N	N	N	N	2
brca_tcga_pan_can_atlas_2018	TCGA-E2-A15H-01	NT-7	N	N	N	N	A	N	N	N	N	N	N	N	N	N	N	N	1
brca_tcga_pan_can_atlas_2018	TCGA-E2-A15I-01	NT-8	N	N	N	N	N	N	N	N	A	N	N	N	N	N	N	N	1
brca_tcga_pan_can_atlas_2018	TCGA-E2-A15J-01	NT-0	N	N	N	N	N	N	N	N	N	N	N	N	N	N	N	N	0
brca_tcga_pan_can_atlas_2018	TCGA-E2-A15K-01	NT-5	N	N	N	A	N	N	N	N	A	N	N	N	N	N	N	N	2
brca_tcga_pan_can_atlas_2018	TCGA-E2-A15L-01	NT-8	N	N	N	N	N	N	N	N	A	N	N	N	N	N	N	N	1
brca_tcga_pan_can_atlas_2018	TCGA-E2-A15O-01	NT-114	N	N	N	N	N	N	N	N	N	A	N	A	N	N	N	N	2
brca_tcga_pan_can_atlas_2018	TCGA-E2-A15P-01	NT-8	N	N	N	N	N	N	N	N	A	N	N	N	N	N	N	N	1
brca_tcga_pan_can_atlas_2018	TCGA-E2-A15R-01	NT-58	N	N	N	N	N	N	N	N	N	N	N	A	N	N	N	N	1
brca_tcga_pan_can_atlas_2018	TCGA-E2-A15S-01	NT-44	N	N	N	N	N	N	N	N	N	N	N	N	N	A	N	N	1
brca_tcga_pan_can_atlas_2018	TCGA-E2-A15T-01	NT-0	N	N	N	N	N	N	N	N	N	N	N	N	N	N	N	N	0
brca_tcga_pan_can_atlas_2018	TCGA-E2-A1B4-01	NT-8	N	N	N	N	N	N	N	N	A	N	N	N	N	N	N	N	1
brca_tcga_pan_can_atlas_2018	TCGA-E2-A1B5-01	NT-7	N	N	N	N	A	N	N	N	N	N	N	N	N	N	N	N	1
brca_tcga_pan_can_atlas_2018	TCGA-E2-A1BC-01	NT-8	N	N	N	N	N	N	N	N	A	N	N	N	N	N	N	N	1
brca_tcga_pan_can_atlas_2018	TCGA-E2-A1BD-01	NT-5	N	N	N	A	N	N	N	N	A	N	N	N	N	N	N	N	2
brca_tcga_pan_can_atlas_2018	TCGA-E2-A1IE-01	NT-0	N	N	N	N	N	N	N	N	N	N	N	N	N	N	N	N	0
brca_tcga_pan_can_atlas_2018	TCGA-E2-A1IF-01	NT-8	N	N	N	N	N	N	N	N	A	N	N	N	N	N	N	N	1
brca_tcga_pan_can_atlas_2018	TCGA-E2-A1IG-01	NT-7	N	N	N	N	A	N	N	N	N	N	N	N	N	N	N	N	1
brca_tcga_pan_can_atlas_2018	TCGA-E2-A1IH-01	NT-55	N	N	N	A	N	N	I	N	N	N	N	N	N	N	N	N	2
brca_tcga_pan_can_atlas_2018	TCGA-E2-A1IJ-01	NT-53	N	N	N	N	N	N	I	N	N	N	N	N	N	N	N	N	1
brca_tcga_pan_can_atlas_2018	TCGA-E2-A1IK-01	NT-0	N	N	N	N	N	N	N	N	N	N	N	N	N	N	N	N	0
brca_tcga_pan_can_atlas_2018	TCGA-E2-A1IL-01	NT-8	N	N	N	N	N	N	N	N	A	N	N	N	N	N	N	N	1
brca_tcga_pan_can_atlas_2018	TCGA-E2-A1IO-01	NT-115	N	N	A	N	N	A	N	N	A	N	N	N	N	N	N	N	3
brca_tcga_pan_can_atlas_2018	TCGA-E2-A1IU-01	NT-0	N	N	N	N	N	N	N	N	N	N	N	N	N	N	N	N	0
brca_tcga_pan_can_atlas_2018	TCGA-E2-A1L6-01	NT-15	N	N	N	N	N	A	N	N	A	N	N	N	N	N	N	N	2
brca_tcga_pan_can_atlas_2018	TCGA-E2-A1L8-01	NT-5	N	N	N	A	N	N	N	N	A	N	N	N	N	N	N	N	2
brca_tcga_pan_can_atlas_2018	TCGA-E2-A1L9-01	NT-5	N	N	N	A	N	N	N	N	A	N	N	N	N	N	N	N	2
brca_tcga_pan_can_atlas_2018	TCGA-E2-A1LB-01	NT-116	N	N	N	N	N	N	N	N	N	N	N	N	I	N	N	N	1
brca_tcga_pan_can_atlas_2018	TCGA-E2-A1LI-01	NT-117	N	N	N	A	N	N	N	N	N	N	N	A	A	N	N	N	3
brca_tcga_pan_can_atlas_2018	TCGA-E2-A1LL-01	NT-118	N	N	N	A	N	N	N	N	N	N	N	A	I	N	N	N	3
brca_tcga_pan_can_atlas_2018	TCGA-E2-A2P6-01	NT-3	N	N	N	A	N	N	N	N	N	N	N	N	N	N	N	N	1
brca_tcga_pan_can_atlas_2018	TCGA-E2-A56Z-01	NT-119	I	N	N	N	N	N	N	N	N	N	N	N	I	N	N	N	2
brca_tcga_pan_can_atlas_2018	TCGA-E2-A570-01	NT-5	N	N	N	A	N	N	N	N	A	N	N	N	N	N	N	N	2
brca_tcga_pan_can_atlas_2018	TCGA-E2-A576-01	NT-120	N	N	N	N	N	N	I	N	A	N	I	A	N	N	A	N	5
brca_tcga_pan_can_atlas_2018	TCGA-E9-A1N3-01	NT-0	N	N	N	N	N	N	N	N	N	N	N	N	N	N	N	N	0
brca_tcga_pan_can_atlas_2018	TCGA-E9-A1N4-01	NT-0	N	N	N	N	N	N	N	N	N	N	N	N	N	N	N	N	0
brca_tcga_pan_can_atlas_2018	TCGA-E9-A1NA-01	NT-121	N	N	N	N	A	N	N	N	N	N	I	N	N	N	N	N	2
brca_tcga_pan_can_atlas_2018	TCGA-E9-A1NE-01	NT-0	N	N	N	N	N	N	N	N	N	N	N	N	N	N	N	N	0
brca_tcga_pan_can_atlas_2018	TCGA-E9-A1NG-01	NT-8	N	N	N	N	N	N	N	N	A	N	N	N	N	N	N	N	1
brca_tcga_pan_can_atlas_2018	TCGA-E9-A1NH-01	NT-8	N	N	N	N	N	N	N	N	A	N	N	N	N	N	N	N	1
brca_tcga_pan_can_atlas_2018	TCGA-E9-A1NI-01	NT-5	N	N	N	A	N	N	N	N	A	N	N	N	N	N	N	N	2
brca_tcga_pan_can_atlas_2018	TCGA-E9-A1QZ-01	NT-0	N	N	N	N	N	N	N	N	N	N	N	N	N	N	N	N	0
brca_tcga_pan_can_atlas_2018	TCGA-E9-A1R0-01	NT-8	N	N	N	N	N	N	N	N	A	N	N	N	N	N	N	N	1
brca_tcga_pan_can_atlas_2018	TCGA-E9-A1R2-01	NT-122	N	N	N	N	N	N	N	N	N	N	N	A	N	A	N	N	2
brca_tcga_pan_can_atlas_2018	TCGA-E9-A1R3-01	NT-123	N	N	N	N	N	A	N	N	A	N	A	N	N	N	N	N	3
brca_tcga_pan_can_atlas_2018	TCGA-E9-A1R4-01	NT-8	N	N	N	N	N	N	N	N	A	N	N	N	N	N	N	N	1
brca_tcga_pan_can_atlas_2018	TCGA-E9-A1R5-01	NT-5	N	N	N	A	N	N	N	N	A	N	N	N	N	N	N	N	2
brca_tcga_pan_can_atlas_2018	TCGA-E9-A1R6-01	NT-124	N	N	A	N	N	N	N	N	N	N	N	A	N	A	N	N	3
brca_tcga_pan_can_atlas_2018	TCGA-E9-A1R7-01	NT-0	N	N	N	N	N	N	N	N	N	N	N	N	N	N	N	N	0
brca_tcga_pan_can_atlas_2018	TCGA-E9-A1RA-01	NT-5	N	N	N	A	N	N	N	N	A	N	N	N	N	N	N	N	2
brca_tcga_pan_can_atlas_2018	TCGA-E9-A1RC-01	NT-85	N	N	N	N	N	N	N	N	A	N	I	N	N	N	N	N	2
brca_tcga_pan_can_atlas_2018	TCGA-E9-A1RD-01	NT-5	N	N	N	A	N	N	N	N	A	N	N	N	N	N	N	N	2
brca_tcga_pan_can_atlas_2018	TCGA-E9-A1RE-01	NT-8	N	N	N	N	N	N	N	N	A	N	N	N	N	N	N	N	1
brca_tcga_pan_can_atlas_2018	TCGA-E9-A1RF-01	NT-125	I	N	N	A	A	N	N	N	N	N	N	N	N	N	A	N	4
brca_tcga_pan_can_atlas_2018	TCGA-E9-A1RG-01	NT-58	N	N	N	N	N	N	N	N	N	N	N	A	N	N	N	N	1
brca_tcga_pan_can_atlas_2018	TCGA-E9-A1RI-01	NT-7	N	N	N	N	A	N	N	N	N	N	N	N	N	N	N	N	1
brca_tcga_pan_can_atlas_2018	TCGA-E9-A227-01	NT-8	N	N	N	N	N	N	N	N	A	N	N	N	N	N	N	N	1
brca_tcga_pan_can_atlas_2018	TCGA-E9-A228-01	NT-7	N	N	N	N	A	N	N	N	N	N	N	N	N	N	N	N	1
brca_tcga_pan_can_atlas_2018	TCGA-E9-A229-01	NT-8	N	N	N	N	N	N	N	N	A	N	N	N	N	N	N	N	1
brca_tcga_pan_can_atlas_2018	TCGA-E9-A22A-01	NT-7	N	N	N	N	A	N	N	N	N	N	N	N	N	N	N	N	1
brca_tcga_pan_can_atlas_2018	TCGA-E9-A22B-01	NT-0	N	N	N	N	N	N	N	N	N	N	N	N	N	N	N	N	0
brca_tcga_pan_can_atlas_2018	TCGA-E9-A22D-01	NT-20	N	N	N	A	A	N	N	N	A	N	N	N	N	N	N	N	3
brca_tcga_pan_can_atlas_2018	TCGA-E9-A22H-01	NT-8	N	N	N	N	N	N	N	N	A	N	N	N	N	N	N	N	1
brca_tcga_pan_can_atlas_2018	TCGA-E9-A245-01	NT-0	N	N	N	N	N	N	N	N	N	N	N	N	N	N	N	N	0
brca_tcga_pan_can_atlas_2018	TCGA-E9-A247-01	NT-0	N	N	N	N	N	N	N	N	N	N	N	N	N	N	N	N	0
brca_tcga_pan_can_atlas_2018	TCGA-E9-A249-01	NT-5	N	N	N	A	N	N	N	N	A	N	N	N	N	N	N	N	2
brca_tcga_pan_can_atlas_2018	TCGA-E9-A24A-01	NT-3	N	N	N	A	N	N	N	N	N	N	N	N	N	N	N	N	1
brca_tcga_pan_can_atlas_2018	TCGA-E9-A295-01	NT-10	I	N	N	N	N	N	N	N	N	N	N	N	N	N	N	N	1
brca_tcga_pan_can_atlas_2018	TCGA-E9-A2JS-01	NT-58	N	N	N	N	N	N	N	N	N	N	N	A	N	N	N	N	1
brca_tcga_pan_can_atlas_2018	TCGA-E9-A2JT-01	NT-0	N	N	N	N	N	N	N	N	N	N	N	N	N	N	N	N	0
brca_tcga_pan_can_atlas_2018	TCGA-E9-A3HO-01	NT-126	N	N	N	A	N	N	N	N	N	N	I	A	A	N	N	N	4
brca_tcga_pan_can_atlas_2018	TCGA-E9-A3QA-01	NT-127	N	N	N	N	N	N	N	N	N	A	I	N	N	N	N	N	2
brca_tcga_pan_can_atlas_2018	TCGA-E9-A3X8-01	NT-128	N	N	N	N	I	N	N	N	A	N	N	N	N	N	A	N	3
brca_tcga_pan_can_atlas_2018	TCGA-E9-A5FK-01	NT-0	N	N	N	N	N	N	N	N	N	N	N	N	N	N	N	N	0
brca_tcga_pan_can_atlas_2018	TCGA-E9-A5UO-01	NT-102	N	N	A	N	A	N	N	N	N	N	N	N	N	N	N	N	2
brca_tcga_pan_can_atlas_2018	TCGA-EW-A1IW-01	NT-8	N	N	N	N	N	N	N	N	A	N	N	N	N	N	N	N	1
brca_tcga_pan_can_atlas_2018	TCGA-EW-A1IX-01	NT-85	N	N	N	N	N	N	N	N	A	N	I	N	N	N	N	N	2
brca_tcga_pan_can_atlas_2018	TCGA-EW-A1IY-01	NT-15	N	N	N	N	N	A	N	N	A	N	N	N	N	N	N	N	2
brca_tcga_pan_can_atlas_2018	TCGA-EW-A1IZ-01	NT-44	N	N	N	N	N	N	N	N	N	N	N	N	N	A	N	N	1
brca_tcga_pan_can_atlas_2018	TCGA-EW-A1J1-01	NT-2	N	N	N	N	A	N	N	N	A	N	N	N	N	N	N	N	2
brca_tcga_pan_can_atlas_2018	TCGA-EW-A1J2-01	NT-5	N	N	N	A	N	N	N	N	A	N	N	N	N	N	N	N	2
brca_tcga_pan_can_atlas_2018	TCGA-EW-A1J3-01	NT-3	N	N	N	A	N	N	N	N	N	N	N	N	N	N	N	N	1
brca_tcga_pan_can_atlas_2018	TCGA-EW-A1J5-01	NT-5	N	N	N	A	N	N	N	N	A	N	N	N	N	N	N	N	2
brca_tcga_pan_can_atlas_2018	TCGA-EW-A1J6-01	NT-129	I	N	A	N	N	N	N	N	N	N	A	N	N	N	N	N	3
brca_tcga_pan_can_atlas_2018	TCGA-EW-A1OV-01	NT-9	N	N	N	N	N	N	I	N	A	N	N	N	N	N	N	N	2
brca_tcga_pan_can_atlas_2018	TCGA-EW-A1OX-01	NT-83	I	N	N	N	A	N	N	N	N	N	N	N	N	N	N	N	2
brca_tcga_pan_can_atlas_2018	TCGA-EW-A1P0-01	NT-8	N	N	N	N	N	N	N	N	A	N	N	N	N	N	N	N	1
brca_tcga_pan_can_atlas_2018	TCGA-EW-A1P3-01	NT-3	N	N	N	A	N	N	N	N	N	N	N	N	N	N	N	N	1
brca_tcga_pan_can_atlas_2018	TCGA-EW-A1P5-01	NT-15	N	N	N	N	N	A	N	N	A	N	N	N	N	N	N	N	2
brca_tcga_pan_can_atlas_2018	TCGA-EW-A1P6-01	NT-0	N	N	N	N	N	N	N	N	N	N	N	N	N	N	N	N	0
brca_tcga_pan_can_atlas_2018	TCGA-EW-A1P7-01	NT-130	N	N	N	N	N	N	N	N	N	N	I	A	N	N	N	N	2
brca_tcga_pan_can_atlas_2018	TCGA-EW-A1PD-01	NT-121	N	N	N	N	A	N	N	N	N	N	I	N	N	N	N	N	2
brca_tcga_pan_can_atlas_2018	TCGA-EW-A1PE-01	NT-5	N	N	N	A	N	N	N	N	A	N	N	N	N	N	N	N	2
brca_tcga_pan_can_atlas_2018	TCGA-EW-A1PG-01	NT-0	N	N	N	N	N	N	N	N	N	N	N	N	N	N	N	N	0
brca_tcga_pan_can_atlas_2018	TCGA-EW-A2FS-01	NT-1	N	N	N	A	A	N	N	N	N	N	N	N	N	N	N	N	2
brca_tcga_pan_can_atlas_2018	TCGA-EW-A2FV-01	NT-131	I	N	A	N	A	N	I	N	A	N	N	N	N	N	N	N	5
brca_tcga_pan_can_atlas_2018	TCGA-EW-A2FW-01	NT-0	N	N	N	N	N	N	N	N	N	N	N	N	N	N	N	N	0
brca_tcga_pan_can_atlas_2018	TCGA-EW-A423-01	NT-23	N	N	N	A	N	N	N	N	A	N	N	N	N	N	A	N	3
brca_tcga_pan_can_atlas_2018	TCGA-EW-A6SA-01	NT-132	N	N	A	A	A	N	N	N	A	A	N	A	N	N	N	N	6
brca_tcga_pan_can_atlas_2018	TCGA-EW-A6SC-01	NT-8	N	N	N	N	N	N	N	N	A	N	N	N	N	N	N	N	1
brca_tcga_pan_can_atlas_2018	TCGA-GI-A2C8-01	NT-7	N	N	N	N	A	N	N	N	N	N	N	N	N	N	N	N	1
brca_tcga_pan_can_atlas_2018	TCGA-GM-A2D9-01	NT-57	N	N	A	A	N	N	N	N	A	N	N	N	N	N	N	N	3
brca_tcga_pan_can_atlas_2018	TCGA-GM-A2DA-01	NT-1	N	N	N	A	A	N	N	N	N	N	N	N	N	N	N	N	2
brca_tcga_pan_can_atlas_2018	TCGA-GM-A2DC-01	NT-3	N	N	N	A	N	N	N	N	N	N	N	N	N	N	N	N	1
brca_tcga_pan_can_atlas_2018	TCGA-GM-A2DI-01	NT-8	N	N	N	N	N	N	N	N	A	N	N	N	N	N	N	N	1
brca_tcga_pan_can_atlas_2018	TCGA-GM-A2DK-01	NT-53	N	N	N	N	N	N	I	N	N	N	N	N	N	N	N	N	1
brca_tcga_pan_can_atlas_2018	TCGA-GM-A2DM-01	NT-0	N	N	N	N	N	N	N	N	N	N	N	N	N	N	N	N	0
brca_tcga_pan_can_atlas_2018	TCGA-GM-A2DN-01	NT-8	N	N	N	N	N	N	N	N	A	N	N	N	N	N	N	N	1
brca_tcga_pan_can_atlas_2018	TCGA-GM-A2DO-01	NT-0	N	N	N	N	N	N	N	N	N	N	N	N	N	N	N	N	0
brca_tcga_pan_can_atlas_2018	TCGA-GM-A3NW-01	NT-8	N	N	N	N	N	N	N	N	A	N	N	N	N	N	N	N	1
brca_tcga_pan_can_atlas_2018	TCGA-GM-A4E0-01	NT-0	N	N	N	N	N	N	N	N	N	N	N	N	N	N	N	N	0
brca_tcga_pan_can_atlas_2018	TCGA-GM-A5PV-01	NT-53	N	N	N	N	N	N	I	N	N	N	N	N	N	N	N	N	1
brca_tcga_pan_can_atlas_2018	TCGA-GM-A5PX-01	NT-0	N	N	N	N	N	N	N	N	N	N	N	N	N	N	N	N	0
brca_tcga_pan_can_atlas_2018	TCGA-HN-A2NL-01	NT-133	N	N	N	N	A	N	N	N	N	A	I	A	N	N	N	N	4
brca_tcga_pan_can_atlas_2018	TCGA-HN-A2OB-01	NT-8	N	N	N	N	N	N	N	N	A	N	N	N	N	N	N	N	1
brca_tcga_pan_can_atlas_2018	TCGA-JL-A3YX-01	NT-106	N	N	N	A	N	N	N	N	A	N	N	A	N	N	N	N	3
brca_tcga_pan_can_atlas_2018	TCGA-LD-A66U-01	NT-85	N	N	N	N	N	N	N	N	A	N	I	N	N	N	N	N	2
brca_tcga_pan_can_atlas_2018	TCGA-LD-A7W6-01	NT-3	N	N	N	A	N	N	N	N	N	N	N	N	N	N	N	N	1
brca_tcga_pan_can_atlas_2018	TCGA-LD-A9QF-01	NT-0	N	N	N	N	N	N	N	N	N	N	N	N	N	N	N	N	0
brca_tcga_pan_can_atlas_2018	TCGA-LL-A440-01	NT-6	N	N	A	N	N	N	N	N	N	N	N	N	N	N	N	N	1
brca_tcga_pan_can_atlas_2018	TCGA-LL-A50Y-01	NT-8	N	N	N	N	N	N	N	N	A	N	N	N	N	N	N	N	1
brca_tcga_pan_can_atlas_2018	TCGA-LL-A5YL-01	NT-0	N	N	N	N	N	N	N	N	N	N	N	N	N	N	N	N	0
brca_tcga_pan_can_atlas_2018	TCGA-LL-A5YM-01	NT-134	N	N	N	A	N	N	N	N	N	N	I	A	N	N	N	N	3
brca_tcga_pan_can_atlas_2018	TCGA-LL-A5YN-01	NT-135	I	N	N	N	N	N	N	N	A	A	I	N	N	N	N	N	4
brca_tcga_pan_can_atlas_2018	TCGA-LL-A6FP-01	NT-136	I	N	N	A	I	N	I	N	A	N	I	I	N	N	N	N	7
brca_tcga_pan_can_atlas_2018	TCGA-LL-A6FQ-01	NT-137	N	N	N	N	N	N	N	N	A	N	N	N	N	N	A	N	2
brca_tcga_pan_can_atlas_2018	TCGA-LL-A73Z-01	NT-53	N	N	N	N	N	N	I	N	N	N	N	N	N	N	N	N	1
brca_tcga_pan_can_atlas_2018	TCGA-LL-A740-01	NT-0	N	N	N	N	N	N	N	N	N	N	N	N	N	N	N	N	0
brca_tcga_pan_can_atlas_2018	TCGA-LL-A7T0-01	NT-138	N	N	N	N	N	N	N	N	A	A	I	A	N	N	N	N	4
brca_tcga_pan_can_atlas_2018	TCGA-LL-A9Q3-01	NT-139	N	N	N	N	N	N	I	N	A	N	N	N	N	N	A	N	3
brca_tcga_pan_can_atlas_2018	TCGA-OK-A5Q2-01	NT-5	N	N	N	A	N	N	N	N	A	N	N	N	N	N	N	N	2
brca_tcga_pan_can_atlas_2018	TCGA-OL-A5D8-01	NT-0	N	N	N	N	N	N	N	N	N	N	N	N	N	N	N	N	0
brca_tcga_pan_can_atlas_2018	TCGA-OL-A5DA-01	NT-5	N	N	N	A	N	N	N	N	A	N	N	N	N	N	N	N	2
brca_tcga_pan_can_atlas_2018	TCGA-OL-A5RU-01	NT-8	N	N	N	N	N	N	N	N	A	N	N	N	N	N	N	N	1
brca_tcga_pan_can_atlas_2018	TCGA-OL-A5RV-01	NT-0	N	N	N	N	N	N	N	N	N	N	N	N	N	N	N	N	0
brca_tcga_pan_can_atlas_2018	TCGA-OL-A5RX-01	NT-8	N	N	N	N	N	N	N	N	A	N	N	N	N	N	N	N	1
brca_tcga_pan_can_atlas_2018	TCGA-OL-A5RY-01	NT-0	N	N	N	N	N	N	N	N	N	N	N	N	N	N	N	N	0
brca_tcga_pan_can_atlas_2018	TCGA-OL-A5RZ-01	NT-0	N	N	N	N	N	N	N	N	N	N	N	N	N	N	N	N	0
brca_tcga_pan_can_atlas_2018	TCGA-OL-A5S0-01	NT-140	N	N	N	N	N	N	N	N	A	A	I	N	N	N	N	N	3
brca_tcga_pan_can_atlas_2018	TCGA-OL-A66H-01	NT-116	N	N	N	N	N	N	N	N	N	N	N	N	I	N	N	N	1
brca_tcga_pan_can_atlas_2018	TCGA-OL-A66J-01	NT-0	N	N	N	N	N	N	N	N	N	N	N	N	N	N	N	N	0
brca_tcga_pan_can_atlas_2018	TCGA-OL-A66K-01	NT-51	N	N	N	A	N	N	N	N	N	N	I	N	N	N	N	N	2
brca_tcga_pan_can_atlas_2018	TCGA-OL-A66L-01	NT-8	N	N	N	N	N	N	N	N	A	N	N	N	N	N	N	N	1
brca_tcga_pan_can_atlas_2018	TCGA-OL-A66N-01	NT-141	N	N	N	A	N	N	N	N	N	N	I	I	N	N	N	N	3
brca_tcga_pan_can_atlas_2018	TCGA-OL-A66O-01	NT-142	N	N	A	N	I	N	N	N	N	N	I	N	N	N	N	N	3
brca_tcga_pan_can_atlas_2018	TCGA-OL-A66P-01	NT-143	N	N	N	N	N	N	I	I	N	N	N	N	I	N	N	N	3
brca_tcga_pan_can_atlas_2018	TCGA-OL-A6VQ-01	NT-8	N	N	N	N	N	N	N	N	A	N	N	N	N	N	N	N	1
brca_tcga_pan_can_atlas_2018	TCGA-OL-A6VR-01	NT-0	N	N	N	N	N	N	N	N	N	N	N	N	N	N	N	N	0
brca_tcga_pan_can_atlas_2018	TCGA-OL-A97C-01	NT-116	N	N	N	N	N	N	N	N	N	N	N	N	I	N	N	N	1
brca_tcga_pan_can_atlas_2018	TCGA-PE-A5DC-01	NT-116	N	N	N	N	N	N	N	N	N	N	N	N	I	N	N	N	1
brca_tcga_pan_can_atlas_2018	TCGA-PE-A5DD-01	NT-5	N	N	N	A	N	N	N	N	A	N	N	N	N	N	N	N	2
brca_tcga_pan_can_atlas_2018	TCGA-PL-A8LY-01	NT-0	N	N	N	N	N	N	N	N	N	N	N	N	N	N	N	N	0
brca_tcga_pan_can_atlas_2018	TCGA-S3-A6ZF-01	NT-0	N	N	N	N	N	N	N	N	N	N	N	N	N	N	N	N	0
brca_tcga_pan_can_atlas_2018	TCGA-S3-A6ZG-01	NT-51	N	N	N	A	N	N	N	N	N	N	I	N	N	N	N	N	2
brca_tcga_pan_can_atlas_2018	TCGA-S3-A6ZH-01	NT-144	N	N	N	N	N	N	I	N	N	N	I	N	N	N	A	N	3
brca_tcga_pan_can_atlas_2018	TCGA-S3-AA11-01	NT-29	N	N	N	A	N	N	I	N	A	N	N	N	N	N	N	N	3
brca_tcga_pan_can_atlas_2018	TCGA-S3-AA12-01	NT-145	N	N	N	N	N	N	N	N	N	A	N	N	N	N	N	N	1
brca_tcga_pan_can_atlas_2018	TCGA-S3-AA14-01	NT-8	N	N	N	N	N	N	N	N	A	N	N	N	N	N	N	N	1
brca_tcga_pan_can_atlas_2018	TCGA-S3-AA15-01	NT-0	N	N	N	N	N	N	N	N	N	N	N	N	N	N	N	N	0
brca_tcga_pan_can_atlas_2018	TCGA-S3-AA17-01	NT-146	N	N	N	A	N	N	N	N	N	N	N	N	N	A	N	N	2
brca_tcga_pan_can_atlas_2018	TCGA-UL-AAZ6-01	NT-147	N	N	N	A	A	N	N	N	N	A	N	A	N	N	I	N	5
brca_tcga_pan_can_atlas_2018	TCGA-V7-A7HQ-01	NT-148	N	N	N	N	N	N	N	N	N	N	I	I	N	N	N	N	2
brca_tcga_pan_can_atlas_2018	TCGA-W8-A86G-01	NT-3	N	N	N	A	N	N	N	N	N	N	N	N	N	N	N	N	1
brca_tcga_pan_can_atlas_2018	TCGA-WT-AB41-01	NT-8	N	N	N	N	N	N	N	N	A	N	N	N	N	N	N	N	1
brca_tcga_pan_can_atlas_2018	TCGA-WT-AB44-01	NT-37	N	N	N	A	I	N	N	N	A	N	N	N	N	N	N	N	3
brca_tcga_pan_can_atlas_2018	TCGA-XX-A899-01	NT-0	N	N	N	N	N	N	N	N	N	N	N	N	N	N	N	N	0
brca_tcga_pan_can_atlas_2018	TCGA-XX-A89A-01	NT-8	N	N	N	N	N	N	N	N	A	N	N	N	N	N	N	N	1
brca_tcga_pan_can_atlas_2018	TCGA-Z7-A8R5-01	NT-8	N	N	N	N	N	N	N	N	A	N	N	N	N	N	N	N	1
coadread_tcga_pan_can_atlas_2018	TCGA-AF-2691-01	NT-0	N	N	N	N	N	N	N	N	N	N	N	N	N	N	N	N	0
coadread_tcga_pan_can_atlas_2018	TCGA-AF-2692-01	NT-59	N	N	N	A	A	N	N	N	N	N	N	A	N	N	N	N	3
coadread_tcga_pan_can_atlas_2018	TCGA-AF-3400-01	NT-0	N	N	N	N	N	N	N	N	N	N	N	N	N	N	N	N	0
coadread_tcga_pan_can_atlas_2018	TCGA-AF-5654-01	NT-6	N	N	A	N	N	N	N	N	N	N	N	N	N	N	N	N	1
coadread_tcga_pan_can_atlas_2018	TCGA-AG-3574-01	NT-88	N	N	A	N	N	N	N	N	N	N	N	A	N	N	N	N	2
coadread_tcga_pan_can_atlas_2018	TCGA-AG-3575-01	NT-0	N	N	N	N	N	N	N	N	N	N	N	N	N	N	N	N	0
coadread_tcga_pan_can_atlas_2018	TCGA-AG-3580-01	NT-0	N	N	N	N	N	N	N	N	N	N	N	N	N	N	N	N	0
coadread_tcga_pan_can_atlas_2018	TCGA-AG-3581-01	NT-0	N	N	N	N	N	N	N	N	N	N	N	N	N	N	N	N	0
coadread_tcga_pan_can_atlas_2018	TCGA-AG-3583-01	NT-0	N	N	N	N	N	N	N	N	N	N	N	N	N	N	N	N	0
coadread_tcga_pan_can_atlas_2018	TCGA-AG-3584-01	NT-75	N	N	N	N	N	A	N	N	A	N	N	A	N	N	N	N	3
coadread_tcga_pan_can_atlas_2018	TCGA-AG-3594-01	NT-145	N	N	N	N	N	N	N	N	N	A	N	N	N	N	N	N	1
coadread_tcga_pan_can_atlas_2018	TCGA-AG-3602-01	NT-111	N	N	N	N	N	N	N	N	A	N	N	A	N	N	N	N	2
coadread_tcga_pan_can_atlas_2018	TCGA-AG-3605-01	NT-58	N	N	N	N	N	N	N	N	N	N	N	A	N	N	N	N	1
coadread_tcga_pan_can_atlas_2018	TCGA-AG-3727-01	NT-149	I	N	N	N	N	N	N	N	N	N	N	A	N	N	N	N	2
coadread_tcga_pan_can_atlas_2018	TCGA-AG-3878-01	NT-150	N	N	N	N	N	A	N	N	A	N	N	A	N	N	A	N	4
coadread_tcga_pan_can_atlas_2018	TCGA-AG-3887-01	NT-111	N	N	N	N	N	N	N	N	A	N	N	A	N	N	N	N	2
coadread_tcga_pan_can_atlas_2018	TCGA-AG-3892-01	NT-53	N	N	N	N	N	N	I	N	N	N	N	N	N	N	N	N	1
coadread_tcga_pan_can_atlas_2018	TCGA-AG-3894-01	NT-0	N	N	N	N	N	N	N	N	N	N	N	N	N	N	N	N	0
coadread_tcga_pan_can_atlas_2018	TCGA-AG-3901-01	NT-8	N	N	N	N	N	N	N	N	A	N	N	N	N	N	N	N	1
coadread_tcga_pan_can_atlas_2018	TCGA-AG-A008-01	NT-8	N	N	N	N	N	N	N	N	A	N	N	N	N	N	N	N	1
coadread_tcga_pan_can_atlas_2018	TCGA-AG-A015-01	NT-151	N	N	A	N	N	N	N	N	A	N	A	A	N	N	A	N	5
coadread_tcga_pan_can_atlas_2018	TCGA-AH-6547-01	NT-0	N	N	N	N	N	N	N	N	N	N	N	N	N	N	N	N	0
coadread_tcga_pan_can_atlas_2018	TCGA-AH-6644-01	NT-8	N	N	N	N	N	N	N	N	A	N	N	N	N	N	N	N	1
coadread_tcga_pan_can_atlas_2018	TCGA-AH-6903-01	NT-8	N	N	N	N	N	N	N	N	A	N	N	N	N	N	N	N	1
coadread_tcga_pan_can_atlas_2018	TCGA-DC-6681-01	NT-0	N	N	N	N	N	N	N	N	N	N	N	N	N	N	N	N	0
coadread_tcga_pan_can_atlas_2018	TCGA-DY-A1H8-01	NT-152	N	N	A	A	N	N	N	N	N	N	N	A	N	N	N	N	3
coadread_tcga_pan_can_atlas_2018	TCGA-EI-6513-01	NT-153	N	N	N	N	N	N	I	N	N	N	N	A	N	N	N	N	2
coadread_tcga_pan_can_atlas_2018	TCGA-EI-7004-01	NT-10	I	N	N	N	N	N	N	N	N	N	N	N	N	N	N	N	1
coadread_tcga_pan_can_atlas_2018	TCGA-G5-6641-01	NT-154	I	N	A	N	N	N	N	N	N	N	N	N	N	N	N	N	2
coadread_tcga_pan_can_atlas_2018	TCGA-3L-AA1B-01	NT-8	N	N	N	N	N	N	N	N	A	N	N	N	N	N	N	N	1
coadread_tcga_pan_can_atlas_2018	TCGA-4T-AA8H-01	NT-0	N	N	N	N	N	N	N	N	N	N	N	N	N	N	N	N	0
coadread_tcga_pan_can_atlas_2018	TCGA-5M-AAT6-01	NT-58	N	N	N	N	N	N	N	N	N	N	N	A	N	N	N	N	1
coadread_tcga_pan_can_atlas_2018	TCGA-A6-2678-01	NT-155	N	N	N	N	N	N	N	N	I	N	A	A	N	N	N	N	3
coadread_tcga_pan_can_atlas_2018	TCGA-A6-2683-01	NT-111	N	N	N	N	N	N	N	N	A	N	N	A	N	N	N	N	2
coadread_tcga_pan_can_atlas_2018	TCGA-A6-2686-01	NT-156	N	N	N	N	N	N	N	N	N	A	N	N	A	N	N	N	2
coadread_tcga_pan_can_atlas_2018	TCGA-A6-3809-01	NT-28	N	N	A	N	N	N	N	N	N	A	N	N	N	N	N	N	2
coadread_tcga_pan_can_atlas_2018	TCGA-A6-4107-01	NT-8	N	N	N	N	N	N	N	N	A	N	N	N	N	N	N	N	1
coadread_tcga_pan_can_atlas_2018	TCGA-A6-5661-01	NT-157	N	N	N	N	N	N	N	N	A	N	A	I	N	N	N	N	3
coadread_tcga_pan_can_atlas_2018	TCGA-A6-5664-01	NT-0	N	N	N	N	N	N	N	N	N	N	N	N	N	N	N	N	0
coadread_tcga_pan_can_atlas_2018	TCGA-A6-5665-01	NT-10	I	N	N	N	N	N	N	N	N	N	N	N	N	N	N	N	1
coadread_tcga_pan_can_atlas_2018	TCGA-A6-6648-01	NT-158	N	N	N	N	A	N	N	N	N	N	A	A	N	N	N	N	3
coadread_tcga_pan_can_atlas_2018	TCGA-A6-6780-01	NT-8	N	N	N	N	N	N	N	N	A	N	N	N	N	N	N	N	1
coadread_tcga_pan_can_atlas_2018	TCGA-A6-6781-01	NT-17	I	N	N	N	N	N	N	N	A	N	N	N	N	N	N	N	2
coadread_tcga_pan_can_atlas_2018	TCGA-A6-A565-01	NT-0	N	N	N	N	N	N	N	N	N	N	N	N	N	N	N	N	0
coadread_tcga_pan_can_atlas_2018	TCGA-A6-A566-01	NT-8	N	N	N	N	N	N	N	N	A	N	N	N	N	N	N	N	1
coadread_tcga_pan_can_atlas_2018	TCGA-AA-3489-01	NT-8	N	N	N	N	N	N	N	N	A	N	N	N	N	N	N	N	1
coadread_tcga_pan_can_atlas_2018	TCGA-AA-3496-01	NT-0	N	N	N	N	N	N	N	N	N	N	N	N	N	N	N	N	0
coadread_tcga_pan_can_atlas_2018	TCGA-AA-3502-01	NT-10	I	N	N	N	N	N	N	N	N	N	N	N	N	N	N	N	1
coadread_tcga_pan_can_atlas_2018	TCGA-AA-3506-01	NT-159	N	N	N	N	N	N	N	N	N	A	N	N	I	N	A	N	3
coadread_tcga_pan_can_atlas_2018	TCGA-AA-3514-01	NT-58	N	N	N	N	N	N	N	N	N	N	N	A	N	N	N	N	1
coadread_tcga_pan_can_atlas_2018	TCGA-AA-3517-01	NT-160	N	N	N	A	N	I	N	N	N	N	A	A	I	N	N	N	5
coadread_tcga_pan_can_atlas_2018	TCGA-AA-3519-01	NT-58	N	N	N	N	N	N	N	N	N	N	N	A	N	N	N	N	1
coadread_tcga_pan_can_atlas_2018	TCGA-AA-3520-01	NT-97	N	N	N	N	N	N	N	N	N	N	A	N	N	N	N	N	1
coadread_tcga_pan_can_atlas_2018	TCGA-AA-3521-01	NT-161	N	N	N	A	N	N	N	N	N	N	A	A	N	N	N	N	3
coadread_tcga_pan_can_atlas_2018	TCGA-AA-3522-01	NT-0	N	N	N	N	N	N	N	N	N	N	N	N	N	N	N	N	0
coadread_tcga_pan_can_atlas_2018	TCGA-AA-3524-01	NT-58	N	N	N	N	N	N	N	N	N	N	N	A	N	N	N	N	1
coadread_tcga_pan_can_atlas_2018	TCGA-AA-3526-01	NT-9	N	N	N	N	N	N	I	N	A	N	N	N	N	N	N	N	2
coadread_tcga_pan_can_atlas_2018	TCGA-AA-3527-01	NT-162	N	N	N	N	N	N	N	N	A	N	N	A	I	N	N	N	3
coadread_tcga_pan_can_atlas_2018	TCGA-AA-3529-01	NT-145	N	N	N	N	N	N	N	N	N	A	N	N	N	N	N	N	1
coadread_tcga_pan_can_atlas_2018	TCGA-AA-3530-01	NT-38	N	N	N	N	N	N	N	N	I	N	N	N	N	N	N	N	1
coadread_tcga_pan_can_atlas_2018	TCGA-AA-3532-01	NT-58	N	N	N	N	N	N	N	N	N	N	N	A	N	N	N	N	1
coadread_tcga_pan_can_atlas_2018	TCGA-AA-3534-01	NT-28	N	N	A	N	N	N	N	N	N	A	N	N	N	N	N	N	2
coadread_tcga_pan_can_atlas_2018	TCGA-AA-3538-01	NT-58	N	N	N	N	N	N	N	N	N	N	N	A	N	N	N	N	1
coadread_tcga_pan_can_atlas_2018	TCGA-AA-3544-01	NT-163	N	N	N	N	N	A	N	N	N	N	N	A	N	N	N	N	2
coadread_tcga_pan_can_atlas_2018	TCGA-AA-3548-01	NT-15	N	N	N	N	N	A	N	N	A	N	N	N	N	N	N	N	2
coadread_tcga_pan_can_atlas_2018	TCGA-AA-3549-01	NT-76	N	N	N	N	N	N	N	N	N	N	A	A	N	N	N	N	2
coadread_tcga_pan_can_atlas_2018	TCGA-AA-3560-01	NT-58	N	N	N	N	N	N	N	N	N	N	N	A	N	N	N	N	1
coadread_tcga_pan_can_atlas_2018	TCGA-AA-3561-01	NT-164	N	N	N	A	N	N	N	N	I	N	A	A	N	N	N	N	4
coadread_tcga_pan_can_atlas_2018	TCGA-AA-3664-01	NT-165	I	N	N	A	N	N	I	N	N	N	I	A	N	I	N	N	6
coadread_tcga_pan_can_atlas_2018	TCGA-AA-3675-01	NT-8	N	N	N	N	N	N	N	N	A	N	N	N	N	N	N	N	1
coadread_tcga_pan_can_atlas_2018	TCGA-AA-3678-01	NT-166	I	N	N	A	N	N	N	N	N	N	N	A	N	N	N	N	3
coadread_tcga_pan_can_atlas_2018	TCGA-AA-3680-01	NT-167	I	N	N	N	N	N	I	N	N	N	N	N	N	N	N	N	2
coadread_tcga_pan_can_atlas_2018	TCGA-AA-3684-01	NT-0	N	N	N	N	N	N	N	N	N	N	N	N	N	N	N	N	0
coadread_tcga_pan_can_atlas_2018	TCGA-AA-3692-01	NT-0	N	N	N	N	N	N	N	N	N	N	N	N	N	N	N	N	0
coadread_tcga_pan_can_atlas_2018	TCGA-AA-3695-01	NT-149	I	N	N	N	N	N	N	N	N	N	N	A	N	N	N	N	2
coadread_tcga_pan_can_atlas_2018	TCGA-AA-3696-01	NT-57	N	N	A	A	N	N	N	N	A	N	N	N	N	N	N	N	3
coadread_tcga_pan_can_atlas_2018	TCGA-AA-3713-01	NT-0	N	N	N	N	N	N	N	N	N	N	N	N	N	N	N	N	0
coadread_tcga_pan_can_atlas_2018	TCGA-AA-3715-01	NT-8	N	N	N	N	N	N	N	N	A	N	N	N	N	N	N	N	1
coadread_tcga_pan_can_atlas_2018	TCGA-AA-3812-01	NT-8	N	N	N	N	N	N	N	N	A	N	N	N	N	N	N	N	1
coadread_tcga_pan_can_atlas_2018	TCGA-AA-3818-01	NT-168	N	N	A	N	N	N	N	N	A	N	N	N	N	N	A	N	3
coadread_tcga_pan_can_atlas_2018	TCGA-AA-3819-01	NT-169	I	N	N	N	N	N	N	N	I	N	N	N	N	N	N	N	2
coadread_tcga_pan_can_atlas_2018	TCGA-AA-3821-01	NT-2	N	N	N	N	A	N	N	N	A	N	N	N	N	N	N	N	2
coadread_tcga_pan_can_atlas_2018	TCGA-AA-3831-01	NT-0	N	N	N	N	N	N	N	N	N	N	N	N	N	N	N	N	0
coadread_tcga_pan_can_atlas_2018	TCGA-AA-3833-01	NT-0	N	N	N	N	N	N	N	N	N	N	N	N	N	N	N	N	0
coadread_tcga_pan_can_atlas_2018	TCGA-AA-3837-01	NT-8	N	N	N	N	N	N	N	N	A	N	N	N	N	N	N	N	1
coadread_tcga_pan_can_atlas_2018	TCGA-AA-3845-01	NT-28	N	N	A	N	N	N	N	N	N	A	N	N	N	N	N	N	2
coadread_tcga_pan_can_atlas_2018	TCGA-AA-3846-01	NT-170	A	N	N	N	A	N	N	N	I	N	A	N	N	N	N	N	4
coadread_tcga_pan_can_atlas_2018	TCGA-AA-3850-01	NT-8	N	N	N	N	N	N	N	N	A	N	N	N	N	N	N	N	1
coadread_tcga_pan_can_atlas_2018	TCGA-AA-3852-01	NT-15	N	N	N	N	N	A	N	N	A	N	N	N	N	N	N	N	2
coadread_tcga_pan_can_atlas_2018	TCGA-AA-3854-01	NT-83	I	N	N	N	A	N	N	N	N	N	N	N	N	N	N	N	2
coadread_tcga_pan_can_atlas_2018	TCGA-AA-3855-01	NT-111	N	N	N	N	N	N	N	N	A	N	N	A	N	N	N	N	2
coadread_tcga_pan_can_atlas_2018	TCGA-AA-3864-01	NT-9	N	N	N	N	N	N	I	N	A	N	N	N	N	N	N	N	2
coadread_tcga_pan_can_atlas_2018	TCGA-AA-3877-01	NT-8	N	N	N	N	N	N	N	N	A	N	N	N	N	N	N	N	1
coadread_tcga_pan_can_atlas_2018	TCGA-AA-3947-01	NT-5	N	N	N	A	N	N	N	N	A	N	N	N	N	N	N	N	2
coadread_tcga_pan_can_atlas_2018	TCGA-AA-3950-01	NT-6	N	N	A	N	N	N	N	N	N	N	N	N	N	N	N	N	1
coadread_tcga_pan_can_atlas_2018	TCGA-AA-3952-01	NT-53	N	N	N	N	N	N	I	N	N	N	N	N	N	N	N	N	1
coadread_tcga_pan_can_atlas_2018	TCGA-AA-3973-01	NT-59	N	N	N	A	A	N	N	N	N	N	N	A	N	N	N	N	3
coadread_tcga_pan_can_atlas_2018	TCGA-AA-3984-01	NT-171	N	N	A	N	N	N	N	N	A	A	N	A	N	N	N	N	4
coadread_tcga_pan_can_atlas_2018	TCGA-AA-3986-01	NT-97	N	N	N	N	N	N	N	N	N	N	A	N	N	N	N	N	1
coadread_tcga_pan_can_atlas_2018	TCGA-AA-3989-01	NT-0	N	N	N	N	N	N	N	N	N	N	N	N	N	N	N	N	0
coadread_tcga_pan_can_atlas_2018	TCGA-AA-3994-01	NT-109	N	N	N	N	N	A	N	N	N	N	N	N	N	N	N	N	1
coadread_tcga_pan_can_atlas_2018	TCGA-AA-A00N-01	NT-172	I	N	N	N	I	N	N	N	A	N	N	N	N	N	N	N	3
coadread_tcga_pan_can_atlas_2018	TCGA-AA-A01I-01	NT-56	N	N	A	N	N	N	N	N	A	N	N	N	N	N	N	N	2
coadread_tcga_pan_can_atlas_2018	TCGA-AA-A01P-01	NT-8	N	N	N	N	N	N	N	N	A	N	N	N	N	N	N	N	1
coadread_tcga_pan_can_atlas_2018	TCGA-AA-A01R-01	NT-0	N	N	N	N	N	N	N	N	N	N	N	N	N	N	N	N	0
coadread_tcga_pan_can_atlas_2018	TCGA-AA-A01V-01	NT-8	N	N	N	N	N	N	N	N	A	N	N	N	N	N	N	N	1
coadread_tcga_pan_can_atlas_2018	TCGA-AA-A01X-01	NT-3	N	N	N	A	N	N	N	N	N	N	N	N	N	N	N	N	1
coadread_tcga_pan_can_atlas_2018	TCGA-AA-A022-01	NT-109	N	N	N	N	N	A	N	N	N	N	N	N	N	N	N	N	1
coadread_tcga_pan_can_atlas_2018	TCGA-AA-A024-01	NT-0	N	N	N	N	N	N	N	N	N	N	N	N	N	N	N	N	0
coadread_tcga_pan_can_atlas_2018	TCGA-AA-A02O-01	NT-173	N	N	N	N	A	N	N	N	A	N	N	A	N	I	A	N	5
coadread_tcga_pan_can_atlas_2018	TCGA-AA-A02R-01	NT-28	N	N	A	N	N	N	N	N	N	A	N	N	N	N	N	N	2
coadread_tcga_pan_can_atlas_2018	TCGA-AA-A02Y-01	NT-8	N	N	N	N	N	N	N	N	A	N	N	N	N	N	N	N	1
coadread_tcga_pan_can_atlas_2018	TCGA-AA-A03F-01	NT-8	N	N	N	N	N	N	N	N	A	N	N	N	N	N	N	N	1
coadread_tcga_pan_can_atlas_2018	TCGA-AD-5900-01	NT-56	N	N	A	N	N	N	N	N	A	N	N	N	N	N	N	N	2
coadread_tcga_pan_can_atlas_2018	TCGA-AD-6889-01	NT-17	I	N	N	N	N	N	N	N	A	N	N	N	N	N	N	N	2
coadread_tcga_pan_can_atlas_2018	TCGA-AD-6890-01	NT-8	N	N	N	N	N	N	N	N	A	N	N	N	N	N	N	N	1
coadread_tcga_pan_can_atlas_2018	TCGA-AD-6895-01	NT-174	N	N	N	N	N	N	N	I	N	N	N	N	I	N	N	N	2
coadread_tcga_pan_can_atlas_2018	TCGA-AD-6964-01	NT-8	N	N	N	N	N	N	N	N	A	N	N	N	N	N	N	N	1
coadread_tcga_pan_can_atlas_2018	TCGA-AU-6004-01	NT-8	N	N	N	N	N	N	N	N	A	N	N	N	N	N	N	N	1
coadread_tcga_pan_can_atlas_2018	TCGA-AY-6386-01	NT-8	N	N	N	N	N	N	N	N	A	N	N	N	N	N	N	N	1
coadread_tcga_pan_can_atlas_2018	TCGA-AY-A69D-01	NT-175	N	N	N	N	N	N	N	N	A	N	N	N	I	N	A	N	3
coadread_tcga_pan_can_atlas_2018	TCGA-AY-A71X-01	NT-0	N	N	N	N	N	N	N	N	N	N	N	N	N	N	N	N	0
coadread_tcga_pan_can_atlas_2018	TCGA-AZ-4315-01	NT-169	I	N	N	N	N	N	N	N	I	N	N	N	N	N	N	N	2
coadread_tcga_pan_can_atlas_2018	TCGA-AZ-4682-01	NT-58	N	N	N	N	N	N	N	N	N	N	N	A	N	N	N	N	1
coadread_tcga_pan_can_atlas_2018	TCGA-AZ-6599-01	NT-0	N	N	N	N	N	N	N	N	N	N	N	N	N	N	N	N	0
coadread_tcga_pan_can_atlas_2018	TCGA-CA-5255-01	NT-168	N	N	A	N	N	N	N	N	A	N	N	N	N	N	A	N	3
coadread_tcga_pan_can_atlas_2018	TCGA-CA-5256-01	NT-38	N	N	N	N	N	N	N	N	I	N	N	N	N	N	N	N	1
coadread_tcga_pan_can_atlas_2018	TCGA-CA-5796-01	NT-0	N	N	N	N	N	N	N	N	N	N	N	N	N	N	N	N	0
coadread_tcga_pan_can_atlas_2018	TCGA-CA-6716-01	NT-0	N	N	N	N	N	N	N	N	N	N	N	N	N	N	N	N	0
coadread_tcga_pan_can_atlas_2018	TCGA-CA-6717-01	NT-17	I	N	N	N	N	N	N	N	A	N	N	N	N	N	N	N	2
coadread_tcga_pan_can_atlas_2018	TCGA-CK-4947-01	NT-76	N	N	N	N	N	N	N	N	N	N	A	A	N	N	N	N	2
coadread_tcga_pan_can_atlas_2018	TCGA-CK-4950-01	NT-0	N	N	N	N	N	N	N	N	N	N	N	N	N	N	N	N	0
coadread_tcga_pan_can_atlas_2018	TCGA-CK-4952-01	NT-145	N	N	N	N	N	N	N	N	N	A	N	N	N	N	N	N	1
coadread_tcga_pan_can_atlas_2018	TCGA-CK-5912-01	NT-155	N	N	N	N	N	N	N	N	I	N	A	A	N	N	N	N	3
coadread_tcga_pan_can_atlas_2018	TCGA-CK-5913-01	NT-0	N	N	N	N	N	N	N	N	N	N	N	N	N	N	N	N	0
coadread_tcga_pan_can_atlas_2018	TCGA-CK-5915-01	NT-176	N	N	N	N	N	N	A	N	N	N	I	N	N	N	N	N	2
coadread_tcga_pan_can_atlas_2018	TCGA-CK-6746-01	NT-10	I	N	N	N	N	N	N	N	N	N	N	N	N	N	N	N	1
coadread_tcga_pan_can_atlas_2018	TCGA-CK-6748-01	NT-10	I	N	N	N	N	N	N	N	N	N	N	N	N	N	N	N	1
coadread_tcga_pan_can_atlas_2018	TCGA-CK-6751-01	NT-0	N	N	N	N	N	N	N	N	N	N	N	N	N	N	N	N	0
coadread_tcga_pan_can_atlas_2018	TCGA-CM-4743-01	NT-10	I	N	N	N	N	N	N	N	N	N	N	N	N	N	N	N	1
coadread_tcga_pan_can_atlas_2018	TCGA-CM-4744-01	NT-58	N	N	N	N	N	N	N	N	N	N	N	A	N	N	N	N	1
coadread_tcga_pan_can_atlas_2018	TCGA-CM-4747-01	NT-8	N	N	N	N	N	N	N	N	A	N	N	N	N	N	N	N	1
coadread_tcga_pan_can_atlas_2018	TCGA-CM-4748-01	NT-8	N	N	N	N	N	N	N	N	A	N	N	N	N	N	N	N	1
coadread_tcga_pan_can_atlas_2018	TCGA-CM-5344-01	NT-0	N	N	N	N	N	N	N	N	N	N	N	N	N	N	N	N	0
coadread_tcga_pan_can_atlas_2018	TCGA-CM-5861-01	NT-0	N	N	N	N	N	N	N	N	N	N	N	N	N	N	N	N	0
coadread_tcga_pan_can_atlas_2018	TCGA-CM-6161-01	NT-0	N	N	N	N	N	N	N	N	N	N	N	N	N	N	N	N	0
coadread_tcga_pan_can_atlas_2018	TCGA-CM-6162-01	NT-8	N	N	N	N	N	N	N	N	A	N	N	N	N	N	N	N	1
coadread_tcga_pan_can_atlas_2018	TCGA-CM-6168-01	NT-111	N	N	N	N	N	N	N	N	A	N	N	A	N	N	N	N	2
coadread_tcga_pan_can_atlas_2018	TCGA-CM-6170-01	NT-0	N	N	N	N	N	N	N	N	N	N	N	N	N	N	N	N	0
coadread_tcga_pan_can_atlas_2018	TCGA-CM-6171-01	NT-56	N	N	A	N	N	N	N	N	A	N	N	N	N	N	N	N	2
coadread_tcga_pan_can_atlas_2018	TCGA-CM-6674-01	NT-0	N	N	N	N	N	N	N	N	N	N	N	N	N	N	N	N	0
coadread_tcga_pan_can_atlas_2018	TCGA-CM-6678-01	NT-8	N	N	N	N	N	N	N	N	A	N	N	N	N	N	N	N	1
coadread_tcga_pan_can_atlas_2018	TCGA-CM-6680-01	NT-8	N	N	N	N	N	N	N	N	A	N	N	N	N	N	N	N	1
coadread_tcga_pan_can_atlas_2018	TCGA-D5-5537-01	NT-8	N	N	N	N	N	N	N	N	A	N	N	N	N	N	N	N	1
coadread_tcga_pan_can_atlas_2018	TCGA-D5-5539-01	NT-58	N	N	N	N	N	N	N	N	N	N	N	A	N	N	N	N	1
coadread_tcga_pan_can_atlas_2018	TCGA-D5-6529-01	NT-8	N	N	N	N	N	N	N	N	A	N	N	N	N	N	N	N	1
coadread_tcga_pan_can_atlas_2018	TCGA-D5-6530-01	NT-177	N	N	N	N	N	N	N	N	N	N	N	N	N	N	I	N	1
coadread_tcga_pan_can_atlas_2018	TCGA-D5-6536-01	NT-3	N	N	N	A	N	N	N	N	N	N	N	N	N	N	N	N	1
coadread_tcga_pan_can_atlas_2018	TCGA-D5-6537-01	NT-178	N	N	N	N	A	N	N	N	A	A	N	A	N	N	A	N	5
coadread_tcga_pan_can_atlas_2018	TCGA-D5-6920-01	NT-8	N	N	N	N	N	N	N	N	A	N	N	N	N	N	N	N	1
coadread_tcga_pan_can_atlas_2018	TCGA-D5-6927-01	NT-8	N	N	N	N	N	N	N	N	A	N	N	N	N	N	N	N	1
coadread_tcga_pan_can_atlas_2018	TCGA-D5-6928-01	NT-10	I	N	N	N	N	N	N	N	N	N	N	N	N	N	N	N	1
coadread_tcga_pan_can_atlas_2018	TCGA-D5-6930-01	NT-0	N	N	N	N	N	N	N	N	N	N	N	N	N	N	N	N	0
coadread_tcga_pan_can_atlas_2018	TCGA-D5-7000-01	NT-6	N	N	A	N	N	N	N	N	N	N	N	N	N	N	N	N	1
coadread_tcga_pan_can_atlas_2018	TCGA-DM-A0X9-01	NT-179	N	N	N	N	N	N	N	N	A	N	N	A	N	N	A	N	3
coadread_tcga_pan_can_atlas_2018	TCGA-DM-A1HB-01	NT-180	I	N	N	N	N	N	N	N	A	N	N	N	I	N	N	N	3
coadread_tcga_pan_can_atlas_2018	TCGA-DM-A280-01	NT-8	N	N	N	N	N	N	N	N	A	N	N	N	N	N	N	N	1
coadread_tcga_pan_can_atlas_2018	TCGA-DM-A282-01	NT-0	N	N	N	N	N	N	N	N	N	N	N	N	N	N	N	N	0
coadread_tcga_pan_can_atlas_2018	TCGA-DM-A28C-01	NT-9	N	N	N	N	N	N	I	N	A	N	N	N	N	N	N	N	2
coadread_tcga_pan_can_atlas_2018	TCGA-DM-A28G-01	NT-181	N	N	N	N	N	I	N	N	N	N	N	N	N	N	N	N	1
coadread_tcga_pan_can_atlas_2018	TCGA-DM-A28K-01	NT-182	I	N	N	N	N	A	N	N	N	N	N	N	N	I	N	N	3
coadread_tcga_pan_can_atlas_2018	TCGA-DM-A28M-01	NT-8	N	N	N	N	N	N	N	N	A	N	N	N	N	N	N	N	1
coadread_tcga_pan_can_atlas_2018	TCGA-F4-6461-01	NT-8	N	N	N	N	N	N	N	N	A	N	N	N	N	N	N	N	1
coadread_tcga_pan_can_atlas_2018	TCGA-F4-6463-01	NT-0	N	N	N	N	N	N	N	N	N	N	N	N	N	N	N	N	0
coadread_tcga_pan_can_atlas_2018	TCGA-F4-6569-01	NT-8	N	N	N	N	N	N	N	N	A	N	N	N	N	N	N	N	1
coadread_tcga_pan_can_atlas_2018	TCGA-F4-6570-01	NT-183	N	N	N	N	N	N	I	N	N	N	I	N	N	N	N	N	2
coadread_tcga_pan_can_atlas_2018	TCGA-F4-6703-01	NT-0	N	N	N	N	N	N	N	N	N	N	N	N	N	N	N	N	0
coadread_tcga_pan_can_atlas_2018	TCGA-F4-6704-01	NT-184	N	N	N	N	N	N	N	N	A	N	N	N	N	I	N	N	2
coadread_tcga_pan_can_atlas_2018	TCGA-F4-6806-01	NT-0	N	N	N	N	N	N	N	N	N	N	N	N	N	N	N	N	0
coadread_tcga_pan_can_atlas_2018	TCGA-F4-6855-01	NT-8	N	N	N	N	N	N	N	N	A	N	N	N	N	N	N	N	1
coadread_tcga_pan_can_atlas_2018	TCGA-G4-6293-01	NT-8	N	N	N	N	N	N	N	N	A	N	N	N	N	N	N	N	1
coadread_tcga_pan_can_atlas_2018	TCGA-G4-6304-01	NT-8	N	N	N	N	N	N	N	N	A	N	N	N	N	N	N	N	1
coadread_tcga_pan_can_atlas_2018	TCGA-G4-6309-01	NT-0	N	N	N	N	N	N	N	N	N	N	N	N	N	N	N	N	0
coadread_tcga_pan_can_atlas_2018	TCGA-G4-6321-01	NT-0	N	N	N	N	N	N	N	N	N	N	N	N	N	N	N	N	0
coadread_tcga_pan_can_atlas_2018	TCGA-G4-6322-01	NT-53	N	N	N	N	N	N	I	N	N	N	N	N	N	N	N	N	1
coadread_tcga_pan_can_atlas_2018	TCGA-G4-6323-01	NT-53	N	N	N	N	N	N	I	N	N	N	N	N	N	N	N	N	1
coadread_tcga_pan_can_atlas_2018	TCGA-G4-6588-01	NT-0	N	N	N	N	N	N	N	N	N	N	N	N	N	N	N	N	0
coadread_tcga_pan_can_atlas_2018	TCGA-G4-6627-01	NT-8	N	N	N	N	N	N	N	N	A	N	N	N	N	N	N	N	1
coadread_tcga_pan_can_atlas_2018	TCGA-G4-6628-01	NT-17	I	N	N	N	N	N	N	N	A	N	N	N	N	N	N	N	2
coadread_tcga_pan_can_atlas_2018	TCGA-NH-A50T-01	NT-111	N	N	N	N	N	N	N	N	A	N	N	A	N	N	N	N	2
coadread_tcga_pan_can_atlas_2018	TCGA-NH-A5IV-01	NT-8	N	N	N	N	N	N	N	N	A	N	N	N	N	N	N	N	1
coadread_tcga_pan_can_atlas_2018	TCGA-QG-A5Z2-01	NT-0	N	N	N	N	N	N	N	N	N	N	N	N	N	N	N	N	0
luad_tcga_pan_can_atlas_2018	TCGA-05-4244-01	NT-93	I	N	N	N	N	A	N	N	N	N	N	N	N	N	N	N	2
luad_tcga_pan_can_atlas_2018	TCGA-05-4249-01	NT-20	N	N	N	A	A	N	N	N	A	N	N	N	N	N	N	N	3
luad_tcga_pan_can_atlas_2018	TCGA-05-4250-01	NT-0	N	N	N	N	N	N	N	N	N	N	N	N	N	N	N	N	0
luad_tcga_pan_can_atlas_2018	TCGA-05-4389-01	NT-119	I	N	N	N	N	N	N	N	N	N	N	N	I	N	N	N	2
luad_tcga_pan_can_atlas_2018	TCGA-05-4390-01	NT-149	I	N	N	N	N	N	N	N	N	N	N	A	N	N	N	N	2
luad_tcga_pan_can_atlas_2018	TCGA-05-4403-01	NT-116	N	N	N	N	N	N	N	N	N	N	N	N	I	N	N	N	1
luad_tcga_pan_can_atlas_2018	TCGA-05-4417-01	NT-10	I	N	N	N	N	N	N	N	N	N	N	N	N	N	N	N	1
luad_tcga_pan_can_atlas_2018	TCGA-05-4418-01	NT-185	N	N	A	N	N	N	N	N	N	A	N	N	I	N	N	N	3
luad_tcga_pan_can_atlas_2018	TCGA-05-4422-01	NT-186	A	N	N	N	N	N	N	N	N	N	N	N	N	N	N	N	1
luad_tcga_pan_can_atlas_2018	TCGA-05-4425-01	NT-0	N	N	N	N	N	N	N	N	N	N	N	N	N	N	N	N	0
luad_tcga_pan_can_atlas_2018	TCGA-05-4434-01	NT-145	N	N	N	N	N	N	N	N	N	A	N	N	N	N	N	N	1
luad_tcga_pan_can_atlas_2018	TCGA-05-5429-01	NT-116	N	N	N	N	N	N	N	N	N	N	N	N	I	N	N	N	1
luad_tcga_pan_can_atlas_2018	TCGA-05-5715-01	NT-32	N	N	N	A	N	N	N	N	N	N	N	N	I	N	N	N	2
luad_tcga_pan_can_atlas_2018	TCGA-35-3615-01	NT-109	N	N	N	N	N	A	N	N	N	N	N	N	N	N	N	N	1
luad_tcga_pan_can_atlas_2018	TCGA-38-4625-01	NT-187	N	N	N	N	N	N	N	N	N	N	N	A	I	N	N	N	2
luad_tcga_pan_can_atlas_2018	TCGA-38-4626-01	NT-0	N	N	N	N	N	N	N	N	N	N	N	N	N	N	N	N	0
luad_tcga_pan_can_atlas_2018	TCGA-38-4627-01	NT-0	N	N	N	N	N	N	N	N	N	N	N	N	N	N	N	N	0
luad_tcga_pan_can_atlas_2018	TCGA-38-4628-01	NT-188	I	N	A	N	N	N	N	N	N	N	N	N	I	N	N	N	3
luad_tcga_pan_can_atlas_2018	TCGA-38-4631-01	NT-189	I	N	N	N	N	N	N	N	N	A	N	A	I	N	A	N	5
luad_tcga_pan_can_atlas_2018	TCGA-38-7271-01	NT-181	N	N	N	N	N	I	N	N	N	N	N	N	N	N	N	N	1
luad_tcga_pan_can_atlas_2018	TCGA-38-A44F-01	NT-0	N	N	N	N	N	N	N	N	N	N	N	N	N	N	N	N	0
luad_tcga_pan_can_atlas_2018	TCGA-44-2655-01	NT-0	N	N	N	N	N	N	N	N	N	N	N	N	N	N	N	N	0
luad_tcga_pan_can_atlas_2018	TCGA-44-2657-01	NT-0	N	N	N	N	N	N	N	N	N	N	N	N	N	N	N	N	0
luad_tcga_pan_can_atlas_2018	TCGA-44-2665-01	NT-116	N	N	N	N	N	N	N	N	N	N	N	N	I	N	N	N	1
luad_tcga_pan_can_atlas_2018	TCGA-44-2666-01	NT-0	N	N	N	N	N	N	N	N	N	N	N	N	N	N	N	N	0
luad_tcga_pan_can_atlas_2018	TCGA-44-3398-01	NT-190	N	N	N	N	N	N	I	N	I	N	N	N	N	N	N	N	2
luad_tcga_pan_can_atlas_2018	TCGA-44-3919-01	NT-0	N	N	N	N	N	N	N	N	N	N	N	N	N	N	N	N	0
luad_tcga_pan_can_atlas_2018	TCGA-44-4112-01	NT-0	N	N	N	N	N	N	N	N	N	N	N	N	N	N	N	N	0
luad_tcga_pan_can_atlas_2018	TCGA-44-5643-01	NT-8	N	N	N	N	N	N	N	N	A	N	N	N	N	N	N	N	1
luad_tcga_pan_can_atlas_2018	TCGA-44-6146-01	NT-0	N	N	N	N	N	N	N	N	N	N	N	N	N	N	N	N	0
luad_tcga_pan_can_atlas_2018	TCGA-44-6148-01	NT-0	N	N	N	N	N	N	N	N	N	N	N	N	N	N	N	N	0
luad_tcga_pan_can_atlas_2018	TCGA-44-6776-01	NT-0	N	N	N	N	N	N	N	N	N	N	N	N	N	N	N	N	0
luad_tcga_pan_can_atlas_2018	TCGA-44-7659-01	NT-3	N	N	N	A	N	N	N	N	N	N	N	N	N	N	N	N	1
luad_tcga_pan_can_atlas_2018	TCGA-44-7671-01	NT-191	N	N	N	A	N	A	N	N	N	N	N	I	N	N	N	N	3
luad_tcga_pan_can_atlas_2018	TCGA-44-7672-01	NT-8	N	N	N	N	N	N	N	N	A	N	N	N	N	N	N	N	1
luad_tcga_pan_can_atlas_2018	TCGA-44-8119-01	NT-192	N	N	N	N	N	N	N	N	A	N	N	A	N	A	N	N	3
luad_tcga_pan_can_atlas_2018	TCGA-44-A47A-01	NT-193	N	N	N	A	N	N	N	N	N	N	N	N	N	N	A	N	2
luad_tcga_pan_can_atlas_2018	TCGA-44-A47B-01	NT-3	N	N	N	A	N	N	N	N	N	N	N	N	N	N	N	N	1
luad_tcga_pan_can_atlas_2018	TCGA-49-4486-01	NT-0	N	N	N	N	N	N	N	N	N	N	N	N	N	N	N	N	0
luad_tcga_pan_can_atlas_2018	TCGA-49-4494-01	NT-194	I	N	N	N	N	N	I	N	N	N	N	N	I	N	N	N	3
luad_tcga_pan_can_atlas_2018	TCGA-49-4501-01	NT-6	N	N	A	N	N	N	N	N	N	N	N	N	N	N	N	N	1
luad_tcga_pan_can_atlas_2018	TCGA-49-4506-01	NT-3	N	N	N	A	N	N	N	N	N	N	N	N	N	N	N	N	1
luad_tcga_pan_can_atlas_2018	TCGA-49-4507-01	NT-185	N	N	A	N	N	N	N	N	N	A	N	N	I	N	N	N	3
luad_tcga_pan_can_atlas_2018	TCGA-49-4510-01	NT-154	I	N	A	N	N	N	N	N	N	N	N	N	N	N	N	N	2
luad_tcga_pan_can_atlas_2018	TCGA-49-4512-01	NT-195	N	N	A	N	N	N	N	N	N	N	I	N	N	N	N	N	2
luad_tcga_pan_can_atlas_2018	TCGA-49-6742-01	NT-196	N	N	A	N	N	N	N	N	N	N	N	N	I	N	N	N	2
luad_tcga_pan_can_atlas_2018	TCGA-49-6743-01	NT-197	N	N	N	N	N	N	N	N	A	A	N	A	N	N	N	N	3
luad_tcga_pan_can_atlas_2018	TCGA-49-6744-01	NT-6	N	N	A	N	N	N	N	N	N	N	N	N	N	N	N	N	1
luad_tcga_pan_can_atlas_2018	TCGA-49-6745-01	NT-196	N	N	A	N	N	N	N	N	N	N	N	N	I	N	N	N	2
luad_tcga_pan_can_atlas_2018	TCGA-49-6761-01	NT-10	I	N	N	N	N	N	N	N	N	N	N	N	N	N	N	N	1
luad_tcga_pan_can_atlas_2018	TCGA-49-AAR2-01	NT-0	N	N	N	N	N	N	N	N	N	N	N	N	N	N	N	N	0
luad_tcga_pan_can_atlas_2018	TCGA-49-AARO-01	NT-67	N	N	N	N	N	N	N	N	A	A	N	N	N	N	N	N	2
luad_tcga_pan_can_atlas_2018	TCGA-49-AARR-01	NT-0	N	N	N	N	N	N	N	N	N	N	N	N	N	N	N	N	0
luad_tcga_pan_can_atlas_2018	TCGA-50-5044-01	NT-17	I	N	N	N	N	N	N	N	A	N	N	N	N	N	N	N	2
luad_tcga_pan_can_atlas_2018	TCGA-50-5051-01	NT-0	N	N	N	N	N	N	N	N	N	N	N	N	N	N	N	N	0
luad_tcga_pan_can_atlas_2018	TCGA-50-5055-01	NT-6	N	N	A	N	N	N	N	N	N	N	N	N	N	N	N	N	1
luad_tcga_pan_can_atlas_2018	TCGA-50-5072-01	NT-185	N	N	A	N	N	N	N	N	N	A	N	N	I	N	N	N	3
luad_tcga_pan_can_atlas_2018	TCGA-50-5932-01	NT-32	N	N	N	A	N	N	N	N	N	N	N	N	I	N	N	N	2
luad_tcga_pan_can_atlas_2018	TCGA-50-5935-01	NT-3	N	N	N	A	N	N	N	N	N	N	N	N	N	N	N	N	1
luad_tcga_pan_can_atlas_2018	TCGA-50-5936-01	NT-58	N	N	N	N	N	N	N	N	N	N	N	A	N	N	N	N	1
luad_tcga_pan_can_atlas_2018	TCGA-50-5941-01	NT-0	N	N	N	N	N	N	N	N	N	N	N	N	N	N	N	N	0
luad_tcga_pan_can_atlas_2018	TCGA-50-5942-01	NT-0	N	N	N	N	N	N	N	N	N	N	N	N	N	N	N	N	0
luad_tcga_pan_can_atlas_2018	TCGA-50-6597-01	NT-198	N	N	A	N	N	A	N	N	I	N	I	I	N	N	N	N	5
luad_tcga_pan_can_atlas_2018	TCGA-50-7109-01	NT-0	N	N	N	N	N	N	N	N	N	N	N	N	N	N	N	N	0
luad_tcga_pan_can_atlas_2018	TCGA-50-8457-01	NT-0	N	N	N	N	N	N	N	N	N	N	N	N	N	N	N	N	0
luad_tcga_pan_can_atlas_2018	TCGA-50-8459-01	NT-0	N	N	N	N	N	N	N	N	N	N	N	N	N	N	N	N	0
luad_tcga_pan_can_atlas_2018	TCGA-53-7813-01	NT-199	I	N	N	A	N	I	N	N	N	N	N	N	N	N	N	N	3
luad_tcga_pan_can_atlas_2018	TCGA-55-1595-01	NT-3	N	N	N	A	N	N	N	N	N	N	N	N	N	N	N	N	1
luad_tcga_pan_can_atlas_2018	TCGA-55-6543-01	NT-0	N	N	N	N	N	N	N	N	N	N	N	N	N	N	N	N	0
luad_tcga_pan_can_atlas_2018	TCGA-55-6642-01	NT-169	I	N	N	N	N	N	N	N	I	N	N	N	N	N	N	N	2
luad_tcga_pan_can_atlas_2018	TCGA-55-6970-01	NT-109	N	N	N	N	N	A	N	N	N	N	N	N	N	N	N	N	1
luad_tcga_pan_can_atlas_2018	TCGA-55-6971-01	NT-200	I	N	A	N	N	N	N	N	N	A	N	N	N	N	N	N	3
luad_tcga_pan_can_atlas_2018	TCGA-55-6972-01	NT-68	N	N	N	A	N	A	N	N	N	N	N	N	N	N	N	N	2
luad_tcga_pan_can_atlas_2018	TCGA-55-6978-01	NT-0	N	N	N	N	N	N	N	N	N	N	N	N	N	N	N	N	0
luad_tcga_pan_can_atlas_2018	TCGA-55-6981-01	NT-0	N	N	N	N	N	N	N	N	N	N	N	N	N	N	N	N	0
luad_tcga_pan_can_atlas_2018	TCGA-55-6982-01	NT-6	N	N	A	N	N	N	N	N	N	N	N	N	N	N	N	N	1
luad_tcga_pan_can_atlas_2018	TCGA-55-6983-01	NT-0	N	N	N	N	N	N	N	N	N	N	N	N	N	N	N	N	0
luad_tcga_pan_can_atlas_2018	TCGA-55-6984-01	NT-28	N	N	A	N	N	N	N	N	N	A	N	N	N	N	N	N	2
luad_tcga_pan_can_atlas_2018	TCGA-55-6986-01	NT-0	N	N	N	N	N	N	N	N	N	N	N	N	N	N	N	N	0
luad_tcga_pan_can_atlas_2018	TCGA-55-6987-01	NT-116	N	N	N	N	N	N	N	N	N	N	N	N	I	N	N	N	1
luad_tcga_pan_can_atlas_2018	TCGA-55-7281-01	NT-116	N	N	N	N	N	N	N	N	N	N	N	N	I	N	N	N	1
luad_tcga_pan_can_atlas_2018	TCGA-55-7284-01	NT-201	N	N	N	N	N	N	N	N	A	N	N	N	I	N	N	N	2
luad_tcga_pan_can_atlas_2018	TCGA-55-7724-01	NT-8	N	N	N	N	N	N	N	N	A	N	N	N	N	N	N	N	1
luad_tcga_pan_can_atlas_2018	TCGA-55-7725-01	NT-3	N	N	N	A	N	N	N	N	N	N	N	N	N	N	N	N	1
luad_tcga_pan_can_atlas_2018	TCGA-55-7728-01	NT-28	N	N	A	N	N	N	N	N	N	A	N	N	N	N	N	N	2
luad_tcga_pan_can_atlas_2018	TCGA-55-7815-01	NT-17	I	N	N	N	N	N	N	N	A	N	N	N	N	N	N	N	2
luad_tcga_pan_can_atlas_2018	TCGA-55-8087-01	NT-3	N	N	N	A	N	N	N	N	N	N	N	N	N	N	N	N	1
luad_tcga_pan_can_atlas_2018	TCGA-55-8090-01	NT-196	N	N	A	N	N	N	N	N	N	N	N	N	I	N	N	N	2
luad_tcga_pan_can_atlas_2018	TCGA-55-8091-01	NT-116	N	N	N	N	N	N	N	N	N	N	N	N	I	N	N	N	1
luad_tcga_pan_can_atlas_2018	TCGA-55-8097-01	NT-0	N	N	N	N	N	N	N	N	N	N	N	N	N	N	N	N	0
luad_tcga_pan_can_atlas_2018	TCGA-55-8203-01	NT-3	N	N	N	A	N	N	N	N	N	N	N	N	N	N	N	N	1
luad_tcga_pan_can_atlas_2018	TCGA-55-8206-01	NT-0	N	N	N	N	N	N	N	N	N	N	N	N	N	N	N	N	0
luad_tcga_pan_can_atlas_2018	TCGA-55-8207-01	NT-109	N	N	N	N	N	A	N	N	N	N	N	N	N	N	N	N	1
luad_tcga_pan_can_atlas_2018	TCGA-55-8299-01	NT-0	N	N	N	N	N	N	N	N	N	N	N	N	N	N	N	N	0
luad_tcga_pan_can_atlas_2018	TCGA-55-8505-01	NT-196	N	N	A	N	N	N	N	N	N	N	N	N	I	N	N	N	2
luad_tcga_pan_can_atlas_2018	TCGA-55-8508-01	NT-202	I	N	N	A	N	N	N	N	I	N	N	N	N	N	N	N	3
luad_tcga_pan_can_atlas_2018	TCGA-55-8512-01	NT-0	N	N	N	N	N	N	N	N	N	N	N	N	N	N	N	N	0
luad_tcga_pan_can_atlas_2018	TCGA-55-8513-01	NT-0	N	N	N	N	N	N	N	N	N	N	N	N	N	N	N	N	0
luad_tcga_pan_can_atlas_2018	TCGA-55-8615-01	NT-203	N	N	N	N	N	N	N	N	N	N	I	N	N	A	N	N	2
luad_tcga_pan_can_atlas_2018	TCGA-55-8619-01	NT-0	N	N	N	N	N	N	N	N	N	N	N	N	N	N	N	N	0
luad_tcga_pan_can_atlas_2018	TCGA-55-8621-01	NT-0	N	N	N	N	N	N	N	N	N	N	N	N	N	N	N	N	0
luad_tcga_pan_can_atlas_2018	TCGA-55-A48Y-01	NT-6	N	N	A	N	N	N	N	N	N	N	N	N	N	N	N	N	1
luad_tcga_pan_can_atlas_2018	TCGA-55-A490-01	NT-26	N	N	N	N	N	N	N	N	N	N	I	N	N	N	N	N	1
luad_tcga_pan_can_atlas_2018	TCGA-55-A492-01	NT-204	N	N	N	N	N	N	N	N	I	N	N	N	I	N	N	N	2
luad_tcga_pan_can_atlas_2018	TCGA-55-A494-01	NT-205	N	N	N	A	N	I	N	N	N	N	I	N	N	N	N	N	3
luad_tcga_pan_can_atlas_2018	TCGA-62-8395-01	NT-0	N	N	N	N	N	N	N	N	N	N	N	N	N	N	N	N	0
luad_tcga_pan_can_atlas_2018	TCGA-62-8397-01	NT-26	N	N	N	N	N	N	N	N	N	N	I	N	N	N	N	N	1
luad_tcga_pan_can_atlas_2018	TCGA-62-8398-01	NT-196	N	N	A	N	N	N	N	N	N	N	N	N	I	N	N	N	2
luad_tcga_pan_can_atlas_2018	TCGA-62-A46P-01	NT-0	N	N	N	N	N	N	N	N	N	N	N	N	N	N	N	N	0
luad_tcga_pan_can_atlas_2018	TCGA-62-A46S-01	NT-3	N	N	N	A	N	N	N	N	N	N	N	N	N	N	N	N	1
luad_tcga_pan_can_atlas_2018	TCGA-62-A46V-01	NT-206	N	N	A	A	N	N	N	N	N	N	N	I	N	N	N	N	3
luad_tcga_pan_can_atlas_2018	TCGA-62-A470-01	NT-3	N	N	N	A	N	N	N	N	N	N	N	N	N	N	N	N	1
luad_tcga_pan_can_atlas_2018	TCGA-64-1680-01	NT-207	N	N	N	N	A	A	N	N	N	N	N	N	I	N	N	N	3
luad_tcga_pan_can_atlas_2018	TCGA-64-5774-01	NT-208	I	N	N	N	N	N	N	N	A	N	I	N	N	N	N	N	3
luad_tcga_pan_can_atlas_2018	TCGA-64-5779-01	NT-209	A	N	N	A	N	I	N	N	N	N	N	N	N	A	N	N	4
luad_tcga_pan_can_atlas_2018	TCGA-64-5781-01	NT-210	N	N	N	N	N	N	N	N	A	N	N	I	N	N	N	N	2
luad_tcga_pan_can_atlas_2018	TCGA-64-5815-01	NT-211	N	N	N	N	A	A	N	N	A	N	N	N	I	N	N	N	4
luad_tcga_pan_can_atlas_2018	TCGA-67-3772-01	NT-116	N	N	N	N	N	N	N	N	N	N	N	N	I	N	N	N	1
luad_tcga_pan_can_atlas_2018	TCGA-67-3773-01	NT-0	N	N	N	N	N	N	N	N	N	N	N	N	N	N	N	N	0
luad_tcga_pan_can_atlas_2018	TCGA-67-3774-01	NT-6	N	N	A	N	N	N	N	N	N	N	N	N	N	N	N	N	1
luad_tcga_pan_can_atlas_2018	TCGA-67-4679-01	NT-3	N	N	N	A	N	N	N	N	N	N	N	N	N	N	N	N	1
luad_tcga_pan_can_atlas_2018	TCGA-67-6215-01	NT-10	I	N	N	N	N	N	N	N	N	N	N	N	N	N	N	N	1
luad_tcga_pan_can_atlas_2018	TCGA-67-6216-01	NT-0	N	N	N	N	N	N	N	N	N	N	N	N	N	N	N	N	0
luad_tcga_pan_can_atlas_2018	TCGA-67-6217-01	NT-0	N	N	N	N	N	N	N	N	N	N	N	N	N	N	N	N	0
luad_tcga_pan_can_atlas_2018	TCGA-69-7761-01	NT-116	N	N	N	N	N	N	N	N	N	N	N	N	I	N	N	N	1
luad_tcga_pan_can_atlas_2018	TCGA-69-7763-01	NT-0	N	N	N	N	N	N	N	N	N	N	N	N	N	N	N	N	0
luad_tcga_pan_can_atlas_2018	TCGA-69-7764-01	NT-118	N	N	N	A	N	N	N	N	N	N	N	A	I	N	N	N	3
luad_tcga_pan_can_atlas_2018	TCGA-69-7973-01	NT-44	N	N	N	N	N	N	N	N	N	N	N	N	N	A	N	N	1
luad_tcga_pan_can_atlas_2018	TCGA-69-8253-01	NT-109	N	N	N	N	N	A	N	N	N	N	N	N	N	N	N	N	1
luad_tcga_pan_can_atlas_2018	TCGA-69-8254-01	NT-0	N	N	N	N	N	N	N	N	N	N	N	N	N	N	N	N	0
luad_tcga_pan_can_atlas_2018	TCGA-71-6725-01	NT-8	N	N	N	N	N	N	N	N	A	N	N	N	N	N	N	N	1
luad_tcga_pan_can_atlas_2018	TCGA-73-4658-01	NT-53	N	N	N	N	N	N	I	N	N	N	N	N	N	N	N	N	1
luad_tcga_pan_can_atlas_2018	TCGA-73-4659-01	NT-17	I	N	N	N	N	N	N	N	A	N	N	N	N	N	N	N	2
luad_tcga_pan_can_atlas_2018	TCGA-73-4662-01	NT-3	N	N	N	A	N	N	N	N	N	N	N	N	N	N	N	N	1
luad_tcga_pan_can_atlas_2018	TCGA-73-4668-01	NT-201	N	N	N	N	N	N	N	N	A	N	N	N	I	N	N	N	2
luad_tcga_pan_can_atlas_2018	TCGA-73-4675-01	NT-0	N	N	N	N	N	N	N	N	N	N	N	N	N	N	N	N	0
luad_tcga_pan_can_atlas_2018	TCGA-73-4677-01	NT-212	N	N	N	A	N	N	A	A	N	N	N	N	N	N	N	N	3
luad_tcga_pan_can_atlas_2018	TCGA-73-7498-01	NT-3	N	N	N	A	N	N	N	N	N	N	N	N	N	N	N	N	1
luad_tcga_pan_can_atlas_2018	TCGA-75-5122-01	NT-213	N	N	A	N	N	A	N	N	N	N	N	N	N	N	N	N	2
luad_tcga_pan_can_atlas_2018	TCGA-75-5126-01	NT-114	N	N	N	N	N	N	N	N	N	A	N	A	N	N	N	N	2
luad_tcga_pan_can_atlas_2018	TCGA-75-6203-01	NT-0	N	N	N	N	N	N	N	N	N	N	N	N	N	N	N	N	0
luad_tcga_pan_can_atlas_2018	TCGA-75-6205-01	NT-0	N	N	N	N	N	N	N	N	N	N	N	N	N	N	N	N	0
luad_tcga_pan_can_atlas_2018	TCGA-75-6206-01	NT-0	N	N	N	N	N	N	N	N	N	N	N	N	N	N	N	N	0
luad_tcga_pan_can_atlas_2018	TCGA-75-6212-01	NT-0	N	N	N	N	N	N	N	N	N	N	N	N	N	N	N	N	0
luad_tcga_pan_can_atlas_2018	TCGA-75-7025-01	NT-3	N	N	N	A	N	N	N	N	N	N	N	N	N	N	N	N	1
luad_tcga_pan_can_atlas_2018	TCGA-75-7027-01	NT-116	N	N	N	N	N	N	N	N	N	N	N	N	I	N	N	N	1
luad_tcga_pan_can_atlas_2018	TCGA-75-7030-01	NT-0	N	N	N	N	N	N	N	N	N	N	N	N	N	N	N	N	0
luad_tcga_pan_can_atlas_2018	TCGA-78-7148-01	NT-116	N	N	N	N	N	N	N	N	N	N	N	N	I	N	N	N	1
luad_tcga_pan_can_atlas_2018	TCGA-78-7152-01	NT-0	N	N	N	N	N	N	N	N	N	N	N	N	N	N	N	N	0
luad_tcga_pan_can_atlas_2018	TCGA-78-7153-01	NT-0	N	N	N	N	N	N	N	N	N	N	N	N	N	N	N	N	0
luad_tcga_pan_can_atlas_2018	TCGA-78-7156-01	NT-116	N	N	N	N	N	N	N	N	N	N	N	N	I	N	N	N	1
luad_tcga_pan_can_atlas_2018	TCGA-78-7158-01	NT-3	N	N	N	A	N	N	N	N	N	N	N	N	N	N	N	N	1
luad_tcga_pan_can_atlas_2018	TCGA-78-7159-01	NT-10	I	N	N	N	N	N	N	N	N	N	N	N	N	N	N	N	1
luad_tcga_pan_can_atlas_2018	TCGA-78-7160-01	NT-3	N	N	N	A	N	N	N	N	N	N	N	N	N	N	N	N	1
luad_tcga_pan_can_atlas_2018	TCGA-78-7161-01	NT-3	N	N	N	A	N	N	N	N	N	N	N	N	N	N	N	N	1
luad_tcga_pan_can_atlas_2018	TCGA-78-7162-01	NT-0	N	N	N	N	N	N	N	N	N	N	N	N	N	N	N	N	0
luad_tcga_pan_can_atlas_2018	TCGA-78-7163-01	NT-0	N	N	N	N	N	N	N	N	N	N	N	N	N	N	N	N	0
luad_tcga_pan_can_atlas_2018	TCGA-78-7166-01	NT-32	N	N	N	A	N	N	N	N	N	N	N	N	I	N	N	N	2
luad_tcga_pan_can_atlas_2018	TCGA-78-7167-01	NT-32	N	N	N	A	N	N	N	N	N	N	N	N	I	N	N	N	2
luad_tcga_pan_can_atlas_2018	TCGA-78-7537-01	NT-0	N	N	N	N	N	N	N	N	N	N	N	N	N	N	N	N	0
luad_tcga_pan_can_atlas_2018	TCGA-78-7539-01	NT-10	I	N	N	N	N	N	N	N	N	N	N	N	N	N	N	N	1
luad_tcga_pan_can_atlas_2018	TCGA-78-7633-01	NT-109	N	N	N	N	N	A	N	N	N	N	N	N	N	N	N	N	1
luad_tcga_pan_can_atlas_2018	TCGA-78-8648-01	NT-0	N	N	N	N	N	N	N	N	N	N	N	N	N	N	N	N	0
luad_tcga_pan_can_atlas_2018	TCGA-78-8655-01	NT-116	N	N	N	N	N	N	N	N	N	N	N	N	I	N	N	N	1
luad_tcga_pan_can_atlas_2018	TCGA-80-5607-01	NT-214	N	N	N	N	N	N	N	A	A	N	N	N	N	N	N	N	2
luad_tcga_pan_can_atlas_2018	TCGA-80-5608-01	NT-8	N	N	N	N	N	N	N	N	A	N	N	N	N	N	N	N	1
luad_tcga_pan_can_atlas_2018	TCGA-80-5611-01	NT-76	N	N	N	N	N	N	N	N	N	N	A	A	N	N	N	N	2
luad_tcga_pan_can_atlas_2018	TCGA-86-6562-01	NT-118	N	N	N	A	N	N	N	N	N	N	N	A	I	N	N	N	3
luad_tcga_pan_can_atlas_2018	TCGA-86-7713-01	NT-0	N	N	N	N	N	N	N	N	N	N	N	N	N	N	N	N	0
luad_tcga_pan_can_atlas_2018	TCGA-86-7714-01	NT-8	N	N	N	N	N	N	N	N	A	N	N	N	N	N	N	N	1
luad_tcga_pan_can_atlas_2018	TCGA-86-7953-01	NT-215	N	N	N	N	N	N	N	N	A	A	N	A	A	N	N	N	4
luad_tcga_pan_can_atlas_2018	TCGA-86-7955-01	NT-216	A	N	N	N	N	N	N	N	N	A	N	A	N	N	N	N	3
luad_tcga_pan_can_atlas_2018	TCGA-86-8054-01	NT-149	I	N	N	N	N	N	N	N	N	N	N	A	N	N	N	N	2
luad_tcga_pan_can_atlas_2018	TCGA-86-8076-01	NT-0	N	N	N	N	N	N	N	N	N	N	N	N	N	N	N	N	0
luad_tcga_pan_can_atlas_2018	TCGA-86-8278-01	NT-53	N	N	N	N	N	N	I	N	N	N	N	N	N	N	N	N	1
luad_tcga_pan_can_atlas_2018	TCGA-86-8281-01	NT-46	N	N	N	A	N	N	N	N	N	N	N	I	N	N	N	N	2
luad_tcga_pan_can_atlas_2018	TCGA-86-8359-01	NT-0	N	N	N	N	N	N	N	N	N	N	N	N	N	N	N	N	0
luad_tcga_pan_can_atlas_2018	TCGA-86-8668-01	NT-116	N	N	N	N	N	N	N	N	N	N	N	N	I	N	N	N	1
luad_tcga_pan_can_atlas_2018	TCGA-86-8669-01	NT-0	N	N	N	N	N	N	N	N	N	N	N	N	N	N	N	N	0
luad_tcga_pan_can_atlas_2018	TCGA-86-8671-01	NT-0	N	N	N	N	N	N	N	N	N	N	N	N	N	N	N	N	0
luad_tcga_pan_can_atlas_2018	TCGA-86-8674-01	NT-0	N	N	N	N	N	N	N	N	N	N	N	N	N	N	N	N	0
luad_tcga_pan_can_atlas_2018	TCGA-86-A456-01	NT-145	N	N	N	N	N	N	N	N	N	A	N	N	N	N	N	N	1
luad_tcga_pan_can_atlas_2018	TCGA-86-A4P8-01	NT-0	N	N	N	N	N	N	N	N	N	N	N	N	N	N	N	N	0
luad_tcga_pan_can_atlas_2018	TCGA-91-6828-01	NT-2	N	N	N	N	A	N	N	N	A	N	N	N	N	N	N	N	2
luad_tcga_pan_can_atlas_2018	TCGA-91-6829-01	NT-85	N	N	N	N	N	N	N	N	A	N	I	N	N	N	N	N	2
luad_tcga_pan_can_atlas_2018	TCGA-91-6830-01	NT-67	N	N	N	N	N	N	N	N	A	A	N	N	N	N	N	N	2
luad_tcga_pan_can_atlas_2018	TCGA-91-6835-01	NT-17	I	N	N	N	N	N	N	N	A	N	N	N	N	N	N	N	2
luad_tcga_pan_can_atlas_2018	TCGA-91-6849-01	NT-0	N	N	N	N	N	N	N	N	N	N	N	N	N	N	N	N	0
luad_tcga_pan_can_atlas_2018	TCGA-91-7771-01	NT-217	N	N	A	A	N	N	N	N	N	I	N	N	N	N	N	N	3
luad_tcga_pan_can_atlas_2018	TCGA-91-8496-01	NT-0	N	N	N	N	N	N	N	N	N	N	N	N	N	N	N	N	0
luad_tcga_pan_can_atlas_2018	TCGA-91-8497-01	NT-0	N	N	N	N	N	N	N	N	N	N	N	N	N	N	N	N	0
luad_tcga_pan_can_atlas_2018	TCGA-91-A4BD-01	NT-109	N	N	N	N	N	A	N	N	N	N	N	N	N	N	N	N	1
luad_tcga_pan_can_atlas_2018	TCGA-93-7347-01	NT-0	N	N	N	N	N	N	N	N	N	N	N	N	N	N	N	N	0
luad_tcga_pan_can_atlas_2018	TCGA-93-7348-01	NT-201	N	N	N	N	N	N	N	N	A	N	N	N	I	N	N	N	2
luad_tcga_pan_can_atlas_2018	TCGA-93-A4JQ-01	NT-26	N	N	N	N	N	N	N	N	N	N	I	N	N	N	N	N	1
luad_tcga_pan_can_atlas_2018	TCGA-95-7948-01	NT-8	N	N	N	N	N	N	N	N	A	N	N	N	N	N	N	N	1
luad_tcga_pan_can_atlas_2018	TCGA-95-A4VK-01	NT-32	N	N	N	A	N	N	N	N	N	N	N	N	I	N	N	N	2
luad_tcga_pan_can_atlas_2018	TCGA-95-A4VN-01	NT-0	N	N	N	N	N	N	N	N	N	N	N	N	N	N	N	N	0
luad_tcga_pan_can_atlas_2018	TCGA-95-A4VP-01	NT-218	N	N	N	N	N	N	N	N	N	N	N	N	N	N	A	N	1
luad_tcga_pan_can_atlas_2018	TCGA-97-7546-01	NT-0	N	N	N	N	N	N	N	N	N	N	N	N	N	N	N	N	0
luad_tcga_pan_can_atlas_2018	TCGA-97-7547-01	NT-116	N	N	N	N	N	N	N	N	N	N	N	N	I	N	N	N	1
luad_tcga_pan_can_atlas_2018	TCGA-97-7552-01	NT-116	N	N	N	N	N	N	N	N	N	N	N	N	I	N	N	N	1
luad_tcga_pan_can_atlas_2018	TCGA-97-7941-01	NT-0	N	N	N	N	N	N	N	N	N	N	N	N	N	N	N	N	0
luad_tcga_pan_can_atlas_2018	TCGA-97-8171-01	NT-5	N	N	N	A	N	N	N	N	A	N	N	N	N	N	N	N	2
luad_tcga_pan_can_atlas_2018	TCGA-97-8174-01	NT-21	N	N	N	N	N	N	N	A	N	N	N	N	N	N	N	N	1
luad_tcga_pan_can_atlas_2018	TCGA-97-8177-01	NT-56	N	N	A	N	N	N	N	N	A	N	N	N	N	N	N	N	2
luad_tcga_pan_can_atlas_2018	TCGA-97-8552-01	NT-8	N	N	N	N	N	N	N	N	A	N	N	N	N	N	N	N	1
luad_tcga_pan_can_atlas_2018	TCGA-97-A4M0-01	NT-3	N	N	N	A	N	N	N	N	N	N	N	N	N	N	N	N	1
luad_tcga_pan_can_atlas_2018	TCGA-97-A4M2-01	NT-0	N	N	N	N	N	N	N	N	N	N	N	N	N	N	N	N	0
luad_tcga_pan_can_atlas_2018	TCGA-97-A4M3-01	NT-10	I	N	N	N	N	N	N	N	N	N	N	N	N	N	N	N	1
luad_tcga_pan_can_atlas_2018	TCGA-97-A4M5-01	NT-0	N	N	N	N	N	N	N	N	N	N	N	N	N	N	N	N	0
luad_tcga_pan_can_atlas_2018	TCGA-97-A4M6-01	NT-219	N	N	A	A	N	N	N	N	N	A	I	N	I	N	N	N	5
luad_tcga_pan_can_atlas_2018	TCGA-97-A4M7-01	NT-0	N	N	N	N	N	N	N	N	N	N	N	N	N	N	N	N	0
luad_tcga_pan_can_atlas_2018	TCGA-99-8032-01	NT-0	N	N	N	N	N	N	N	N	N	N	N	N	N	N	N	N	0
luad_tcga_pan_can_atlas_2018	TCGA-99-AA5R-01	NT-0	N	N	N	N	N	N	N	N	N	N	N	N	N	N	N	N	0
luad_tcga_pan_can_atlas_2018	TCGA-J2-8192-01	NT-116	N	N	N	N	N	N	N	N	N	N	N	N	I	N	N	N	1
luad_tcga_pan_can_atlas_2018	TCGA-J2-8194-01	NT-0	N	N	N	N	N	N	N	N	N	N	N	N	N	N	N	N	0
luad_tcga_pan_can_atlas_2018	TCGA-J2-A4AE-01	NT-220	N	N	N	N	N	N	N	A	N	N	I	N	N	N	N	N	2
luad_tcga_pan_can_atlas_2018	TCGA-J2-A4AG-01	NT-0	N	N	N	N	N	N	N	N	N	N	N	N	N	N	N	N	0
luad_tcga_pan_can_atlas_2018	TCGA-L4-A4E6-01	NT-0	N	N	N	N	N	N	N	N	N	N	N	N	N	N	N	N	0
luad_tcga_pan_can_atlas_2018	TCGA-L9-A443-01	NT-221	N	N	N	A	N	N	N	N	I	N	N	N	N	N	N	N	2
luad_tcga_pan_can_atlas_2018	TCGA-L9-A50W-01	NT-116	N	N	N	N	N	N	N	N	N	N	N	N	I	N	N	N	1
luad_tcga_pan_can_atlas_2018	TCGA-MP-A4SW-01	NT-116	N	N	N	N	N	N	N	N	N	N	N	N	I	N	N	N	1
luad_tcga_pan_can_atlas_2018	TCGA-MP-A4SY-01	NT-56	N	N	A	N	N	N	N	N	A	N	N	N	N	N	N	N	2
luad_tcga_pan_can_atlas_2018	TCGA-MP-A4T6-01	NT-222	N	N	N	A	N	N	I	N	A	N	N	I	I	N	N	N	5
luad_tcga_pan_can_atlas_2018	TCGA-MP-A4T7-01	NT-78	N	N	A	A	N	N	N	N	N	N	N	N	I	N	N	N	3
luad_tcga_pan_can_atlas_2018	TCGA-MP-A4T8-01	NT-0	N	N	N	N	N	N	N	N	N	N	N	N	N	N	N	N	0
luad_tcga_pan_can_atlas_2018	TCGA-MP-A4TD-01	NT-0	N	N	N	N	N	N	N	N	N	N	N	N	N	N	N	N	0
luad_tcga_pan_can_atlas_2018	TCGA-MP-A4TE-01	NT-0	N	N	N	N	N	N	N	N	N	N	N	N	N	N	N	N	0
luad_tcga_pan_can_atlas_2018	TCGA-MP-A4TH-01	NT-3	N	N	N	A	N	N	N	N	N	N	N	N	N	N	N	N	1
luad_tcga_pan_can_atlas_2018	TCGA-MP-A4TJ-01	NT-169	I	N	N	N	N	N	N	N	I	N	N	N	N	N	N	N	2
luad_tcga_pan_can_atlas_2018	TCGA-MP-A5C7-01	NT-3	N	N	N	A	N	N	N	N	N	N	N	N	N	N	N	N	1
luad_tcga_pan_can_atlas_2018	TCGA-NJ-A4YG-01	NT-3	N	N	N	A	N	N	N	N	N	N	N	N	N	N	N	N	1
luad_tcga_pan_can_atlas_2018	TCGA-NJ-A4YI-01	NT-47	N	N	N	A	N	N	N	N	A	N	I	N	N	N	N	N	3
luad_tcga_pan_can_atlas_2018	TCGA-NJ-A4YP-01	NT-3	N	N	N	A	N	N	N	N	N	N	N	N	N	N	N	N	1
luad_tcga_pan_can_atlas_2018	TCGA-NJ-A4YQ-01	NT-3	N	N	N	A	N	N	N	N	N	N	N	N	N	N	N	N	1
luad_tcga_pan_can_atlas_2018	TCGA-NJ-A55A-01	NT-0	N	N	N	N	N	N	N	N	N	N	N	N	N	N	N	N	0
luad_tcga_pan_can_atlas_2018	TCGA-NJ-A55O-01	NT-109	N	N	N	N	N	A	N	N	N	N	N	N	N	N	N	N	1
luad_tcga_pan_can_atlas_2018	TCGA-NJ-A55R-01	NT-146	N	N	N	A	N	N	N	N	N	N	N	N	N	A	N	N	2
luad_tcga_pan_can_atlas_2018	TCGA-NJ-A7XG-01	NT-32	N	N	N	A	N	N	N	N	N	N	N	N	I	N	N	N	2
luad_tcga_pan_can_atlas_2018	TCGA-S2-AA1A-01	NT-186	A	N	N	N	N	N	N	N	N	N	N	N	N	N	N	N	1

## Sheet: Patient specific NT
NT	ATM	p53	MDM2	MDMX	WIP1	CYCG	PTEN	p21	AKT	CYCE	RB	E2F1	ARF	BCL2	BAX	CASP
NT-1	N	N	N	A	A	N	N	N	N	N	N	N	N	N	N	N
NT-2	N	N	N	N	A	N	N	N	A	N	N	N	N	N	N	N
NT-3	N	N	N	A	N	N	N	N	N	N	N	N	N	N	N	N
NT-4	N	N	N	N	N	N	I	N	N	N	N	N	A	N	N	N
NT-5	N	N	N	A	N	N	N	N	A	N	N	N	N	N	N	N
NT-6	N	N	A	N	N	N	N	N	N	N	N	N	N	N	N	N
NT-7	N	N	N	N	A	N	N	N	N	N	N	N	N	N	N	N
NT-8	N	N	N	N	N	N	N	N	A	N	N	N	N	N	N	N
NT-9	N	N	N	N	N	N	I	N	A	N	N	N	N	N	N	N
NT-10	I	N	N	N	N	N	N	N	N	N	N	N	N	N	N	N
NT-11	N	N	N	N	A	N	N	N	N	N	I	A	N	N	N	N
NT-12	N	N	N	N	N	N	N	N	N	N	N	N	N	I	N	N
NT-13	N	N	N	A	A	A	N	N	N	N	N	N	N	N	N	N
NT-14	N	N	A	N	A	N	N	N	N	A	N	N	N	N	N	N
NT-15	N	N	N	N	N	A	N	N	A	N	N	N	N	N	N	N
NT-16	N	N	N	N	A	N	I	N	N	N	N	A	N	N	A	N
NT-17	I	N	N	N	N	N	N	N	A	N	N	N	N	N	N	N
NT-18	N	N	N	N	N	N	N	N	N	N	N	I	N	N	N	N
NT-19	N	N	N	A	N	N	N	N	I	N	N	N	N	A	N	N
NT-20	N	N	N	A	A	N	N	N	A	N	N	N	N	N	N	N
NT-21	N	N	N	N	N	N	N	A	N	N	N	N	N	N	N	N
NT-22	N	N	A	A	A	N	N	N	A	A	N	N	N	N	N	N
NT-23	N	N	N	A	N	N	N	N	A	N	N	N	N	N	A	N
NT-24	N	N	A	A	A	N	N	N	N	N	N	N	N	N	N	N
NT-25	N	N	N	N	N	N	N	N	N	A	I	N	N	N	A	N
NT-26	N	N	N	N	N	N	N	N	N	N	I	N	N	N	N	N
NT-27	N	N	A	N	N	N	N	N	A	N	N	N	N	A	N	N
NT-28	N	N	A	N	N	N	N	N	N	A	N	N	N	N	N	N
NT-29	N	N	N	A	N	N	I	N	A	N	N	N	N	N	N	N
NT-30	N	N	A	N	N	N	N	N	N	N	N	I	N	N	N	N
NT-31	N	N	N	N	A	N	N	N	N	N	N	N	I	N	N	N
NT-32	N	N	N	A	N	N	N	N	N	N	N	N	I	N	N	N
NT-33	N	N	N	A	A	N	N	A	N	N	N	N	N	N	N	N
NT-34	N	N	N	A	N	N	N	N	N	N	N	A	N	N	N	N
NT-35	I	N	A	N	N	N	N	N	N	N	N	N	N	A	N	N
NT-36	N	N	N	N	N	A	N	N	A	A	N	A	N	N	N	N
NT-37	N	N	N	A	I	N	N	N	A	N	N	N	N	N	N	N
NT-38	N	N	N	N	N	N	N	N	I	N	N	N	N	N	N	N
NT-39	N	N	N	A	A	N	N	N	N	A	N	N	N	N	N	N
NT-40	N	N	N	N	A	N	N	N	A	N	I	A	N	N	N	N
NT-41	N	N	N	N	A	N	N	N	A	A	N	N	N	N	A	N
NT-42	N	N	N	A	N	N	N	N	A	N	N	N	N	A	N	N
NT-43	N	N	N	A	N	N	N	N	A	N	N	N	I	N	N	N
NT-44	N	N	N	N	N	N	N	N	N	N	N	N	N	A	N	N
NT-45	N	N	N	A	N	A	N	N	A	N	I	A	N	N	N	N
NT-46	N	N	N	A	N	N	N	N	N	N	N	I	N	N	N	N
NT-47	N	N	N	A	N	N	N	N	A	N	I	N	N	N	N	N
NT-48	N	N	A	N	A	N	N	N	A	N	N	N	N	N	N	N
NT-49	N	N	N	N	A	N	N	N	N	N	N	A	N	N	N	N
NT-50	N	N	A	N	N	N	I	N	N	N	N	N	N	N	N	N
NT-51	N	N	N	A	N	N	N	N	N	N	I	N	N	N	N	N
NT-52	N	N	N	N	A	A	N	N	N	N	I	A	N	N	N	N
NT-53	N	N	N	N	N	N	I	N	N	N	N	N	N	N	N	N
NT-54	I	N	N	A	N	N	N	I	A	N	N	N	N	N	N	N
NT-55	N	N	N	A	N	N	I	N	N	N	N	N	N	N	N	N
NT-56	N	N	A	N	N	N	N	N	A	N	N	N	N	N	N	N
NT-57	N	N	A	A	N	N	N	N	A	N	N	N	N	N	N	N
NT-58	N	N	N	N	N	N	N	N	N	N	N	A	N	N	N	N
NT-59	N	N	N	A	A	N	N	N	N	N	N	A	N	N	N	N
NT-60	N	N	N	N	A	N	N	A	N	N	N	N	N	A	N	N
NT-61	N	N	N	A	A	N	N	N	N	N	I	A	N	N	N	N
NT-62	N	N	N	N	N	N	I	A	N	N	N	N	I	N	N	N
NT-63	N	N	N	N	A	A	N	N	A	N	N	N	N	N	N	N
NT-64	N	N	N	A	A	N	I	N	N	N	N	N	N	N	N	N
NT-65	N	N	A	N	A	N	N	N	N	N	N	N	N	A	A	N
NT-66	N	N	N	N	A	N	N	N	A	N	N	N	I	N	N	N
NT-67	N	N	N	N	N	N	N	N	A	A	N	N	N	N	N	N
NT-68	N	N	N	A	N	A	N	N	N	N	N	N	N	N	N	N
NT-69	I	N	N	N	A	N	N	N	A	N	N	N	N	N	N	N
NT-70	N	N	N	A	A	A	A	N	N	N	N	N	N	N	N	N
NT-71	I	N	N	N	N	N	N	A	N	N	N	N	N	N	N	N
NT-72	N	N	N	N	A	A	N	A	A	N	N	N	N	N	N	N
NT-73	N	N	A	A	N	A	N	N	A	N	N	N	N	N	N	N
NT-74	N	N	N	A	A	N	N	N	N	N	N	N	I	N	N	N
NT-75	N	N	N	N	N	A	N	N	A	N	N	A	N	N	N	N
NT-76	N	N	N	N	N	N	N	N	N	N	A	A	N	N	N	N
NT-77	N	N	N	A	A	N	N	N	N	N	I	A	A	N	N	N
NT-78	N	N	A	A	N	N	N	N	N	N	N	N	I	N	N	N
NT-79	N	N	N	A	N	N	N	I	N	N	N	N	N	N	N	N
NT-80	N	N	A	N	N	N	N	N	N	N	N	N	N	A	N	N
NT-81	N	N	N	A	N	N	I	N	N	N	N	N	I	N	N	N
NT-82	N	N	N	N	N	N	N	N	A	N	A	N	N	N	N	N
NT-83	I	N	N	N	A	N	N	N	N	N	N	N	N	N	N	N
NT-84	N	N	A	N	A	N	N	N	N	N	N	A	I	N	N	N
NT-85	N	N	N	N	N	N	N	N	A	N	I	N	N	N	N	N
NT-86	N	N	A	A	A	I	N	N	I	N	N	N	N	N	N	N
NT-87	N	N	N	A	N	A	N	N	A	N	N	N	N	N	N	N
NT-88	N	N	A	N	N	N	N	N	N	N	N	A	N	N	N	N
NT-89	N	N	A	N	N	N	N	N	A	N	N	I	N	N	N	N
NT-90	N	N	N	N	N	N	A	N	N	N	N	N	N	N	N	N
NT-91	I	N	N	N	A	N	N	N	N	N	I	N	N	N	N	N
NT-92	N	N	N	A	N	A	N	N	N	A	N	N	N	N	N	N
NT-93	I	N	N	N	N	A	N	N	N	N	N	N	N	N	N	N
NT-94	N	N	N	A	N	A	N	N	N	N	I	N	N	N	N	N
NT-95	N	N	N	N	N	A	N	A	N	N	N	N	N	N	N	N
NT-96	N	N	A	A	N	N	N	N	N	N	N	N	N	N	N	N
NT-97	N	N	N	N	N	N	N	N	N	N	A	N	N	N	N	N
NT-98	N	N	N	N	N	I	I	N	A	N	N	N	N	N	N	N
NT-99	N	N	A	A	A	I	N	N	I	N	A	A	I	N	N	N
NT-100	N	N	N	N	N	N	N	N	N	N	N	N	I	N	A	N
NT-101	N	N	N	N	I	A	N	N	N	N	N	N	N	N	N	N
NT-102	N	N	A	N	A	N	N	N	N	N	N	N	N	N	N	N
NT-103	N	N	A	N	A	N	N	A	N	N	N	N	N	A	N	N
NT-104	N	N	N	N	N	N	N	N	A	I	N	N	N	N	N	N
NT-105	N	N	A	A	N	N	N	N	N	A	N	N	N	N	A	N
NT-106	N	N	N	A	N	N	N	N	A	N	N	A	N	N	N	N
NT-107	N	N	N	N	N	N	N	N	N	N	N	N	A	N	N	N
NT-108	N	N	N	N	N	A	I	N	N	N	N	N	N	N	N	N
NT-109	N	N	N	N	N	A	N	N	N	N	N	N	N	N	N	N
NT-110	N	N	N	N	A	N	N	N	A	N	N	I	N	N	N	N
NT-111	N	N	N	N	N	N	N	N	A	N	N	A	N	N	N	N
NT-112	N	N	N	N	A	N	N	A	N	N	N	N	N	N	N	N
NT-113	N	N	A	N	N	N	I	N	A	N	N	N	N	N	N	N
NT-114	N	N	N	N	N	N	N	N	N	A	N	A	N	N	N	N
NT-115	N	N	A	N	N	A	N	N	A	N	N	N	N	N	N	N
NT-116	N	N	N	N	N	N	N	N	N	N	N	N	I	N	N	N
NT-117	N	N	N	A	N	N	N	N	N	N	N	A	A	N	N	N
NT-118	N	N	N	A	N	N	N	N	N	N	N	A	I	N	N	N
NT-119	I	N	N	N	N	N	N	N	N	N	N	N	I	N	N	N
NT-120	N	N	N	N	N	N	I	N	A	N	I	A	N	N	A	N
NT-121	N	N	N	N	A	N	N	N	N	N	I	N	N	N	N	N
NT-122	N	N	N	N	N	N	N	N	N	N	N	A	N	A	N	N
NT-123	N	N	N	N	N	A	N	N	A	N	A	N	N	N	N	N
NT-124	N	N	A	N	N	N	N	N	N	N	N	A	N	A	N	N
NT-125	I	N	N	A	A	N	N	N	N	N	N	N	N	N	A	N
NT-126	N	N	N	A	N	N	N	N	N	N	I	A	A	N	N	N
NT-127	N	N	N	N	N	N	N	N	N	A	I	N	N	N	N	N
NT-128	N	N	N	N	I	N	N	N	A	N	N	N	N	N	A	N
NT-129	I	N	A	N	N	N	N	N	N	N	A	N	N	N	N	N
NT-130	N	N	N	N	N	N	N	N	N	N	I	A	N	N	N	N
NT-131	I	N	A	N	A	N	I	N	A	N	N	N	N	N	N	N
NT-132	N	N	A	A	A	N	N	N	A	A	N	A	N	N	N	N
NT-133	N	N	N	N	A	N	N	N	N	A	I	A	N	N	N	N
NT-134	N	N	N	A	N	N	N	N	N	N	I	A	N	N	N	N
NT-135	I	N	N	N	N	N	N	N	A	A	I	N	N	N	N	N
NT-136	I	N	N	A	I	N	I	N	A	N	I	I	N	N	N	N
NT-137	N	N	N	N	N	N	N	N	A	N	N	N	N	N	A	N
NT-138	N	N	N	N	N	N	N	N	A	A	I	A	N	N	N	N
NT-139	N	N	N	N	N	N	I	N	A	N	N	N	N	N	A	N
NT-140	N	N	N	N	N	N	N	N	A	A	I	N	N	N	N	N
NT-141	N	N	N	A	N	N	N	N	N	N	I	I	N	N	N	N
NT-142	N	N	A	N	I	N	N	N	N	N	I	N	N	N	N	N
NT-143	N	N	N	N	N	N	I	I	N	N	N	N	I	N	N	N
NT-144	N	N	N	N	N	N	I	N	N	N	I	N	N	N	A	N
NT-145	N	N	N	N	N	N	N	N	N	A	N	N	N	N	N	N
NT-146	N	N	N	A	N	N	N	N	N	N	N	N	N	A	N	N
NT-147	N	N	N	A	A	N	N	N	N	A	N	A	N	N	I	N
NT-148	N	N	N	N	N	N	N	N	N	N	I	I	N	N	N	N
NT-149	I	N	N	N	N	N	N	N	N	N	N	A	N	N	N	N
NT-150	N	N	N	N	N	A	N	N	A	N	N	A	N	N	A	N
NT-151	N	N	A	N	N	N	N	N	A	N	A	A	N	N	A	N
NT-152	N	N	A	A	N	N	N	N	N	N	N	A	N	N	N	N
NT-153	N	N	N	N	N	N	I	N	N	N	N	A	N	N	N	N
NT-154	I	N	A	N	N	N	N	N	N	N	N	N	N	N	N	N
NT-155	N	N	N	N	N	N	N	N	I	N	A	A	N	N	N	N
NT-156	N	N	N	N	N	N	N	N	N	A	N	N	A	N	N	N
NT-157	N	N	N	N	N	N	N	N	A	N	A	I	N	N	N	N
NT-158	N	N	N	N	A	N	N	N	N	N	A	A	N	N	N	N
NT-159	N	N	N	N	N	N	N	N	N	A	N	N	I	N	A	N
NT-160	N	N	N	A	N	I	N	N	N	N	A	A	I	N	N	N
NT-161	N	N	N	A	N	N	N	N	N	N	A	A	N	N	N	N
NT-162	N	N	N	N	N	N	N	N	A	N	N	A	I	N	N	N
NT-163	N	N	N	N	N	A	N	N	N	N	N	A	N	N	N	N
NT-164	N	N	N	A	N	N	N	N	I	N	A	A	N	N	N	N
NT-165	I	N	N	A	N	N	I	N	N	N	I	A	N	I	N	N
NT-166	I	N	N	A	N	N	N	N	N	N	N	A	N	N	N	N
NT-167	I	N	N	N	N	N	I	N	N	N	N	N	N	N	N	N
NT-168	N	N	A	N	N	N	N	N	A	N	N	N	N	N	A	N
NT-169	I	N	N	N	N	N	N	N	I	N	N	N	N	N	N	N
NT-170	A	N	N	N	A	N	N	N	I	N	A	N	N	N	N	N
NT-171	N	N	A	N	N	N	N	N	A	A	N	A	N	N	N	N
NT-172	I	N	N	N	I	N	N	N	A	N	N	N	N	N	N	N
NT-173	N	N	N	N	A	N	N	N	A	N	N	A	N	I	A	N
NT-174	N	N	N	N	N	N	N	I	N	N	N	N	I	N	N	N
NT-175	N	N	N	N	N	N	N	N	A	N	N	N	I	N	A	N
NT-176	N	N	N	N	N	N	A	N	N	N	I	N	N	N	N	N
NT-177	N	N	N	N	N	N	N	N	N	N	N	N	N	N	I	N
NT-178	N	N	N	N	A	N	N	N	A	A	N	A	N	N	A	N
NT-179	N	N	N	N	N	N	N	N	A	N	N	A	N	N	A	N
NT-180	I	N	N	N	N	N	N	N	A	N	N	N	I	N	N	N
NT-181	N	N	N	N	N	I	N	N	N	N	N	N	N	N	N	N
NT-182	I	N	N	N	N	A	N	N	N	N	N	N	N	I	N	N
NT-183	N	N	N	N	N	N	I	N	N	N	I	N	N	N	N	N
NT-184	N	N	N	N	N	N	N	N	A	N	N	N	N	I	N	N
NT-185	N	N	A	N	N	N	N	N	N	A	N	N	I	N	N	N
NT-186	A	N	N	N	N	N	N	N	N	N	N	N	N	N	N	N
NT-187	N	N	N	N	N	N	N	N	N	N	N	A	I	N	N	N
NT-188	I	N	A	N	N	N	N	N	N	N	N	N	I	N	N	N
NT-189	I	N	N	N	N	N	N	N	N	A	N	A	I	N	A	N
NT-190	N	N	N	N	N	N	I	N	I	N	N	N	N	N	N	N
NT-191	N	N	N	A	N	A	N	N	N	N	N	I	N	N	N	N
NT-192	N	N	N	N	N	N	N	N	A	N	N	A	N	A	N	N
NT-193	N	N	N	A	N	N	N	N	N	N	N	N	N	N	A	N
NT-194	I	N	N	N	N	N	I	N	N	N	N	N	I	N	N	N
NT-195	N	N	A	N	N	N	N	N	N	N	I	N	N	N	N	N
NT-196	N	N	A	N	N	N	N	N	N	N	N	N	I	N	N	N
NT-197	N	N	N	N	N	N	N	N	A	A	N	A	N	N	N	N
NT-198	N	N	A	N	N	A	N	N	I	N	I	I	N	N	N	N
NT-199	I	N	N	A	N	I	N	N	N	N	N	N	N	N	N	N
NT-200	I	N	A	N	N	N	N	N	N	A	N	N	N	N	N	N
NT-201	N	N	N	N	N	N	N	N	A	N	N	N	I	N	N	N
NT-202	I	N	N	A	N	N	N	N	I	N	N	N	N	N	N	N
NT-203	N	N	N	N	N	N	N	N	N	N	I	N	N	A	N	N
NT-204	N	N	N	N	N	N	N	N	I	N	N	N	I	N	N	N
NT-205	N	N	N	A	N	I	N	N	N	N	I	N	N	N	N	N
NT-206	N	N	A	A	N	N	N	N	N	N	N	I	N	N	N	N
NT-207	N	N	N	N	A	A	N	N	N	N	N	N	I	N	N	N
NT-208	I	N	N	N	N	N	N	N	A	N	I	N	N	N	N	N
NT-209	A	N	N	A	N	I	N	N	N	N	N	N	N	A	N	N
NT-210	N	N	N	N	N	N	N	N	A	N	N	I	N	N	N	N
NT-211	N	N	N	N	A	A	N	N	A	N	N	N	I	N	N	N
NT-212	N	N	N	A	N	N	A	A	N	N	N	N	N	N	N	N
NT-213	N	N	A	N	N	A	N	N	N	N	N	N	N	N	N	N
NT-214	N	N	N	N	N	N	N	A	A	N	N	N	N	N	N	N
NT-215	N	N	N	N	N	N	N	N	A	A	N	A	A	N	N	N
NT-216	A	N	N	N	N	N	N	N	N	A	N	A	N	N	N	N
NT-217	N	N	A	A	N	N	N	N	N	I	N	N	N	N	N	N
NT-218	N	N	N	N	N	N	N	N	N	N	N	N	N	N	A	N
NT-219	N	N	A	A	N	N	N	N	N	A	I	N	I	N	N	N
NT-220	N	N	N	N	N	N	N	A	N	N	I	N	N	N	N	N
NT-221	N	N	N	A	N	N	N	N	I	N	N	N	N	N	N	N
NT-222	N	N	N	A	N	N	I	N	A	N	N	I	I	N	N	N

## Sheet: Mapping of CCLE
cell line	NT	ATM	p53	MDM2	MDMX	WIP1	CYCG	PTEN	p21	AKT	CYCE	RB	E2F1	ARF	BCL2	BAX	CASP	#Alteration
CAL51_BREAST	NT_1	N	N	N	N	N	N	I	N	A	N	N	N	N	N	N	N	2
DU4475_BREAST	NT_2	I	N	N	N	N	N	I	N	N	N	I	N	N	N	N	N	3
HCC1187_BREAST	NT_3	N	N	N	N	N	N	N	N	N	A	N	N	N	N	N	N	1
HCC1500_BREAST	NT_4	I	N	N	N	N	N	N	N	A	N	N	N	I	A	N	N	4
HCC1806_BREAST	NT_5	N	N	N	N	N	N	N	N	N	N	N	N	I	N	N	N	1
HCC2218_BREAST	NT_6	N	N	N	N	A	N	N	N	N	N	I	N	N	N	N	N	2
HS281T_BREAST	NT_0	N	N	N	N	N	N	N	N	N	N	N	N	N	N	N	N	0
HS343T_BREAST	NT_0	N	N	N	N	N	N	N	N	N	N	N	N	N	N	N	N	0
HS739T_BREAST	NT_0	N	N	N	N	N	N	N	N	N	N	N	N	N	N	N	N	0
HS742T_BREAST	NT_5	N	N	N	N	N	N	N	N	N	N	N	N	I	N	N	N	1
KPL1_BREAST	NT_8	N	N	N	N	A	A	N	N	A	N	N	N	I	N	N	N	4
MCF7_BREAST	NT_9	N	N	N	N	A	N	N	N	A	N	N	N	I	N	N	N	3
MDAMB134VI_BREAST	NT_10	N	N	N	A	N	N	N	N	N	N	N	N	N	N	N	N	1
MDAMB436_BREAST	NT_11	N	N	N	N	N	N	N	N	N	N	I	N	N	N	N	N	1
ZR751_BREAST	NT_12	N	N	N	N	N	N	I	N	N	N	N	N	N	N	I	N	2
ZR7530_BREAST	NT_13	N	N	N	N	A	N	N	N	A	N	N	N	N	N	N	N	2
COLO205_LARGE_INTESTINE	NT_14	N	N	N	N	N	N	N	N	I	N	N	N	N	N	N	N	1
HCT116_LARGE_INTESTINE	NT_15	N	N	N	I	N	N	N	N	A	N	N	N	N	N	I	N	3
HS675T_LARGE_INTESTINE	NT_0	N	N	N	N	N	N	N	N	N	N	N	N	N	N	N	N	0
HS698T_LARGE_INTESTINE	NT_16	N	N	N	N	N	N	N	I	N	N	N	N	N	N	N	N	1
HT55_LARGE_INTESTINE	NT_14	N	N	N	N	N	N	N	N	I	N	N	N	N	N	N	N	1
LOVO_LARGE_INTESTINE	NT_17	N	N	N	N	N	A	N	N	N	N	N	N	N	N	I	N	2
LS180_LARGE_INTESTINE	NT_18	N	N	N	N	N	N	I	N	A	N	N	N	N	N	I	N	3
LS513_LARGE_INTESTINE	NT_0	N	N	N	N	N	N	N	N	N	N	N	N	N	N	N	N	0
MDST8_LARGE_INTESTINE	NT_0	N	N	N	N	N	N	N	N	N	N	N	N	N	N	N	N	0
NCIH508_LARGE_INTESTINE	NT_19	N	N	N	N	N	N	N	N	A	N	N	N	I	N	N	N	2
RKO_LARGE_INTESTINE	NT_20	N	N	N	N	N	N	N	N	A	N	N	N	N	N	N	N	1
SKCO1_LARGE_INTESTINE	NT_21	N	N	N	N	N	I	N	N	I	N	N	N	N	I	N	N	3
SNU175_LARGE_INTESTINE	NT_20	N	N	N	N	N	N	N	N	A	N	N	N	N	N	N	N	1
SW48_LARGE_INTESTINE	NT_20	N	N	N	N	N	N	N	N	A	N	N	N	N	N	N	N	1
SW480_LARGE_INTESTINE	NT_22	I	N	N	N	N	N	N	N	N	N	N	N	N	N	N	N	1
SW620_LARGE_INTESTINE	NT_0	N	N	N	N	N	N	N	N	N	N	N	N	N	N	N	N	0
SW948_LARGE_INTESTINE	NT_23	I	N	N	N	N	N	N	N	A	N	N	N	N	N	N	N	2
A549_LUNG	NT_24	N	N	N	N	N	N	N	N	A	A	N	N	I	N	N	N	3
CORL23_LUNG	NT_0	N	N	N	N	N	N	N	N	N	N	N	N	N	N	N	N	0
DV90_LUNG	NT_0	N	N	N	N	N	N	N	N	N	N	N	N	N	N	N	N	0
HCC4006_LUNG	NT_25	N	N	N	N	N	N	N	N	N	N	N	N	I	N	I	N	2
HCC95_LUNG	NT_26	N	N	N	N	N	N	N	N	I	N	N	N	I	N	N	N	2
HLFA_LUNG	NT_0	N	N	N	N	N	N	N	N	N	N	N	N	N	N	N	N	0
HS229T_LUNG	NT_0	N	N	N	N	N	N	N	N	N	N	N	N	N	N	N	N	0
HS618T_LUNG	NT_0	N	N	N	N	N	N	N	N	N	N	N	N	N	N	N	N	0
LU99_LUNG	NT_19	N	N	N	N	N	N	N	N	A	N	N	N	I	N	N	N	2
NCIH1299_LUNG	NT_27	N	N	N	N	N	N	I	N	N	N	N	N	N	N	N	N	1
NCIH1341_LUNG	NT_20	N	N	N	N	N	N	N	N	A	N	N	N	N	N	N	N	1
NCIH146_LUNG	NT_11	N	N	N	N	N	N	N	N	N	N	I	N	N	N	N	N	1
NCIH1563_LUNG	NT_5	N	N	N	N	N	N	N	N	N	N	N	N	I	N	N	N	1
NCIH1666_LUNG	NT_28	I	N	N	N	N	N	N	N	N	N	N	N	I	N	N	N	2
NCIH1944_LUNG	NT_29	N	N	A	N	N	N	N	N	N	N	N	N	I	N	N	N	2
NCIH1975_LUNG	NT_30	N	N	N	N	N	N	N	N	A	N	I	N	I	N	I	N	4
NCIH226_LUNG	NT_31	N	N	A	N	N	N	N	N	I	N	N	N	N	N	N	N	2
NCIH2405_LUNG	NT_5	N	N	N	N	N	N	N	N	N	N	N	N	I	N	N	N	1
NCIH460_LUNG	NT_19	N	N	N	N	N	N	N	N	A	N	N	N	I	N	N	N	2
RERFLCAI_LUNG	NT_32	N	N	N	N	I	N	N	N	N	N	N	N	I	I	N	N	3
RERFLCSQ1_LUNG	NT_19	N	N	N	N	N	N	N	N	A	N	N	N	I	N	N	N	2
SHP77_LUNG	NT_33	N	N	N	N	N	N	I	N	N	N	I	N	N	N	N	N	2
SW1573_LUNG	NT_34	N	N	N	N	N	A	N	N	N	N	N	N	I	N	N	N	2
A: constantly activated
I: constantly inactivated
N:no alteration(input-dependent)
NT_0: control network
NT_1~NT_34: cancer network

## Sheet: Cell line specific NT
NT	ATM	p53	MDM2	MDMX	WIP1	CYCG	PTEN	p21	AKT	CYCE	RB	E2F1	ARF	BCL2	BAX	CASP
NT_1	N	N	N	N	N	N	I	N	A	N	N	N	N	N	N	N
NT_2	I	N	N	N	N	N	I	N	N	N	I	N	N	N	N	N
NT_3	N	N	N	N	N	N	N	N	N	A	N	N	N	N	N	N
NT_4	I	N	N	N	N	N	N	N	A	N	N	N	I	A	N	N
NT_5	N	N	N	N	N	N	N	N	N	N	N	N	I	N	N	N
NT_6	N	N	N	N	A	N	N	N	N	N	I	N	N	N	N	N
NT_8	N	N	N	N	A	A	N	N	A	N	N	N	I	N	N	N
NT_9	N	N	N	N	A	N	N	N	A	N	N	N	I	N	N	N
NT_10	N	N	N	A	N	N	N	N	N	N	N	N	N	N	N	N
NT_11	N	N	N	N	N	N	N	N	N	N	I	N	N	N	N	N
NT_12	N	N	N	N	N	N	I	N	N	N	N	N	N	N	I	N
NT_13	N	N	N	N	A	N	N	N	A	N	N	N	N	N	N	N
NT_14	N	N	N	N	N	N	N	N	I	N	N	N	N	N	N	N
NT_15	N	N	N	I	N	N	N	N	A	N	N	N	N	N	I	N
NT_16	N	N	N	N	N	N	N	I	N	N	N	N	N	N	N	N
NT_17	N	N	N	N	N	A	N	N	N	N	N	N	N	N	I	N
NT_18	N	N	N	N	N	N	I	N	A	N	N	N	N	N	I	N
NT_19	N	N	N	N	N	N	N	N	A	N	N	N	I	N	N	N
NT_20	N	N	N	N	N	N	N	N	A	N	N	N	N	N	N	N
NT_21	N	N	N	N	N	I	N	N	I	N	N	N	N	I	N	N
NT_22	I	N	N	N	N	N	N	N	N	N	N	N	N	N	N	N
NT_23	I	N	N	N	N	N	N	N	A	N	N	N	N	N	N	N
NT_24	N	N	N	N	N	N	N	N	A	A	N	N	I	N	N	N
NT_25	N	N	N	N	N	N	N	N	N	N	N	N	I	N	I	N
NT_26	N	N	N	N	N	N	N	N	I	N	N	N	I	N	N	N
NT_27	N	N	N	N	N	N	I	N	N	N	N	N	N	N	N	N
NT_28	I	N	N	N	N	N	N	N	N	N	N	N	I	N	N	N
NT_29	N	N	A	N	N	N	N	N	N	N	N	N	I	N	N	N
NT_30	N	N	N	N	N	N	N	N	A	N	I	N	I	N	I	N
NT_31	N	N	A	N	N	N	N	N	I	N	N	N	N	N	N	N
NT_32	N	N	N	N	I	N	N	N	N	N	N	N	I	I	N	N
NT_33	N	N	N	N	N	N	I	N	N	N	I	N	N	N	N	N
NT_34	N	N	N	N	N	A	N	N	N	N	N	N	I	N	N	N

## Sheet: Selected NT
NT	ATM	p53	MDM2	MDMX	WIP1	CYCG	PTEN	p21	AKT	CYCE	RB	E2F1	ARF	BCL2	BAX	CASP	Patient specific network	Cell line specific network
NT1	N	N	N	N	N	N	I	N	A	N	N	N	N	N	N	N	NT-9	NT_1
NT2	N	N	N	N	N	N	N	N	N	A	N	N	N	N	N	N	NT-145	NT_3
NT3	N	N	N	N	N	N	N	N	N	N	N	N	I	N	N	N	NT-116	NT_5
NT4	N	N	N	N	A	N	N	N	N	N	I	N	N	N	N	N	NT-121	NT_6
NT5	N	N	N	N	A	A	N	N	A	N	N	N	I	N	N	N	NT-211	NT_8
NT6	N	N	N	N	A	N	N	N	A	N	N	N	I	N	N	N	NT-66	NT_9
NT7	N	N	N	A	N	N	N	N	N	N	N	N	N	N	N	N	NT-3	NT_10
NT8	N	N	N	N	N	N	N	N	N	N	I	N	N	N	N	N	NT-26	NT_11
NT9	N	N	N	N	A	N	N	N	A	N	N	N	N	N	N	N	NT-2	NT_13
NT10	N	N	N	N	N	N	N	N	A	N	N	N	I	N	N	N	NT-201	NT_19
NT11	N	N	N	N	N	N	N	N	A	N	N	N	N	N	N	N	NT-8	NT_20
NT12	I	N	N	N	N	N	N	N	N	N	N	N	N	N	N	N	NT-10	NT_22
NT13	I	N	N	N	N	N	N	N	A	N	N	N	N	N	N	N	NT-17	NT_23
NT14	N	N	N	N	N	N	I	N	N	N	N	N	N	N	N	N	NT-53	NT_27
NT15	I	N	N	N	N	N	N	N	N	N	N	N	I	N	N	N	NT-119	NT_28
NT16	N	N	A	N	N	N	N	N	N	N	N	N	I	N	N	N	NT-196	NT_29
NT17	N	N	N	N	N	N	I	N	N	N	I	N	N	N	N	N	NT-183	NT_33

## Sheet: TCGA vs. CCLE cor. coef.
	MDAMB134VI	HCC1187	HCC1806	HS742T	MDAMB436	HCC2218	ZR751	DU4475	HCC1500	CAL51	ZR7530	KPL1	MCF7	LOVO	HS698T	SW480	SW48	RKO	SNU175	SW948	NCIH508	HCT116	LS180	NCIH1299	NCIH146	SHP77	NCIH1341	NCIH1975	A549	RERFLCSQ1	LU99	NCIH460	NCIH1563	NCIH2405	NCIH1666	NCIH1944	SW1573	HCC4006
TCGA-3C-AALJ-01	0.679366	-0.113228	0.113228	0.113228	0.113228	0.540062	0.166667	0.213201	0	0	0.416667	0.283069	0.382546	0	0.113228	0.113228	-0.113228	-0.113228	-0.113228	0	0	-0.382546	0.0637577	0.113228	0.113228	0.166667	-0.113228	0.113228	-0.0637577	0	0	0	0.113228	0.113228	0.166667	0	0	0.166667
TCGA-3C-AALK-01	-0.113228	-0.113228	0.113228	0.113228	0.113228	0.540062	0.166667	0.213201	0.381881	0.540062	1	0.679366	0.82885	0	0.113228	0.113228	0.679366	0.679366	0.679366	0.540062	0.540062	0.510061	0.510061	0.113228	0.113228	0.166667	0.679366	0.509525	0.382546	0.540062	0.540062	0.540062	0.113228	0.113228	0.166667	0	0	0.166667
TCGA-5T-A9QA-01	1	-0.0769231	0.0769231	0.0769231	0.0769231	0	0.113228	0.144841	0	0	-0.113228	-0.0769231	-0.0433148	0	0.0769231	0.0769231	-0.0769231	-0.0769231	-0.0769231	0	0	-0.563093	0.0433148	0.0769231	0.0769231	0.113228	-0.0769231	0.0769231	-0.0433148	0	0	0	0.0769231	0.0769231	0.113228	0	0	0.113228
TCGA-A1-A0SD-01	0	0	-0.733799	-0.733799	0	0	0.540062	0.460566	-0.353553	0.5	0	-0.3669	-0.413197	0	0	0	0	0	0	0	-0.5	0	0.413197	0.733799	0	0.540062	0	-0.3669	-0.413197	-0.5	-0.5	-0.5	-0.733799	-0.733799	-0.540062	-0.5	-0.5	-0.540062
TCGA-A1-A0SH-01	0.679366	-0.113228	0.113228	0.113228	0.113228	0	0.166667	0.213201	0.381881	0.540062	0.416667	0.283069	0.382546	0	0.113228	0.113228	0.679366	0.679366	0.679366	0.540062	0.540062	0.0637577	0.510061	0.113228	0.113228	0.166667	0.679366	0.509525	0.382546	0.540062	0.540062	0.540062	0.113228	0.113228	0.166667	0	0	0.166667
TCGA-A1-A0SJ-01	-0.0769231	-0.0769231	0.0769231	0.0769231	0.0769231	0	0.113228	0.144841	0	0	-0.113228	-0.0769231	-0.0433148	0	0.0769231	0.0769231	-0.0769231	-0.0769231	-0.0769231	0	0	0.0433148	0.0433148	0.0769231	0.0769231	0.113228	-0.0769231	0.0769231	-0.0433148	0	0	0	0.0769231	0.0769231	0.113228	0.733799	0	0.113228
TCGA-A1-A0SN-01	-0.0769231	-0.0769231	0.0769231	0.0769231	0.0769231	0.733799	0.113228	0.144841	0	0	0.679366	0.461538	0.563093	0	0.0769231	0.0769231	-0.0769231	-0.0769231	-0.0769231	0	0	0.0433148	0.0433148	0.0769231	0.0769231	0.113228	-0.0769231	0.0769231	-0.0433148	0	0	0	0.0769231	0.0769231	0.113228	0	0	0.113228
TCGA-A2-A04N-01	-0.0769231	-0.0769231	0.0769231	0.0769231	0.0769231	0	0.113228	0.144841	0.518875	0.733799	0.679366	0.461538	0.563093	0	0.0769231	0.0769231	1	1	1	0.733799	0.733799	0.649722	0.649722	0.0769231	0.0769231	0.113228	1	0.615385	0.563093	0.733799	0.733799	0.733799	0.0769231	0.0769231	0.113228	0	0	0.113228
TCGA-A2-A04R-01	-0.0769231	-0.0769231	0.0769231	0.0769231	0.0769231	0.733799	0.113228	0.144841	0	0	0.679366	0.461538	0.563093	0	0.0769231	0.0769231	-0.0769231	-0.0769231	-0.0769231	0	0	0.0433148	0.0433148	0.0769231	0.0769231	0.113228	-0.0769231	0.0769231	-0.0433148	0	0	0	0.0769231	0.0769231	0.113228	0	0	0.113228
TCGA-A2-A04V-01	-0.0769231	-0.0769231	0.0769231	0.0769231	0.0769231	0	0.113228	0.144841	0.518875	0.733799	0.679366	0.461538	0.563093	0	0.0769231	0.0769231	1	1	1	0.733799	0.733799	0.649722	0.649722	0.0769231	0.0769231	0.113228	1	0.615385	0.563093	0.733799	0.733799	0.733799	0.0769231	0.0769231	0.113228	0	0	0.113228
TCGA-A2-A04X-01	-0.0769231	-0.0769231	0.0769231	0.0769231	0.0769231	0.733799	0.113228	0.144841	0	0	0.679366	0.461538	0.563093	0	0.0769231	0.0769231	-0.0769231	-0.0769231	-0.0769231	0	0	0.0433148	0.0433148	0.0769231	0.0769231	0.113228	-0.0769231	0.0769231	-0.0433148	0	0	0	0.0769231	0.0769231	0.113228	0	0	0.113228
TCGA-A2-A04Y-01	1	-0.0769231	0.0769231	0.0769231	0.0769231	0	0.113228	0.144841	0	0	-0.113228	-0.0769231	-0.0433148	0	0.0769231	0.0769231	-0.0769231	-0.0769231	-0.0769231	0	0	-0.563093	0.0433148	0.0769231	0.0769231	0.113228	-0.0769231	0.0769231	-0.0433148	0	0	0	0.0769231	0.0769231	0.113228	0	0	0.113228
TCGA-A2-A0CP-01	-0.0769231	-0.0769231	0.0769231	0.0769231	0.0769231	0	0.113228	0.144841	0.518875	0.733799	0.679366	0.461538	0.563093	0	0.0769231	0.0769231	1	1	1	0.733799	0.733799	0.649722	0.649722	0.0769231	0.0769231	0.113228	1	0.615385	0.563093	0.733799	0.733799	0.733799	0.0769231	0.0769231	0.113228	0	0	0.113228
TCGA-A2-A0CQ-01	1	-0.0769231	0.0769231	0.0769231	0.0769231	0	0.113228	0.144841	0	0	-0.113228	-0.0769231	-0.0433148	0	0.0769231	0.0769231	-0.0769231	-0.0769231	-0.0769231	0	0	-0.563093	0.0433148	0.0769231	0.0769231	0.113228	-0.0769231	0.0769231	-0.0433148	0	0	0	0.0769231	0.0769231	0.113228	0	0	0.113228
TCGA-A2-A0CR-01	-0.0769231	-0.0769231	0.0769231	0.0769231	0.0769231	0	0.113228	0.144841	0.518875	0.733799	0.679366	0.461538	0.563093	0	0.0769231	0.0769231	1	1	1	0.733799	0.733799	0.649722	0.649722	0.0769231	0.0769231	0.113228	1	0.615385	0.563093	0.733799	0.733799	0.733799	0.0769231	0.0769231	0.113228	0	0	0.113228
TCGA-A2-A0CS-01	0	0	0	0	0	0	0.540062	0.460566	0.353553	1	0.540062	0.3669	0.413197	0	0	0	0.733799	0.733799	0.733799	0.5	0.5	0.413197	0.826394	0.733799	0	0.540062	0.733799	0.3669	0.413197	0.5	0.5	0.5	0	0	0	0	0	0
TCGA-A2-A0CU-01	0.0769231	0.0769231	-0.0769231	-0.0769231	-0.0769231	0	-0.113228	0.531085	0.518875	0	0.113228	0.0769231	0.0433148	0	-0.0769231	1	0.0769231	0.0769231	0.0769231	0.733799	0	-0.0433148	-0.0433148	-0.0769231	-0.0769231	-0.113228	0.0769231	-0.0769231	0.0433148	0	0	0	-0.0769231	-0.0769231	0.679366	0	0	-0.113228
TCGA-A2-A0D3-01	0.679366	-0.113228	0.113228	0.113228	0.113228	0	0.166667	0.213201	0.381881	0.540062	0.416667	0.283069	0.382546	0	0.113228	0.113228	0.679366	0.679366	0.679366	0.540062	0.540062	0.0637577	0.510061	0.113228	0.113228	0.166667	0.679366	0.509525	0.382546	0.540062	0.540062	0.540062	0.113228	0.113228	0.166667	0	0	0.166667
TCGA-A2-A0D4-01	-0.0433148	-0.0433148	0.0433148	0.0433148	0.649722	0.826394	0.0637577	0.462168	0	0	0.382546	0.259889	0.317073	0	0.0433148	0.0433148	-0.0433148	-0.0433148	-0.0433148	0	0	0.0243902	0.0243902	0.0433148	0.649722	0.510061	-0.0433148	0.346518	-0.0243902	0	0	0	0.0433148	0.0433148	0.0637577	0	0	0.0637577
TCGA-A2-A0EN-01	-0.0769231	-0.0769231	0.0769231	0.0769231	0.0769231	0	0.113228	0.144841	0.518875	0.733799	0.679366	0.461538	0.563093	0	0.0769231	0.0769231	1	1	1	0.733799	0.733799	0.649722	0.649722	0.0769231	0.0769231	0.113228	1	0.615385	0.563093	0.733799	0.733799	0.733799	0.0769231	0.0769231	0.113228	0	0	0.113228
TCGA-A2-A0EO-01	-0.0769231	-0.0769231	0.0769231	0.0769231	0.0769231	0	0.113228	0.144841	0.518875	0.733799	0.679366	0.461538	0.563093	0	0.0769231	0.0769231	1	1	1	0.733799	0.733799	0.649722	0.649722	0.0769231	0.0769231	0.113228	1	0.615385	0.563093	0.733799	0.733799	0.733799	0.0769231	0.0769231	0.113228	0	0	0.113228
TCGA-A2-A0EP-01	0.0769231	0.0769231	-0.0769231	-0.0769231	-0.0769231	0	-0.113228	-0.144841	-0.518875	0	0.113228	0.0769231	0.0433148	0	-0.0769231	-0.0769231	0.0769231	0.0769231	0.0769231	0	0	-0.0433148	-0.0433148	-0.0769231	-0.0769231	-0.113228	0.0769231	-0.0769231	0.0433148	0	0	0	-0.0769231	-0.0769231	-0.113228	0	0	-0.113228
TCGA-A2-A0ET-01	0.531085	-0.144841	0.144841	0.144841	0.144841	0.460566	0.213201	0.272727	0	0	0.284268	0.531085	0.29905	0.460566	0.144841	0.144841	-0.144841	-0.144841	-0.144841	0	0	-0.29905	0.0815591	0.144841	0.144841	0.213201	-0.144841	0.144841	-0.0815591	0	0	0	0.144841	0.144841	0.213201	0	0.460566	0.213201
TCGA-A2-A0EU-01	-0.144841	0.531085	0.144841	0.144841	0.144841	0.460566	0.213201	0.272727	0	0	0.284268	0.193122	0.29905	0	0.144841	0.144841	-0.144841	-0.144841	-0.144841	0	0	0.0815591	0.0815591	0.144841	0.144841	0.213201	-0.144841	0.144841	0.29905	0	0	0	0.144841	0.144841	0.213201	0.460566	0	0.213201
TCGA-A2-A0EV-01	-0.113228	-0.113228	0.113228	0.113228	0.113228	0.540062	0.166667	0.213201	0.381881	0.540062	1	0.679366	0.82885	0	0.113228	0.113228	0.679366	0.679366	0.679366	0.540062	0.540062	0.510061	0.510061	0.113228	0.113228	0.166667	0.679366	0.509525	0.382546	0.540062	0.540062	0.540062	0.113228	0.113228	0.166667	0	0	0.166667
TCGA-A2-A0EW-01	-0.0769231	-0.0769231	0.0769231	0.0769231	0.0769231	0	0.113228	0.144841	0.518875	0.733799	0.679366	0.461538	0.563093	0	0.0769231	0.0769231	1	1	1	0.733799	0.733799	0.649722	0.649722	0.0769231	0.0769231	0.113228	1	0.615385	0.563093	0.733799	0.733799	0.733799	0.0769231	0.0769231	0.113228	0	0	0.113228
TCGA-A2-A0EX-01	-0.0769231	-0.0769231	0.0769231	0.0769231	0.0769231	0	0.113228	0.144841	0.518875	0.733799	0.679366	0.461538	0.563093	0	0.0769231	0.0769231	1	1	1	0.733799	0.733799	0.649722	0.649722	0.0769231	0.0769231	0.113228	1	0.615385	0.563093	0.733799	0.733799	0.733799	0.0769231	0.0769231	0.113228	0	0	0.113228
TCGA-A2-A0SU-01	-0.0769231	-0.0769231	0.0769231	0.0769231	0.0769231	0.733799	0.113228	0.144841	0	0	0.679366	0.461538	0.563093	0	0.0769231	0.0769231	-0.0769231	-0.0769231	-0.0769231	0	0	0.0433148	0.0433148	0.0769231	0.0769231	0.113228	-0.0769231	0.0769231	-0.0433148	0	0	0	0.0769231	0.0769231	0.113228	0	0	0.113228
TCGA-A2-A0SY-01	-0.113228	-0.113228	0.113228	0.113228	0.113228	0	0.166667	0.213201	0.381881	0.540062	0.416667	0.679366	0.382546	0.540062	0.113228	0.113228	0.679366	0.679366	0.679366	0.540062	0.540062	0.510061	0.510061	0.113228	0.113228	0.166667	0.679366	0.509525	0.382546	0.540062	0.540062	0.540062	0.113228	0.113228	0.166667	0	0.540062	0.166667
TCGA-A2-A0T0-01	-0.0769231	-0.0769231	0.0769231	0.0769231	0.0769231	0.3669	0.113228	0.482805	0	0.3669	0.283069	0.192308	0.259889	-0.3669	0.0769231	0.0769231	-0.0769231	-0.0769231	-0.0769231	0	0	-0.259889	0.0433148	0.615385	0.0769231	0.509525	-0.0769231	-0.192308	-0.0433148	0	0	0	0.0769231	0.0769231	0.113228	0	0	-0.283069
TCGA-A2-A0T4-01	-0.0769231	-0.0769231	0.0769231	0.0769231	0.0769231	0	0.113228	0.144841	0.518875	0.733799	0.679366	0.461538	0.563093	0	0.0769231	0.0769231	1	1	1	0.733799	0.733799	0.649722	0.649722	0.0769231	0.0769231	0.113228	1	0.615385	0.563093	0.733799	0.733799	0.733799	0.0769231	0.0769231	0.113228	0	0	0.113228
TCGA-A2-A0T7-01	0	0	0	0	0	0	0	0.460566	0.707107	0.5	0.540062	0.3669	0.413197	0	0	0.733799	0.733799	0.733799	0.733799	1	0.5	0.413197	0.413197	0	0	0	0.733799	0.3669	0.413197	0.5	0.5	0.5	0	0	0.540062	0	0	0
TCGA-A2-A0YC-01	-0.0769231	-0.0769231	0.0769231	0.0769231	0.0769231	0	0.113228	0.144841	0.518875	0.733799	0.679366	0.461538	0.563093	0	0.0769231	0.0769231	1	1	1	0.733799	0.733799	0.649722	0.649722	0.0769231	0.0769231	0.113228	1	0.615385	0.563093	0.733799	0.733799	0.733799	0.0769231	0.0769231	0.113228	0	0	0.113228
TCGA-A2-A0YD-01	1	-0.0769231	0.0769231	0.0769231	0.0769231	0	0.113228	0.144841	0	0	-0.113228	-0.0769231	-0.0433148	0	0.0769231	0.0769231	-0.0769231	-0.0769231	-0.0769231	0	0	-0.563093	0.0433148	0.0769231	0.0769231	0.113228	-0.0769231	0.0769231	-0.0433148	0	0	0	0.0769231	0.0769231	0.113228	0	0	0.113228
TCGA-A2-A0YF-01	1	-0.0769231	0.0769231	0.0769231	0.0769231	0	0.113228	0.144841	0	0	-0.113228	-0.0769231	-0.0433148	0	0.0769231	0.0769231	-0.0769231	-0.0769231	-0.0769231	0	0	-0.563093	0.0433148	0.0769231	0.0769231	0.113228	-0.0769231	0.0769231	-0.0433148	0	0	0	0.0769231	0.0769231	0.113228	0	0	0.113228
TCGA-A2-A0YI-01	-0.0769231	-0.0769231	0.0769231	0.0769231	0.0769231	0	0.113228	0.144841	0.518875	0.733799	0.679366	0.461538	0.563093	0	0.0769231	0.0769231	1	1	1	0.733799	0.733799	0.649722	0.649722	0.0769231	0.0769231	0.113228	1	0.615385	0.563093	0.733799	0.733799	0.733799	0.0769231	0.0769231	0.113228	0	0	0.113228
TCGA-A2-A0YK-01	0.0769231	0.0769231	-0.0769231	-0.0769231	-0.0769231	0	-0.113228	-0.144841	0	0	0.113228	0.0769231	0.0433148	0	-0.0769231	-0.0769231	0.0769231	0.0769231	0.0769231	0	0	-0.0433148	-0.0433148	-0.0769231	-0.0769231	-0.113228	0.0769231	-0.0769231	0.0433148	0	0	0	-0.0769231	-0.0769231	-0.113228	0	0	-0.113228
TCGA-A2-A0YL-01	-0.113228	-0.113228	0.113228	0.113228	0.113228	0.540062	0.166667	0.213201	0.381881	0.540062	1	0.679366	0.82885	0	0.113228	0.113228	0.679366	0.679366	0.679366	0.540062	0.540062	0.510061	0.510061	0.113228	0.113228	0.166667	0.679366	0.509525	0.382546	0.540062	0.540062	0.540062	0.113228	0.113228	0.166667	0	0	0.166667
TCGA-A2-A1FV-01	0.563093	-0.0433148	0.0433148	0.0433148	0.0433148	0	0.0637577	0.0815591	0	-0.413197	-0.510061	-0.346518	-0.365854	0	0.0433148	0.0433148	-0.649722	-0.649722	-0.649722	-0.413197	-0.413197	-0.658537	-0.317073	0.0433148	0.0433148	0.0637577	-0.649722	-0.259889	-0.365854	-0.413197	-0.413197	-0.413197	0.0433148	0.0433148	0.0637577	0	0	0.0637577
TCGA-A2-A1FW-01	0.531085	-0.144841	0.144841	0.144841	0.144841	0.460566	0.213201	0.272727	0.325669	0.460566	0.781736	0.531085	0.679659	0	0.144841	0.144841	0.531085	0.531085	0.531085	0.460566	0.460566	0.0815591	0.462168	0.144841	0.144841	0.213201	0.531085	0.482805	0.29905	0.460566	0.460566	0.460566	0.144841	0.144841	0.213201	0	0	0.213201
TCGA-A2-A1FX-01	-0.0769231	-0.0769231	0.0769231	0.0769231	0.0769231	0	0.113228	0.144841	0	0	-0.113228	-0.0769231	-0.0433148	0	-1	0.0769231	-0.0769231	-0.0769231	-0.0769231	0	0	0.0433148	0.0433148	0.0769231	0.0769231	0.113228	-0.0769231	0.0769231	-0.0433148	0	0	0	0.0769231	0.0769231	0.113228	0	0	0.113228
TCGA-A2-A1FZ-01	-0.0769231	-0.0769231	0.0769231	0.0769231	0.0769231	0	0.113228	0.144841	0.518875	0.733799	0.679366	0.461538	0.563093	0	0.0769231	0.0769231	1	1	1	0.733799	0.733799	0.649722	0.649722	0.0769231	0.0769231	0.113228	1	0.615385	0.563093	0.733799	0.733799	0.733799	0.0769231	0.0769231	0.113228	0	0	0.113228
TCGA-A2-A1G0-01	-0.0769231	-0.0769231	0.0769231	0.0769231	0.0769231	0	0.113228	0.144841	0.518875	0.733799	0.679366	0.461538	0.563093	0	0.0769231	0.0769231	1	1	1	0.733799	0.733799	0.649722	0.649722	0.0769231	0.0769231	0.113228	1	0.615385	0.563093	0.733799	0.733799	0.733799	0.0769231	0.0769231	0.113228	0	0	0.113228
TCGA-A2-A25A-01	-0.0769231	-0.0769231	0.0769231	0.0769231	0.0769231	0	0.113228	0.144841	0.518875	0.733799	0.679366	0.461538	0.563093	0	0.0769231	0.0769231	1	1	1	0.733799	0.733799	0.649722	0.649722	0.0769231	0.0769231	0.113228	1	0.615385	0.563093	0.733799	0.733799	0.733799	0.0769231	0.0769231	0.113228	0	0	0.113228
TCGA-A2-A25B-01	0.372104	0.372104	0.206725	0.206725	0.206725	0.394405	0.30429	0.389249	0.278887	0.394405	0.547723	0.372104	0.535463	0	0.206725	0.206725	0.372104	0.372104	0.372104	0.394405	0.394405	0.116405	0.442339	0.206725	0.206725	0.30429	0.372104	0.496139	0.535463	0.394405	0.394405	0.394405	0.206725	0.206725	0.30429	0.394405	0	0.30429
TCGA-A2-A25C-01	-0.0769231	-0.0769231	0.0769231	0.0769231	0.0769231	0	0.113228	0.144841	0.518875	0.733799	0.679366	0.461538	0.563093	0	0.0769231	0.0769231	1	1	1	0.733799	0.733799	0.649722	0.649722	0.0769231	0.0769231	0.113228	1	0.615385	0.563093	0.733799	0.733799	0.733799	0.0769231	0.0769231	0.113228	0	0	0.113228
TCGA-A2-A25D-01	0.531085	-0.144841	0.144841	0.144841	0.144841	0	-0.284268	0.272727	0.325669	0.460566	0.284268	0.193122	0.29905	-0.460566	0.144841	0.144841	0.531085	0.531085	0.531085	0.460566	0.460566	-0.29905	0.0815591	0.144841	0.144841	0.213201	0.531085	0.144841	0.29905	0.460566	0.460566	0.460566	0.144841	0.144841	0.213201	0	0	-0.284268
TCGA-A2-A25E-01	0.531085	-0.144841	0.144841	0.144841	0.144841	0.460566	0.213201	0.272727	0	0	0.284268	0.193122	0.29905	0	0.144841	0.144841	-0.144841	-0.144841	-0.144841	0	0	-0.29905	0.0815591	0.144841	0.144841	0.213201	-0.144841	0.144841	-0.0815591	0	0	0	0.144841	0.144841	0.213201	0.460566	0	0.213201
TCGA-A2-A3XU-01	-0.0433148	0.563093	0.0433148	0.0433148	0.649722	0.413197	-0.382546	0.462168	0	0	-0.0637577	-0.0433148	-0.0243902	-0.413197	0.0433148	0.0433148	-0.0433148	-0.0433148	-0.0433148	0	0	-0.317073	-0.317073	0.0433148	0.649722	0.510061	-0.0433148	0.0433148	0.317073	0	0	0	0.0433148	0.0433148	0.0637577	0	0	-0.382546
TCGA-A2-A3XW-01	0.0769231	0.0769231	-0.0769231	-0.0769231	1	0.733799	-0.113228	0.531085	0	0	0.113228	0.0769231	0.0433148	0	-0.0769231	-0.0769231	0.0769231	0.0769231	0.0769231	0	0	-0.0433148	-0.0433148	-0.0769231	1	0.679366	0.0769231	0.461538	0.0433148	0	0	0	-0.0769231	-0.0769231	-0.113228	0	0	-0.113228
TCGA-A2-A3XZ-01	-0.0769231	-0.0769231	0.0769231	0.0769231	0.0769231	0.733799	0.113228	0.144841	0	0	0.679366	0.461538	0.563093	0	0.0769231	0.0769231	-0.0769231	-0.0769231	-0.0769231	0	0	0.0433148	0.0433148	0.0769231	0.0769231	0.113228	-0.0769231	0.0769231	-0.0433148	0	0	0	0.0769231	0.0769231	0.113228	0	0	0.113228
TCGA-A2-A4S2-01	-0.0769231	-0.0769231	0.0769231	0.0769231	0.0769231	0	0.113228	0.144841	0.518875	0.733799	0.679366	0.461538	0.563093	0	0.0769231	0.0769231	1	1	1	0.733799	0.733799	0.649722	0.649722	0.0769231	0.0769231	0.113228	1	0.615385	0.563093	0.733799	0.733799	0.733799	0.0769231	0.0769231	0.113228	0	0	0.113228
TCGA-A7-A0CD-01	-0.144841	-0.144841	0.144841	0.144841	0.144841	0	0.213201	0.272727	0.651339	0.460566	0.284268	0.193122	0.29905	0	0.144841	0.144841	0.531085	0.531085	0.531085	0.460566	0.460566	0.462168	0.462168	0.144841	0.144841	0.213201	0.531085	0.482805	0.29905	0.460566	0.460566	0.460566	0.144841	0.144841	0.213201	0.460566	0	0.213201
TCGA-A7-A0CG-01	0.679366	-0.113228	0.113228	0.113228	0.113228	0	0.166667	0.213201	0.381881	0.540062	0.416667	0.283069	0.382546	0	0.113228	0.113228	0.679366	0.679366	0.679366	0.540062	0.540062	0.0637577	0.510061	0.113228	0.113228	0.166667	0.679366	0.509525	0.382546	0.540062	0.540062	0.540062	0.113228	0.113228	0.166667	0	0	0.166667
TCGA-A7-A0CH-01	0.679366	-0.113228	0.113228	0.113228	0.113228	0	0.166667	0.213201	0.381881	0.540062	0.416667	0.283069	0.382546	0	0.113228	0.113228	0.679366	0.679366	0.679366	0.540062	0.540062	0.0637577	0.510061	0.113228	0.113228	0.166667	0.679366	0.509525	0.382546	0.540062	0.540062	0.540062	0.113228	0.113228	0.166667	0	0	0.166667
TCGA-A7-A0D9-01	-0.0769231	-0.0769231	0.0769231	0.0769231	0.0769231	0	0.113228	0.144841	0.518875	0.733799	0.679366	0.461538	0.563093	0	0.0769231	0.0769231	1	1	1	0.733799	0.733799	0.649722	0.649722	0.0769231	0.0769231	0.113228	1	0.615385	0.563093	0.733799	0.733799	0.733799	0.0769231	0.0769231	0.113228	0	0	0.113228
TCGA-A7-A0DB-01	-0.0769231	-0.0769231	0.0769231	0.0769231	0.0769231	0	0.113228	0.144841	0.518875	0.733799	0.679366	0.461538	0.563093	0	0.0769231	0.0769231	1	1	1	0.733799	0.733799	0.649722	0.649722	0.0769231	0.0769231	0.113228	1	0.615385	0.563093	0.733799	0.733799	0.733799	0.0769231	0.0769231	0.113228	0	0	0.113228
TCGA-A7-A13F-01	-0.113228	0.679366	0.113228	0.113228	0.113228	0	0.166667	0.213201	0	0	-0.166667	-0.113228	-0.0637577	0	0.113228	0.113228	-0.113228	-0.113228	-0.113228	0	0	0.0637577	0.0637577	0.113228	0.113228	0.166667	-0.113228	0.113228	0.382546	0	0	0	0.113228	0.113228	0.166667	0.540062	0	0.166667
TCGA-A7-A26H-01	0.531085	-0.144841	0.144841	0.144841	0.144841	0.460566	0.213201	0.272727	0.325669	0.460566	0.781736	0.531085	0.679659	0	0.144841	0.144841	0.531085	0.531085	0.531085	0.460566	0.460566	0.0815591	0.462168	0.144841	0.144841	0.213201	0.531085	0.482805	0.29905	0.460566	0.460566	0.460566	0.144841	0.144841	0.213201	0	0	0.213201
TCGA-A7-A26J-01	0.679366	-0.113228	0.113228	0.113228	0.113228	0.540062	0.166667	0.213201	0	0	0.416667	0.283069	0.382546	0	0.113228	0.113228	-0.113228	-0.113228	-0.113228	0	0	-0.382546	0.0637577	0.113228	0.113228	0.166667	-0.113228	0.113228	-0.0637577	0	0	0	0.113228	0.113228	0.166667	0	0	0.166667
TCGA-A7-A3RF-01	0.0769231	0.0769231	-0.0769231	-0.0769231	1	0.733799	-0.113228	0.531085	0	0	0.113228	0.0769231	0.0433148	0	-0.0769231	-0.0769231	0.0769231	0.0769231	0.0769231	0	0	-0.0433148	-0.0433148	-0.0769231	1	0.679366	0.0769231	0.461538	0.0433148	0	0	0	-0.0769231	-0.0769231	-0.113228	0	0	-0.113228
TCGA-A7-A5ZW-01	-0.0769231	-0.0769231	0.0769231	0.0769231	0.0769231	0	0.113228	0.144841	0.518875	0.733799	0.679366	0.461538	0.563093	0	0.0769231	0.0769231	1	1	1	0.733799	0.733799	0.649722	0.649722	0.0769231	0.0769231	0.113228	1	0.615385	0.563093	0.733799	0.733799	0.733799	0.0769231	0.0769231	0.113228	0	0	0.113228
TCGA-A7-A5ZX-01	0.679366	-0.113228	0.113228	0.113228	0.113228	0	0.166667	0.213201	0.381881	0.540062	0.416667	0.283069	0.382546	0	0.113228	0.113228	0.679366	0.679366	0.679366	0.540062	0.540062	0.0637577	0.510061	0.113228	0.113228	0.166667	0.679366	0.509525	0.382546	0.540062	0.540062	0.540062	0.113228	0.113228	0.166667	0	0	0.166667
TCGA-A8-A06N-01	-0.0769231	-0.0769231	0.0769231	0.0769231	0.0769231	0.733799	0.113228	0.144841	0	0	0.679366	0.461538	0.563093	0	0.0769231	0.0769231	-0.0769231	-0.0769231	-0.0769231	0	0	0.0433148	0.0433148	0.0769231	0.0769231	0.113228	-0.0769231	0.0769231	-0.0433148	0	0	0	0.0769231	0.0769231	0.113228	0	0	0.113228
TCGA-A8-A06P-01	-0.0769231	-0.0769231	0.0769231	0.0769231	0.0769231	0	0.113228	0.144841	0.518875	0.733799	0.679366	0.461538	0.563093	0	0.0769231	0.0769231	1	1	1	0.733799	0.733799	0.649722	0.649722	0.0769231	0.0769231	0.113228	1	0.615385	0.563093	0.733799	0.733799	0.733799	0.0769231	0.0769231	0.113228	0	0	0.113228
TCGA-A8-A06R-01	0.563093	-0.0433148	0.0433148	0.0433148	0.0433148	0	0.510061	0.462168	0.292174	0.826394	0.382546	0.259889	0.317073	0	0.0433148	0.0433148	0.563093	0.563093	0.563093	0.413197	0.413197	0.0243902	0.707317	0.649722	0.0433148	0.510061	0.563093	0.346518	0.317073	0.413197	0.413197	0.413197	0.0433148	0.0433148	0.0637577	0	0	0.0637577
TCGA-A8-A06T-01	0	0	0	0	0	0	0	0	0	0	0	0	0	0	0	0	0	0	0	0	0	0	0	0	0	0	0	0	0	0	0	0	0	0	0	0.5	0	0
TCGA-A8-A06X-01	0	0	0.733799	0.733799	0	0.5	0	0	0.353553	0	0.540062	0.733799	0.826394	0	0	0	0	0	0	0	0.5	0	0	0	0	0	0	0.3669	0.413197	0.5	0.5	0.5	0.733799	0.733799	0.540062	0.5	0.5	0.540062
TCGA-A8-A06Y-01	0.733799	0	0.733799	0.733799	0	0	0	0	0.353553	0	0	0.3669	0.413197	0	0	0	0	0	0	0	0.5	-0.413197	0	0	0	0	0	0.3669	0.413197	0.5	0.5	0.5	0.733799	0.733799	0.540062	0.5	0.5	0.540062
TCGA-A8-A076-01	-0.0769231	-0.0769231	0.0769231	0.0769231	0.0769231	0.733799	0.113228	0.144841	0	0	0.679366	0.461538	0.563093	0	0.0769231	0.0769231	-0.0769231	-0.0769231	-0.0769231	0	0	0.0433148	0.0433148	0.0769231	0.0769231	0.113228	-0.0769231	0.0769231	-0.0433148	0	0	0	0.0769231	0.0769231	0.113228	0	0	0.113228
TCGA-A8-A07E-01	-0.0769231	-0.0769231	0.0769231	0.0769231	0.0769231	0	0.113228	0.144841	0.518875	0.733799	0.679366	0.461538	0.563093	0	0.0769231	0.0769231	1	1	1	0.733799	0.733799	0.649722	0.649722	0.0769231	0.0769231	0.113228	1	0.615385	0.563093	0.733799	0.733799	0.733799	0.0769231	0.0769231	0.113228	0	0	0.113228
TCGA-A8-A07F-01	1	-0.0769231	0.0769231	0.0769231	0.0769231	0	0.113228	0.144841	0	0	-0.113228	-0.0769231	-0.0433148	0	0.0769231	0.0769231	-0.0769231	-0.0769231	-0.0769231	0	0	-0.563093	0.0433148	0.0769231	0.0769231	0.113228	-0.0769231	0.0769231	-0.0433148	0	0	0	0.0769231	0.0769231	0.113228	0	0	0.113228
TCGA-A8-A07G-01	0.679366	-0.113228	0.113228	0.113228	0.113228	0	0.166667	0.213201	0.381881	0.540062	0.416667	0.283069	0.382546	0	0.113228	0.113228	0.679366	0.679366	0.679366	0.540062	0.540062	0.0637577	0.510061	0.113228	0.113228	0.166667	0.679366	0.509525	0.382546	0.540062	0.540062	0.540062	0.113228	0.113228	0.166667	0	0	0.166667
TCGA-A8-A07I-01	0.531085	-0.144841	0.144841	0.144841	0.144841	0.460566	0.213201	0.272727	0	0	0.284268	0.193122	0.29905	0	-0.531085	0.144841	-0.144841	-0.144841	-0.144841	0	0	-0.29905	0.0815591	0.144841	0.144841	0.213201	-0.144841	0.144841	-0.0815591	0	0	0	0.144841	0.144841	0.213201	0	0	0.213201
TCGA-A8-A07J-01	-0.0769231	-0.0769231	0.0769231	0.0769231	0.0769231	0	0.113228	0.144841	0.518875	0.733799	0.679366	0.461538	0.563093	0	0.0769231	0.0769231	1	1	1	0.733799	0.733799	0.649722	0.649722	0.0769231	0.0769231	0.113228	1	0.615385	0.563093	0.733799	0.733799	0.733799	0.0769231	0.0769231	0.113228	0	0	0.113228
TCGA-A8-A07L-01	0.679366	-0.113228	0.113228	0.113228	0.113228	0	0.166667	0.213201	0	0	-0.166667	-0.113228	-0.0637577	0	0.113228	0.113228	-0.113228	-0.113228	-0.113228	0	0	-0.382546	0.0637577	0.113228	0.113228	0.166667	-0.113228	0.113228	-0.0637577	0	0	0	0.113228	0.113228	0.166667	0	0	0.166667
TCGA-A8-A07P-01	-0.0433148	-0.0433148	0.0433148	0.0433148	0.0433148	0	0.0637577	0.462168	0.584349	0	-0.0637577	-0.0433148	-0.0243902	0	0.0433148	0.649722	-0.0433148	-0.0433148	-0.0433148	0.413197	0	0.0243902	0.0243902	0.0433148	0.0433148	0.0637577	-0.0433148	0.0433148	-0.0243902	0	0	0	0.0433148	0.0433148	0.510061	0.413197	0	0.0637577
TCGA-A8-A07Z-01	-0.175412	0.438529	0.175412	0.175412	0.175412	0	0.258199	0.330289	0.295804	0.41833	0.193649	0.438529	0.246932	0.41833	0.175412	0.175412	0.438529	0.438529	0.438529	0.41833	0.41833	0.444478	0.444478	0.175412	0.175412	0.258199	0.438529	0.482382	0.592638	0.41833	0.41833	0.41833	0.175412	0.175412	0.258199	0	0.41833	0.258199
TCGA-A8-A085-01	-0.0769231	-0.0769231	0.0769231	0.0769231	0.0769231	0.733799	0.113228	0.144841	0	0	0.679366	0.461538	0.563093	0	0.0769231	0.0769231	-0.0769231	-0.0769231	-0.0769231	0	0	0.0433148	0.0433148	0.0769231	0.0769231	0.113228	-0.0769231	0.0769231	-0.0433148	0	0	0	0.0769231	0.0769231	0.113228	0	0	0.113228
TCGA-A8-A08B-01	0.563093	-0.0433148	0.0433148	0.0433148	0.0433148	-0.413197	0.0637577	0.0815591	0.292174	0.413197	-0.0637577	-0.0433148	-0.0243902	0	0.0433148	0.0433148	0.563093	0.563093	0.563093	0.413197	0.413197	0.0243902	0.365854	0.0433148	0.0433148	0.0637577	0.563093	0.346518	0.317073	0.413197	0.413197	0.413197	0.0433148	0.0433148	0.0637577	0	0	0.0637577
TCGA-A8-A08G-01	-0.0769231	-0.0769231	0.0769231	0.0769231	0.0769231	0.733799	0.113228	0.144841	0	0	0.679366	0.461538	0.563093	0	0.0769231	0.0769231	-0.0769231	-0.0769231	-0.0769231	0	0	0.0433148	0.0433148	0.0769231	0.0769231	0.113228	-0.0769231	0.0769231	-0.0433148	0	0	0	0.0769231	0.0769231	0.113228	0	0	0.113228
TCGA-A8-A08H-01	0.0769231	0.0769231	-0.0769231	-0.0769231	-0.0769231	0	-0.113228	-0.144841	-0.518875	-0.733799	-0.679366	-0.461538	-0.563093	0	-0.0769231	-0.0769231	-1	-1	-1	-0.733799	-0.733799	-0.649722	-0.649722	-0.0769231	-0.0769231	-0.113228	-1	-0.615385	-0.563093	-0.733799	-0.733799	-0.733799	-0.0769231	-0.0769231	-0.113228	0	0	-0.113228
TCGA-A8-A08J-01	0.531085	0.531085	0.144841	0.144841	0.144841	0.460566	0.213201	0.272727	0	0	0.284268	0.193122	0.29905	0	0.144841	0.144841	-0.144841	-0.144841	-0.144841	0	0	-0.29905	0.0815591	0.144841	0.144841	0.213201	-0.144841	0.144841	0.29905	0	0	0	0.144841	0.144841	0.213201	0	0	0.213201
TCGA-A8-A08L-01	-0.0769231	-0.0769231	0.0769231	0.0769231	0.615385	0.733799	0.113228	0.482805	0.259437	0.3669	0.679366	0.461538	0.563093	0	0.0769231	0.0769231	0.461538	0.461538	0.461538	0.3669	0.3669	0.346518	0.346518	0.0769231	0.615385	0.509525	0.461538	0.615385	0.259889	0.3669	0.3669	0.3669	0.0769231	0.0769231	0.113228	0	0	0.113228
TCGA-A8-A08O-01	-0.175412	0.438529	0.175412	0.175412	0.175412	0.41833	-0.193649	0.330289	0.295804	0.41833	0.645497	0.438529	0.592638	-0.41833	0.175412	0.175412	0.438529	0.438529	0.438529	0.41833	0.41833	0.098773	0.098773	0.175412	0.175412	0.258199	0.438529	0.175412	0.592638	0.41833	0.41833	0.41833	0.175412	0.175412	0.258199	0	0	-0.193649
TCGA-A8-A08T-01	0.531085	-0.144841	0.144841	0.144841	0.144841	0	0.213201	0.272727	0.651339	0.460566	0.284268	0.193122	0.29905	0	0.144841	0.144841	0.531085	0.531085	0.531085	0.460566	0.460566	0.0815591	0.462168	0.144841	0.144841	0.213201	0.531085	0.482805	0.29905	0.460566	0.460566	0.460566	0.144841	0.144841	0.213201	0	0	0.213201
TCGA-A8-A08Z-01	0.563093	-0.0433148	0.649722	0.649722	0.0433148	0	0.0637577	0.0815591	0.584349	0.413197	0.382546	0.563093	0.658537	0	0.0433148	0.0433148	0.563093	0.563093	0.563093	0.413197	0.826394	0.0243902	0.365854	0.0433148	0.0433148	0.0637577	0.563093	0.649722	0.658537	0.826394	0.826394	0.826394	0.649722	0.649722	0.510061	0.413197	0.413197	0.510061
TCGA-A8-A091-01	-0.0769231	-0.0769231	0.0769231	0.0769231	0.0769231	0	0.113228	0.144841	0.518875	0	-0.113228	-0.0769231	-0.0433148	0	0.0769231	0.0769231	-0.0769231	-0.0769231	-0.0769231	0	0	0.0433148	0.0433148	0.0769231	0.0769231	0.113228	-0.0769231	0.0769231	-0.0433148	0	0	0	0.0769231	0.0769231	0.113228	0	0	0.113228
TCGA-A8-A093-01	0.679366	-0.113228	0.113228	0.113228	0.113228	0	0.166667	0.213201	0.381881	0.540062	0.416667	0.283069	0.382546	0	0.113228	0.113228	0.679366	0.679366	0.679366	0.540062	0.540062	0.0637577	0.510061	0.113228	0.113228	0.166667	0.679366	0.509525	0.382546	0.540062	0.540062	0.540062	0.113228	0.113228	0.166667	0	0	0.166667
TCGA-A8-A095-01	0.390621	-0.106533	0.106533	0.106533	0.603688	0.338754	0.156813	0.512632	0.239535	0.338754	0.209083	0.390621	0.219956	0.338754	0.106533	0.106533	0.390621	0.390621	0.390621	0.338754	0.338754	0.059988	0.339932	0.106533	0.603688	0.522708	0.390621	0.603688	0.219956	0.338754	0.338754	0.338754	0.106533	0.106533	0.156813	0	0.338754	0.156813
TCGA-A8-A096-01	-0.0769231	-0.0769231	0.0769231	0.0769231	0.0769231	0	0.113228	0.144841	0.518875	0.733799	0.679366	0.461538	0.563093	0	0.0769231	0.0769231	1	1	1	0.733799	0.733799	0.649722	0.649722	0.0769231	0.0769231	0.113228	1	0.615385	0.563093	0.733799	0.733799	0.733799	0.0769231	0.0769231	0.113228	0	0	0.113228
TCGA-A8-A099-01	0.733799	0	0	0	0	0	0	0	0	0	0	0	0	0	0	0	0	0	0	0	0	-0.413197	0	0	0	0	0	0	0	0	0	0	0	0	0	0	0	0
TCGA-A8-A09A-01	-0.113228	-0.113228	0.113228	0.113228	0.113228	0.540062	0.166667	0.213201	0.381881	0.540062	1	0.679366	0.82885	0	0.113228	0.113228	0.679366	0.679366	0.679366	0.540062	0.540062	0.510061	0.510061	0.113228	0.113228	0.166667	0.679366	0.509525	0.382546	0.540062	0.540062	0.540062	0.113228	0.113228	0.166667	0	0	0.166667
TCGA-A8-A09B-01	0.563093	-0.0433148	0.0433148	0.0433148	0.649722	0.413197	0.0637577	0.462168	0.292174	0.413197	0.382546	0.259889	0.317073	0	0.0433148	0.0433148	0.563093	0.563093	0.563093	0.413197	0.413197	0.0243902	0.365854	0.0433148	0.649722	0.510061	0.563093	0.649722	0.317073	0.413197	0.413197	0.413197	0.0433148	0.0433148	0.0637577	0	0	0.0637577
TCGA-A8-A09C-01	0.679366	-0.113228	0.113228	0.113228	0.113228	0	0.166667	0.213201	0.381881	0.540062	0.416667	0.283069	0.382546	0	0.113228	0.113228	0.679366	0.679366	0.679366	0.540062	0.540062	0.0637577	0.510061	0.113228	0.113228	0.166667	0.679366	0.509525	0.382546	0.540062	0.540062	0.540062	0.113228	0.113228	0.166667	0	0	0.166667
TCGA-A8-A09D-01	-0.144841	-0.144841	0.144841	0.144841	0.144841	0.460566	0.213201	0.272727	0.325669	0.460566	0.781736	0.531085	0.679659	0	0.144841	0.144841	0.531085	0.531085	0.531085	0.460566	0.460566	0.462168	0.462168	0.144841	0.144841	0.213201	0.531085	0.482805	0.29905	0.460566	0.460566	0.460566	0.144841	0.144841	0.213201	0.460566	0	0.213201
TCGA-A8-A09I-01	-0.113228	-0.113228	0.113228	0.113228	0.113228	0.540062	0.166667	0.213201	0	0	0.416667	0.283069	0.382546	0	0.113228	0.113228	-0.113228	-0.113228	-0.113228	0	0	0.0637577	0.0637577	0.113228	0.113228	0.166667	-0.113228	0.113228	-0.0637577	0	0	0	0.113228	0.113228	0.166667	0	0	0.166667
TCGA-A8-A09M-01	0	0	0	0	0	0	0.540062	0.460566	0	0.5	0	0	0	0	0	0	0	0	0	0	0	0	0.413197	0.733799	0	0.540062	0	0	0	0	0	0	0	0	0	0.5	0	0
TCGA-A8-A09R-01	-0.0769231	-0.0769231	0.0769231	0.0769231	0.0769231	0.733799	0.113228	0.144841	0	0	0.679366	0.461538	0.563093	0	0.0769231	0.0769231	-0.0769231	-0.0769231	-0.0769231	0	0	0.0433148	0.0433148	0.0769231	0.0769231	0.113228	-0.0769231	0.0769231	-0.0433148	0	0	0	0.0769231	0.0769231	0.113228	0	0	0.113228
TCGA-A8-A09V-01	0.733799	0	0	0	0.733799	0.5	0	0.460566	0	0	0	0	0	0	0	0	0	0	0	0	0	-0.413197	0	0	0.733799	0.540062	0	0.3669	0	0	0	0	0	0	0	0	0	0
TCGA-A8-A09W-01	-0.0769231	-0.0769231	0.0769231	0.0769231	0.615385	0.733799	0.113228	0.482805	0	0	0.283069	0.461538	0.259889	0.3669	0.0769231	0.0769231	-0.0769231	-0.0769231	-0.0769231	0	0	0.0433148	0.0433148	0.0769231	0.615385	0.509525	-0.0769231	0.346154	-0.0433148	0	0	0	0.0769231	0.0769231	0.113228	0	0.3669	0.113228
TCGA-A8-A09Z-01	0.0769231	0.0769231	-0.0769231	-0.0769231	-0.0769231	0	0.679366	0.531085	0	0.733799	0.113228	0.0769231	0.0433148	0	-0.0769231	-0.0769231	0.0769231	0.0769231	0.0769231	0	0	-0.0433148	0.563093	1	-0.0769231	0.679366	0.0769231	-0.0769231	0.0433148	0	0	0	-0.0769231	-0.0769231	-0.113228	0	0	-0.113228
TCGA-A8-A0A1-01	0.518875	0	0	0	0	0	0	0.325669	0.5	0.353553	0.381881	0.259437	0.292174	0	0.518875	0.518875	0.518875	0.518875	0.518875	0.707107	0.353553	0	0.292174	0	0	0	0.518875	0.259437	0.292174	0.353553	0.353553	0.353553	0	0	0.381881	0	0	0
TCGA-A8-A0A2-01	0.733799	0	0	0	0	0	0.540062	0.460566	0	0.5	0	0	0	0	0	0	0	0	0	0	0	-0.413197	0.413197	0.733799	0	0.540062	0	0	0	0	0	0	0	0	0	0	0	0
TCGA-A8-A0A6-01	-0.0769231	-0.0769231	0.0769231	0.0769231	0.0769231	0	0.113228	0.144841	0.518875	0.733799	0.679366	0.461538	0.563093	0	0.0769231	0.0769231	1	1	1	0.733799	0.733799	0.649722	0.649722	0.0769231	0.0769231	0.113228	1	0.615385	0.563093	0.733799	0.733799	0.733799	0.0769231	0.0769231	0.113228	0	0	0.113228
TCGA-A8-A0A7-01	-0.113228	-0.113228	0.113228	0.113228	0.113228	0	0.166667	0.213201	0.381881	0.540062	0.416667	0.283069	0.382546	0	0.113228	0.113228	0.679366	0.679366	0.679366	0.540062	0.540062	0.510061	0.510061	0.113228	0.113228	0.166667	0.679366	0.509525	0.382546	0.540062	0.540062	0.540062	0.113228	0.113228	0.166667	0.540062	0	0.166667
TCGA-A8-A0A9-01	0.531085	-0.144841	0.144841	0.144841	0.144841	0	0.213201	0.272727	0.325669	0.460566	0.284268	0.193122	0.29905	0	0.144841	0.144841	0.531085	0.531085	0.531085	0.460566	0.460566	0.0815591	0.462168	0.144841	0.144841	0.213201	0.531085	0.482805	0.29905	0.460566	0.460566	0.460566	0.144841	0.144841	0.213201	0.460566	0	0.213201
TCGA-A8-A0AB-01	0.733799	0	0	0	0.733799	0.5	0	0.460566	0	0	0	0	0	0	0	0	0	0	0	0	0	-0.413197	0	0	0.733799	0.540062	0	0.3669	0	0	0	0	0	0	0	0	0	0
TCGA-AC-A23E-01	-0.0769231	-0.0769231	0.0769231	0.0769231	0.0769231	0	0.113228	0.144841	0.518875	0.733799	0.679366	0.461538	0.563093	0	0.0769231	0.0769231	1	1	1	0.733799	0.733799	0.649722	0.649722	0.0769231	0.0769231	0.113228	1	0.615385	0.563093	0.733799	0.733799	0.733799	0.0769231	0.0769231	0.113228	0	0	0.113228
TCGA-AC-A23H-01	-0.0769231	-0.0769231	0.0769231	0.0769231	0.0769231	0.733799	0.113228	0.144841	0	0	0.679366	0.461538	0.563093	0	0.0769231	0.0769231	-0.0769231	-0.0769231	-0.0769231	0	0	0.0433148	0.0433148	0.0769231	0.0769231	0.113228	-0.0769231	0.0769231	-0.0433148	0	0	0	0.0769231	0.0769231	0.113228	0	0	0.113228
TCGA-AC-A2B8-01	0.679366	-0.113228	0.113228	0.113228	0.113228	0	0.166667	0.213201	0.381881	0.540062	0.416667	0.283069	0.382546	0	0.113228	0.113228	0.679366	0.679366	0.679366	0.540062	0.540062	0.0637577	0.510061	0.113228	0.113228	0.166667	0.679366	0.509525	0.382546	0.540062	0.540062	0.540062	0.113228	0.113228	0.166667	0	0	0.166667
TCGA-AC-A2BM-01	-0.0769231	-0.0769231	0.0769231	0.0769231	0.0769231	0	0.113228	0.144841	0	0	-0.113228	-0.0769231	-0.0433148	0	0.0769231	0.0769231	-0.0769231	-0.0769231	-0.0769231	0	0	0.0433148	0.0433148	0.0769231	0.0769231	0.113228	-0.0769231	0.0769231	-0.0433148	0	0	0	0.0769231	0.0769231	0.113228	0	0	0.113228
TCGA-AC-A2FF-01	-0.0769231	-0.0769231	0.0769231	0.0769231	0.0769231	0	0.113228	0.144841	0.518875	0.733799	0.679366	0.461538	0.563093	0	0.0769231	0.0769231	1	1	1	0.733799	0.733799	0.649722	0.649722	0.0769231	0.0769231	0.113228	1	0.615385	0.563093	0.733799	0.733799	0.733799	0.0769231	0.0769231	0.113228	0	0	0.113228
TCGA-AC-A2FO-01	-0.0769231	-0.0769231	0.0769231	0.0769231	0.0769231	0	0.113228	0.144841	0.518875	0.733799	0.679366	0.461538	0.563093	0	0.0769231	0.0769231	1	1	1	0.733799	0.733799	0.649722	0.649722	0.0769231	0.0769231	0.113228	1	0.615385	0.563093	0.733799	0.733799	0.733799	0.0769231	0.0769231	0.113228	0	0	0.113228
TCGA-AC-A3QQ-01	-0.0769231	-0.0769231	0.0769231	0.0769231	0.0769231	0	0.113228	0.144841	0	0	-0.113228	-0.0769231	-0.0433148	0	0.0769231	0.0769231	-0.0769231	-0.0769231	-0.0769231	0	0	0.0433148	0.0433148	0.0769231	0.0769231	0.113228	-0.0769231	0.0769231	-0.0433148	0	0	0	0.0769231	0.0769231	0.113228	0	0	0.113228
TCGA-AC-A3W5-01	-0.0769231	-0.0769231	0.0769231	0.0769231	0.0769231	0	0.113228	0.144841	0.518875	0.733799	0.679366	0.461538	0.563093	0	0.0769231	0.0769231	1	1	1	0.733799	0.733799	0.649722	0.649722	0.0769231	0.0769231	0.113228	1	0.615385	0.563093	0.733799	0.733799	0.733799	0.0769231	0.0769231	0.113228	0	0	0.113228
TCGA-AC-A3YJ-01	-0.0769231	-0.0769231	0.0769231	0.0769231	0.0769231	0	0.113228	0.144841	0.518875	0.733799	0.679366	0.461538	0.563093	0	0.0769231	0.0769231	1	1	1	0.733799	0.733799	0.649722	0.649722	0.0769231	0.0769231	0.113228	1	0.615385	0.563093	0.733799	0.733799	0.733799	0.0769231	0.0769231	0.113228	0	0	0.113228
TCGA-AC-A4ZE-01	1	-0.0769231	0.0769231	0.0769231	0.0769231	0	0.113228	0.144841	0	0	-0.113228	-0.0769231	-0.0433148	0	0.0769231	0.0769231	-0.0769231	-0.0769231	-0.0769231	0	0	-0.563093	0.0433148	0.0769231	0.0769231	0.113228	-0.0769231	0.0769231	-0.0433148	0	0	0	0.0769231	0.0769231	0.113228	0	0	0.113228
TCGA-AC-A5XS-01	-0.0769231	-0.0769231	0.0769231	0.0769231	0.0769231	0	0.113228	0.144841	0.518875	0.733799	0.679366	0.461538	0.563093	0	0.0769231	0.0769231	1	1	1	0.733799	0.733799	0.649722	0.649722	0.0769231	0.0769231	0.113228	1	0.615385	0.563093	0.733799	0.733799	0.733799	0.0769231	0.0769231	0.113228	0	0	0.113228
TCGA-AC-A62V-01	-0.0769231	-0.0769231	0.0769231	0.0769231	0.0769231	0.733799	0.113228	0.144841	0	0	0.679366	0.461538	0.563093	0	0.0769231	0.0769231	-0.0769231	-0.0769231	-0.0769231	0	0	0.0433148	0.0433148	0.0769231	0.0769231	0.113228	-0.0769231	0.0769231	-0.0433148	0	0	0	0.0769231	0.0769231	0.113228	0	0	0.113228
TCGA-AC-A62Y-01	0.0769231	0.0769231	-0.0769231	-0.0769231	-0.0769231	0	0.679366	0.531085	0	0.733799	0.113228	0.0769231	0.0433148	0	-0.0769231	-0.0769231	0.0769231	0.0769231	0.0769231	0	0	-0.0433148	0.563093	1	-0.0769231	0.679366	0.0769231	-0.0769231	0.0433148	0	0	0	-0.0769231	-0.0769231	-0.113228	0	0	-0.113228
TCGA-AC-A6IV-01	0.679366	-0.113228	0.113228	0.113228	0.113228	0.540062	0.166667	0.213201	0	0	0.416667	0.283069	0.382546	0	0.113228	0.113228	-0.113228	-0.113228	-0.113228	0	0	-0.382546	0.0637577	0.113228	0.113228	0.166667	-0.113228	0.113228	-0.0637577	0	0	0	0.113228	0.113228	0.166667	0	0	0.166667
TCGA-AC-A6IX-01	-0.0769231	-0.0769231	0.0769231	0.0769231	0.0769231	0	0.113228	0.144841	0.518875	0.733799	0.679366	0.461538	0.563093	0	0.0769231	0.0769231	1	1	1	0.733799	0.733799	0.649722	0.649722	0.0769231	0.0769231	0.113228	1	0.615385	0.563093	0.733799	0.733799	0.733799	0.0769231	0.0769231	0.113228	0	0	0.113228
TCGA-AC-A6NO-01	0.679366	-0.113228	0.113228	0.113228	0.113228	0	0.166667	0.213201	0.381881	0.540062	0.416667	0.283069	0.382546	0	0.113228	0.113228	0.679366	0.679366	0.679366	0.540062	0.540062	0.0637577	0.510061	0.113228	0.113228	0.166667	0.679366	0.509525	0.382546	0.540062	0.540062	0.540062	0.113228	0.113228	0.166667	0	0	0.166667
TCGA-AC-A7VB-01	0.531085	-0.144841	0.144841	0.144841	0.144841	0	0.213201	0.272727	0.325669	0.460566	0.284268	0.193122	0.29905	0	0.144841	0.144841	0.531085	0.531085	0.531085	0.460566	0.460566	0.0815591	0.462168	0.144841	0.144841	0.213201	0.531085	0.482805	0.29905	0.460566	0.460566	0.460566	0.144841	0.144841	0.213201	0.460566	0	0.213201
TCGA-AC-A8OP-01	0.679366	-0.113228	0.113228	0.113228	0.113228	0.540062	0.166667	0.213201	0	0	0.416667	0.283069	0.382546	0	0.113228	0.113228	-0.113228	-0.113228	-0.113228	0	0	-0.382546	0.0637577	0.113228	0.113228	0.166667	-0.113228	0.113228	-0.0637577	0	0	0	0.113228	0.113228	0.166667	0	0	0.166667
TCGA-AN-A03X-01	0.733799	0	0	0	0	0	0	0	0	0	0	0	0	0	0	0	0	0	0	0	0	-0.413197	0	0	0	0	0	0	0	0	0	0	0	0	0	0	0	0
TCGA-AN-A03Y-01	0.679366	-0.113228	0.113228	0.113228	0.113228	0	0.166667	0.213201	0.381881	0.540062	0.416667	0.283069	0.382546	0	0.113228	0.113228	0.679366	0.679366	0.679366	0.540062	0.540062	0.0637577	0.510061	0.113228	0.113228	0.166667	0.679366	0.509525	0.382546	0.540062	0.540062	0.540062	0.113228	0.113228	0.166667	0	0	0.166667
TCGA-AN-A041-01	0.531085	-0.144841	0.144841	0.144841	0.144841	0.460566	0.213201	0.272727	0	0	0.284268	0.193122	0.29905	0	0.144841	0.144841	-0.144841	-0.144841	-0.144841	0	0	-0.29905	0.0815591	0.144841	0.144841	0.213201	-0.144841	0.144841	-0.0815591	0	0	0	0.144841	0.144841	0.213201	0	0	0.213201
TCGA-AN-A049-01	-0.0769231	-0.0769231	0.0769231	0.0769231	0.0769231	0	0.113228	0.144841	0.518875	0.733799	0.679366	0.461538	0.563093	0	0.0769231	0.0769231	1	1	1	0.733799	0.733799	0.649722	0.649722	0.0769231	0.0769231	0.113228	1	0.615385	0.563093	0.733799	0.733799	0.733799	0.0769231	0.0769231	0.113228	0	0	0.113228
TCGA-AN-A04A-01	-0.144841	-0.144841	0.144841	0.144841	0.144841	0.460566	0.213201	0.272727	0.325669	0	0.284268	0.193122	0.29905	0	-0.531085	0.144841	-0.144841	-0.144841	-0.144841	0	0	0.0815591	0.0815591	0.144841	0.144841	0.213201	-0.144841	0.144841	-0.0815591	0	0	0	0.144841	0.144841	0.213201	0	0	0.213201
TCGA-AN-A04D-01	0.461538	-0.0769231	0.0769231	0.0769231	0.615385	0.733799	0.113228	0.482805	0	0	0.283069	0.192308	0.259889	0	0.0769231	0.0769231	-0.0769231	-0.0769231	-0.0769231	0	0	-0.259889	0.0433148	0.0769231	0.615385	0.509525	-0.0769231	0.346154	-0.0433148	0	0	0	0.0769231	0.0769231	0.113228	0	0	0.113228
TCGA-AN-A0AK-01	0	0	0	0	0	0	0.540062	0.460566	0.353553	1	0.540062	0.3669	0.413197	0	0	0	0.733799	0.733799	0.733799	0.5	0.5	0.413197	0.826394	0.733799	0	0.540062	0.733799	0.3669	0.413197	0.5	0.5	0.5	0	0	0	0	0	0
TCGA-AN-A0AM-01	-0.0769231	-0.0769231	0.0769231	0.0769231	0.0769231	0	0.113228	0.144841	0	0	-0.113228	-0.0769231	-0.0433148	0	0.0769231	0.0769231	-0.0769231	-0.0769231	-0.0769231	0	0	0.0433148	0.0433148	0.0769231	0.0769231	0.113228	-0.0769231	0.0769231	-0.0433148	0	0	0	0.0769231	0.0769231	0.113228	0.733799	0	0.113228
TCGA-AN-A0AT-01	0.0433148	0.0433148	0.563093	0.563093	-0.0433148	0	0.382546	0.29905	0.292174	0.413197	0.0637577	0.346518	0.365854	0	-0.649722	-0.0433148	0.0433148	0.0433148	0.0433148	0	0.413197	-0.0243902	0.317073	0.563093	-0.0433148	0.382546	0.0433148	0.259889	0.365854	0.413197	0.413197	0.413197	0.563093	0.563093	0.382546	0.413197	0.413197	0.382546
TCGA-AN-A0FD-01	-0.0769231	-0.0769231	0.0769231	0.0769231	0.0769231	0.733799	0.113228	0.144841	0	0	0.679366	0.461538	0.563093	0	0.0769231	0.0769231	-0.0769231	-0.0769231	-0.0769231	0	0	0.0433148	0.0433148	0.0769231	0.0769231	0.113228	-0.0769231	0.0769231	-0.0433148	0	0	0	0.0769231	0.0769231	0.113228	0	0	0.113228
TCGA-AN-A0FF-01	0.531085	-0.144841	0.144841	0.144841	0.144841	0	0.213201	0.272727	0.325669	0.460566	0.284268	0.193122	0.29905	0	0.144841	0.144841	0.531085	0.531085	0.531085	0.460566	0.460566	0.0815591	0.462168	0.144841	0.144841	0.213201	0.531085	0.482805	0.29905	0.460566	0.460566	0.460566	0.144841	0.144841	0.213201	0.460566	0	0.213201
TCGA-AN-A0FK-01	1	-0.0769231	0.0769231	0.0769231	0.0769231	0	0.113228	0.144841	0	0	-0.113228	-0.0769231	-0.0433148	0	0.0769231	0.0769231	-0.0769231	-0.0769231	-0.0769231	0	0	-0.563093	0.0433148	0.0769231	0.0769231	0.113228	-0.0769231	0.0769231	-0.0433148	0	0	0	0.0769231	0.0769231	0.113228	0	0	0.113228
TCGA-AN-A0FN-01	1	-0.0769231	0.0769231	0.0769231	0.0769231	0	0.113228	0.144841	0	0	-0.113228	-0.0769231	-0.0433148	0	0.0769231	0.0769231	-0.0769231	-0.0769231	-0.0769231	0	0	-0.563093	0.0433148	0.0769231	0.0769231	0.113228	-0.0769231	0.0769231	-0.0433148	0	0	0	0.0769231	0.0769231	0.113228	0	0	0.113228
TCGA-AN-A0FS-01	-0.0769231	-0.0769231	0.0769231	0.0769231	0.0769231	0	0.113228	0.144841	0.518875	0.733799	0.679366	0.461538	0.563093	0	0.0769231	0.0769231	1	1	1	0.733799	0.733799	0.649722	0.649722	0.0769231	0.0769231	0.113228	1	0.615385	0.563093	0.733799	0.733799	0.733799	0.0769231	0.0769231	0.113228	0	0	0.113228
TCGA-AN-A0FW-01	-0.113228	-0.113228	0.113228	0.113228	0.113228	0.540062	0.166667	0.213201	0.381881	0.540062	1	0.679366	0.82885	0	0.113228	0.113228	0.679366	0.679366	0.679366	0.540062	0.540062	0.510061	0.510061	0.113228	0.113228	0.166667	0.679366	0.509525	0.382546	0.540062	0.540062	0.540062	0.113228	0.113228	0.166667	0	0	0.166667
TCGA-AN-A0FZ-01	-0.0769231	-0.0769231	0.0769231	0.0769231	0.0769231	0	0.113228	0.144841	0	0	-0.113228	-0.0769231	-0.0433148	0	0.0769231	0.0769231	-0.0769231	-0.0769231	-0.0769231	0	0	0.0433148	0.0433148	0.0769231	0.0769231	0.113228	-0.0769231	0.0769231	-0.0433148	0	0	0	0.0769231	0.0769231	0.113228	0.733799	0	0.113228
TCGA-AN-A0XL-01	-0.0769231	-0.0769231	0.0769231	0.0769231	0.0769231	0	0.113228	0.144841	0.518875	0.733799	0.679366	0.461538	0.563093	0	0.0769231	0.0769231	1	1	1	0.733799	0.733799	0.649722	0.649722	0.0769231	0.0769231	0.113228	1	0.615385	0.563093	0.733799	0.733799	0.733799	0.0769231	0.0769231	0.113228	0	0	0.113228
TCGA-AN-A0XO-01	-0.0769231	-0.0769231	0.0769231	0.0769231	0.0769231	0	0.113228	0.144841	0.518875	0.733799	0.679366	0.461538	0.563093	0	0.0769231	0.0769231	1	1	1	0.733799	0.733799	0.649722	0.649722	0.0769231	0.0769231	0.113228	1	0.615385	0.563093	0.733799	0.733799	0.733799	0.0769231	0.0769231	0.113228	0	0	0.113228
TCGA-AN-A0XP-01	0.679366	-0.113228	0.113228	0.113228	0.113228	0	0.166667	0.213201	0.381881	0.540062	0.416667	0.283069	0.382546	0	0.113228	0.113228	0.679366	0.679366	0.679366	0.540062	0.540062	0.0637577	0.510061	0.113228	0.113228	0.166667	0.679366	0.509525	0.382546	0.540062	0.540062	0.540062	0.113228	0.113228	0.166667	0	0	0.166667
TCGA-AN-A0XR-01	-0.144841	-0.144841	0.144841	0.144841	0.144841	0.460566	0.213201	0.272727	0.325669	0.460566	0.781736	0.869048	0.679659	0.460566	0.144841	0.144841	0.531085	0.531085	0.531085	0.460566	0.460566	0.462168	0.462168	0.144841	0.144841	0.213201	0.531085	0.482805	0.29905	0.460566	0.460566	0.460566	0.144841	0.144841	0.213201	0	0.460566	0.213201
TCGA-AN-A0XS-01	-0.0769231	-0.0769231	0.0769231	0.0769231	0.0769231	0	0.113228	0.144841	0.518875	0.733799	0.679366	0.461538	0.563093	0	0.0769231	0.0769231	1	1	1	0.733799	0.733799	0.649722	0.649722	0.0769231	0.0769231	0.113228	1	0.615385	0.563093	0.733799	0.733799	0.733799	0.0769231	0.0769231	0.113228	0	0	0.113228
TCGA-AN-A0XW-01	0.563093	-0.0433148	0.0433148	0.0433148	0.0433148	0.413197	0.510061	0.462168	0	0.413197	0.382546	0.259889	0.317073	0	0.0433148	0.0433148	-0.0433148	-0.0433148	-0.0433148	0	0	-0.317073	0.365854	0.649722	0.0433148	0.510061	-0.0433148	0.0433148	-0.0243902	0	0	0	0.0433148	0.0433148	0.0637577	0	0	0.0637577
TCGA-AO-A03M-01	-0.0769231	-0.0769231	0.0769231	0.0769231	0.0769231	0	0.113228	0.144841	0.518875	0.733799	0.679366	0.461538	0.563093	0	0.0769231	0.0769231	1	1	1	0.733799	0.733799	0.649722	0.649722	0.0769231	0.0769231	0.113228	1	0.615385	0.563093	0.733799	0.733799	0.733799	0.0769231	0.0769231	0.113228	0	0	0.113228
TCGA-AO-A03P-01	-0.175412	-0.175412	0.175412	0.175412	0.175412	0.41833	-0.193649	0.330289	0.295804	0	0.193649	0.131559	0.246932	-0.41833	0.175412	0.175412	-0.175412	-0.175412	-0.175412	0	0	-0.246932	-0.246932	0.175412	0.175412	0.258199	-0.175412	-0.131559	-0.098773	0	0	0	0.175412	0.175412	0.258199	0.41833	0	-0.193649
TCGA-AO-A0J3-01	-0.0769231	-0.0769231	0.0769231	0.0769231	0.0769231	0.733799	0.113228	0.144841	0	0	0.679366	0.461538	0.563093	0	0.0769231	0.0769231	-0.0769231	-0.0769231	-0.0769231	0	0	0.0433148	0.0433148	0.0769231	0.0769231	0.113228	-0.0769231	0.0769231	-0.0433148	0	0	0	0.0769231	0.0769231	0.113228	0	0	0.113228
TCGA-AO-A0J5-01	-0.0433148	-0.0433148	0.649722	0.649722	0.0433148	0.413197	0.0637577	0.0815591	0.584349	0.413197	0.82885	0.866296	1	0	0.0433148	0.0433148	0.563093	0.563093	0.563093	0.413197	0.826394	0.365854	0.365854	0.0433148	0.0433148	0.0637577	0.563093	0.649722	0.658537	0.826394	0.826394	0.826394	0.649722	0.649722	0.510061	0.413197	0.413197	0.510061
TCGA-AO-A0J7-01	-0.113228	0.679366	0.113228	0.113228	0.113228	0	0.166667	0.213201	0.381881	0.540062	0.416667	0.283069	0.382546	0	0.113228	0.113228	0.679366	0.679366	0.679366	0.540062	0.540062	0.510061	0.510061	0.113228	0.113228	0.166667	0.679366	0.509525	0.82885	0.540062	0.540062	0.540062	0.113228	0.113228	0.166667	0	0	0.166667
TCGA-AO-A0J9-01	0.679366	-0.113228	0.113228	0.113228	0.113228	0	0.166667	0.213201	0	0	-0.166667	0.283069	-0.0637577	0.540062	0.113228	0.113228	-0.113228	-0.113228	-0.113228	0	0	-0.382546	0.0637577	0.113228	0.113228	0.166667	-0.113228	0.113228	-0.0637577	0	0	0	0.113228	0.113228	0.166667	0	0.540062	0.166667
TCGA-AO-A0JA-01	0	0	0	0	0	0	0.540062	0.460566	0.353553	1	0.540062	0.3669	0.413197	0	0	0	0.733799	0.733799	0.733799	0.5	0.5	0.413197	0.826394	0.733799	0	0.540062	0.733799	0.3669	0.413197	0.5	0.5	0.5	0	0	0	0	0	0
TCGA-AO-A0JC-01	-0.0769231	-0.0769231	0.0769231	0.0769231	0.0769231	0	0.113228	0.144841	0.518875	0.733799	0.679366	0.461538	0.563093	0	0.0769231	0.0769231	1	1	1	0.733799	0.733799	0.649722	0.649722	0.0769231	0.0769231	0.113228	1	0.615385	0.563093	0.733799	0.733799	0.733799	0.0769231	0.0769231	0.113228	0	0	0.113228
TCGA-AO-A0JG-01	-0.0769231	-0.0769231	0.0769231	0.0769231	0.0769231	0.733799	0.113228	0.144841	0	0	0.679366	0.461538	0.563093	0	0.0769231	0.0769231	-0.0769231	-0.0769231	-0.0769231	0	0	0.0433148	0.0433148	0.0769231	0.0769231	0.113228	-0.0769231	0.0769231	-0.0433148	0	0	0	0.0769231	0.0769231	0.113228	0	0	0.113228
TCGA-AO-A0JM-01	-0.0433148	-0.0433148	0.0433148	0.0433148	0.0433148	0.413197	0.0637577	0.462168	0.584349	0.413197	0.82885	0.563093	0.658537	0	0.0433148	0.649722	0.563093	0.563093	0.563093	0.826394	0.413197	0.365854	0.365854	0.0433148	0.0433148	0.0637577	0.563093	0.346518	0.317073	0.413197	0.413197	0.413197	0.0433148	0.0433148	0.510061	0	0	0.0637577
TCGA-AO-A125-01	0.679366	-0.113228	0.113228	0.113228	0.113228	0	0.166667	0.213201	0.381881	0.540062	0.416667	0.283069	0.382546	0	0.113228	0.113228	0.679366	0.679366	0.679366	0.540062	0.540062	0.0637577	0.510061	0.113228	0.113228	0.166667	0.679366	0.509525	0.382546	0.540062	0.540062	0.540062	0.113228	0.113228	0.166667	0	0	0.166667
TCGA-AO-A12A-01	0.679366	-0.113228	0.113228	0.113228	0.113228	0	0.166667	0.213201	0.381881	0.540062	0.416667	0.283069	0.382546	0	0.113228	0.113228	0.679366	0.679366	0.679366	0.540062	0.540062	0.0637577	0.510061	0.113228	0.113228	0.166667	0.679366	0.509525	0.382546	0.540062	0.540062	0.540062	0.113228	0.113228	0.166667	0	0	0.166667
TCGA-AO-A12F-01	0.679366	-0.113228	0.113228	0.113228	0.113228	0	0.166667	0.213201	0	0	-0.166667	-0.113228	-0.0637577	0	0.113228	0.113228	-0.113228	-0.113228	-0.113228	0	0	-0.382546	0.0637577	0.113228	0.113228	0.166667	-0.113228	0.113228	-0.0637577	0	0	0	0.113228	0.113228	0.166667	0	0	0.166667
TCGA-AO-A12H-01	-0.0769231	-0.0769231	0.0769231	0.0769231	0.0769231	0	0.113228	0.144841	0.518875	0.733799	0.679366	0.461538	0.563093	0	0.0769231	0.0769231	1	1	1	0.733799	0.733799	0.649722	0.649722	0.0769231	0.0769231	0.113228	1	0.615385	0.563093	0.733799	0.733799	0.733799	0.0769231	0.0769231	0.113228	0	0	0.113228
TCGA-AO-A1KP-01	1	-0.0769231	0.0769231	0.0769231	0.0769231	0	0.113228	0.144841	0	0	-0.113228	-0.0769231	-0.0433148	0	0.0769231	0.0769231	-0.0769231	-0.0769231	-0.0769231	0	0	-0.563093	0.0433148	0.0769231	0.0769231	0.113228	-0.0769231	0.0769231	-0.0433148	0	0	0	0.0769231	0.0769231	0.113228	0	0	0.113228
TCGA-AO-A1KR-01	-0.113228	0.679366	0.113228	0.113228	0.113228	0	0.166667	0.213201	0.381881	0.540062	0.416667	0.283069	0.382546	0	0.113228	0.113228	0.679366	0.679366	0.679366	0.540062	0.540062	0.510061	0.510061	0.113228	0.113228	0.166667	0.679366	0.509525	0.82885	0.540062	0.540062	0.540062	0.113228	0.113228	0.166667	0	0	0.166667
TCGA-AO-A1KS-01	0.438529	-0.175412	0.175412	0.175412	0.175412	0.41833	-0.193649	-0.0550482	0	-0.41833	0.193649	0.438529	0.246932	0.41833	0.175412	0.175412	-0.175412	-0.175412	-0.175412	0	0	-0.246932	-0.246932	-0.438529	0.175412	-0.193649	-0.175412	0.175412	-0.098773	0	0	0	0.175412	0.175412	0.258199	0	0.41833	0.258199
TCGA-AO-A1KT-01	0	0	0	0	0	0	0	0.460566	0.353553	0	0	0	0	0	-0.733799	0.733799	0	0	0	0.5	0	0	0	0	0	0	0	0	0	0	0	0	0	0	0.540062	0	0	0
TCGA-AQ-A0Y5-01	-0.175412	-0.175412	0.175412	0.175412	0.175412	0.41833	0.258199	0.330289	0.295804	0.41833	0.645497	0.745499	0.592638	0.41833	-0.438529	0.175412	0.438529	0.438529	0.438529	0.41833	0.41833	0.444478	0.444478	0.175412	0.175412	0.258199	0.438529	0.482382	0.246932	0.41833	0.41833	0.41833	0.175412	0.175412	0.258199	0	0.41833	0.258199
TCGA-AQ-A1H2-01	-0.0769231	-0.0769231	0.0769231	0.0769231	0.0769231	0	0.113228	0.144841	0.518875	0.733799	0.679366	0.461538	0.563093	0	0.0769231	0.0769231	1	1	1	0.733799	0.733799	0.649722	0.649722	0.0769231	0.0769231	0.113228	1	0.615385	0.563093	0.733799	0.733799	0.733799	0.0769231	0.0769231	0.113228	0	0	0.113228
TCGA-AQ-A54O-01	-0.0769231	-0.0769231	0.0769231	0.0769231	0.0769231	0	0.113228	0.144841	0.518875	0.733799	0.679366	0.461538	0.563093	0	0.0769231	0.0769231	1	1	1	0.733799	0.733799	0.649722	0.649722	0.0769231	0.0769231	0.113228	1	0.615385	0.563093	0.733799	0.733799	0.733799	0.0769231	0.0769231	0.113228	0	0	0.113228
TCGA-AQ-A7U7-01	1	-0.0769231	0.0769231	0.0769231	0.0769231	0	0.113228	0.144841	0	0	-0.113228	-0.0769231	-0.0433148	0	0.0769231	0.0769231	-0.0769231	-0.0769231	-0.0769231	0	0	-0.563093	0.0433148	0.0769231	0.0769231	0.113228	-0.0769231	0.0769231	-0.0433148	0	0	0	0.0769231	0.0769231	0.113228	0	0	0.113228
TCGA-AR-A0TQ-01	0	0	0.733799	0.733799	0	0.5	0	0	0.353553	0	0.540062	0.733799	0.826394	0	0	0	0	0	0	0	0.5	0	0	0	0	0	0	0.3669	0.413197	0.5	0.5	0.5	0.733799	0.733799	0.540062	0.5	0.5	0.540062
TCGA-AR-A0TR-01	0.438529	-0.175412	0.175412	0.175412	0.175412	0	0.258199	0.330289	0.295804	0.41833	0.193649	0.438529	0.246932	0.41833	0.175412	0.175412	0.438529	0.438529	0.438529	0.41833	0.41833	0.098773	0.444478	0.175412	0.175412	0.258199	0.438529	0.482382	0.246932	0.41833	0.41833	0.41833	0.175412	0.175412	0.258199	0.41833	0.41833	0.258199
TCGA-AR-A0TT-01	-0.0769231	-0.0769231	0.0769231	0.0769231	0.0769231	0.733799	0.113228	0.144841	0	0	0.679366	0.461538	0.563093	0	0.0769231	0.0769231	-0.0769231	-0.0769231	-0.0769231	0	0	0.0433148	0.0433148	0.0769231	0.0769231	0.113228	-0.0769231	0.0769231	-0.0433148	0	0	0	0.0769231	0.0769231	0.113228	0	0	0.113228
TCGA-AR-A0TW-01	0.563093	-0.0433148	0.649722	0.649722	0.0433148	0.413197	0.0637577	0.0815591	0.292174	0	0.382546	0.563093	0.658537	0	0.0433148	0.0433148	-0.0433148	-0.0433148	-0.0433148	0	0.413197	-0.317073	0.0243902	0.0433148	0.0433148	0.0637577	-0.0433148	0.346518	0.317073	0.413197	0.413197	0.413197	0.649722	0.649722	0.510061	0.413197	0.413197	0.510061
TCGA-AR-A0TY-01	0	0	0.733799	0.733799	0	0.5	0	0	0.353553	0	0.540062	0.733799	0.826394	0	0	0	0	0	0	0	0.5	0	0	0	0	0	0	0.3669	0.413197	0.5	0.5	0.5	0.733799	0.733799	0.540062	0.5	0.5	0.540062
TCGA-AR-A0TZ-01	-0.144841	-0.144841	0.144841	0.144841	0.144841	0	0.213201	0.272727	0.325669	0.460566	0.284268	0.531085	0.29905	0.460566	0.144841	0.144841	0.531085	0.531085	0.531085	0.460566	0.460566	0.462168	0.462168	0.144841	0.144841	0.213201	0.531085	0.482805	0.29905	0.460566	0.460566	0.460566	0.144841	0.144841	0.213201	0	0.460566	0.213201
TCGA-AR-A0U3-01	-0.113228	-0.113228	0.113228	0.113228	-0.679366	-0.540062	0.166667	-0.284268	0	0	-0.166667	-0.113228	-0.0637577	0	0.113228	0.113228	-0.113228	-0.113228	-0.113228	0	0	0.0637577	0.0637577	0.113228	-0.679366	-0.416667	-0.113228	-0.283069	-0.0637577	0	0	0	0.113228	0.113228	0.166667	0	0	0.166667
TCGA-AR-A1AK-01	-0.0769231	-0.0769231	0.0769231	0.0769231	0.0769231	0.733799	0.113228	0.144841	0	0	0.679366	0.461538	0.563093	0	0.0769231	0.0769231	-0.0769231	-0.0769231	-0.0769231	0	0	0.0433148	0.0433148	0.0769231	0.0769231	0.113228	-0.0769231	0.0769231	-0.0433148	0	0	0	0.0769231	0.0769231	0.113228	0	0	0.113228
TCGA-AR-A1AL-01	0.679366	-0.113228	0.113228	0.113228	0.113228	0	0.166667	0.213201	0.381881	0.540062	0.416667	0.283069	0.382546	0	0.113228	0.113228	0.679366	0.679366	0.679366	0.540062	0.540062	0.0637577	0.510061	0.113228	0.113228	0.166667	0.679366	0.509525	0.382546	0.540062	0.540062	0.540062	0.113228	0.113228	0.166667	0	0	0.166667
TCGA-AR-A1AO-01	-0.0769231	-0.0769231	0.0769231	0.0769231	0.0769231	0	0.113228	0.144841	0.518875	0.733799	0.679366	0.461538	0.563093	0	0.0769231	0.0769231	1	1	1	0.733799	0.733799	0.649722	0.649722	0.0769231	0.0769231	0.113228	1	0.615385	0.563093	0.733799	0.733799	0.733799	0.0769231	0.0769231	0.113228	0	0	0.113228
TCGA-AR-A1AV-01	-0.0769231	-0.0769231	0.0769231	0.0769231	0.0769231	0	0.113228	0.144841	0.518875	0.733799	0.679366	0.461538	0.563093	0	0.0769231	0.0769231	1	1	1	0.733799	0.733799	0.649722	0.649722	0.0769231	0.0769231	0.113228	1	0.615385	0.563093	0.733799	0.733799	0.733799	0.0769231	0.0769231	0.113228	0	0	0.113228
TCGA-AR-A24H-01	0.390621	-0.106533	-0.390621	-0.390621	0.603688	0.677507	0.156813	0.512632	-0.239535	0	0.209083	-0.106533	-0.059988	0	0.106533	0.106533	-0.106533	-0.106533	-0.106533	0	-0.338754	-0.219956	0.059988	0.106533	0.603688	0.522708	-0.106533	0.106533	-0.339932	-0.338754	-0.338754	-0.338754	-0.390621	-0.390621	-0.209083	-0.338754	-0.338754	-0.209083
TCGA-AR-A24L-01	-0.0769231	-0.0769231	0.0769231	0.0769231	0.0769231	0.733799	0.113228	0.144841	0	0	0.679366	0.461538	0.563093	0	0.0769231	0.0769231	-0.0769231	-0.0769231	-0.0769231	0	0	0.0433148	0.0433148	0.0769231	0.0769231	0.113228	-0.0769231	0.0769231	-0.0433148	0	0	0	0.0769231	0.0769231	0.113228	0	0	0.113228
TCGA-AR-A24M-01	-0.0769231	-0.0769231	0.0769231	0.0769231	0.0769231	0	0.113228	0.144841	0.518875	0.733799	0.679366	0.461538	0.563093	0	0.0769231	0.0769231	1	1	1	0.733799	0.733799	0.649722	0.649722	0.0769231	0.0769231	0.113228	1	0.615385	0.563093	0.733799	0.733799	0.733799	0.0769231	0.0769231	0.113228	0	0	0.113228
TCGA-AR-A24N-01	0.0769231	0.0769231	-0.0769231	-0.0769231	-0.0769231	0	-0.113228	-0.144841	0	0	0.113228	0.0769231	0.0433148	0	-0.0769231	-0.0769231	0.0769231	0.0769231	0.0769231	0	0	-0.0433148	-0.0433148	-0.0769231	-0.0769231	-0.113228	0.0769231	-0.0769231	0.0433148	0	0	0	-0.0769231	-0.0769231	-0.113228	0	0	-0.113228
TCGA-AR-A24R-01	-0.0769231	-0.0769231	0.0769231	0.0769231	0.0769231	0.733799	0.113228	0.144841	0	0	0.679366	0.461538	0.563093	0	0.0769231	0.0769231	-0.0769231	-0.0769231	-0.0769231	0	0	0.0433148	0.0433148	0.0769231	0.0769231	0.113228	-0.0769231	0.0769231	-0.0433148	0	0	0	0.0769231	0.0769231	0.113228	0	0	0.113228
TCGA-AR-A24W-01	0.0769231	0.0769231	-0.0769231	-0.0769231	-0.0769231	0	0.679366	0.531085	0	0.733799	0.113228	0.0769231	0.0433148	0	-0.0769231	-0.0769231	0.0769231	0.0769231	0.0769231	0	0	-0.0433148	0.563093	1	-0.0769231	0.679366	0.0769231	-0.0769231	0.0433148	0	0	0	-0.0769231	-0.0769231	-0.113228	0	0	-0.113228
TCGA-AR-A24X-01	-0.0769231	-0.0769231	0.0769231	0.0769231	0.0769231	0	0.113228	0.144841	0.518875	0.733799	0.679366	0.461538	0.563093	0	0.0769231	0.0769231	1	1	1	0.733799	0.733799	0.649722	0.649722	0.0769231	0.0769231	0.113228	1	0.615385	0.563093	0.733799	0.733799	0.733799	0.0769231	0.0769231	0.113228	0	0	0.113228
TCGA-AR-A24Z-01	0.563093	-0.0433148	0.649722	0.649722	0.0433148	0	0.0637577	0.0815591	0.292174	0	-0.0637577	0.259889	0.317073	0	0.0433148	0.0433148	-0.0433148	-0.0433148	-0.0433148	0	0.413197	-0.317073	0.0243902	0.0433148	0.0433148	0.0637577	-0.0433148	0.346518	0.317073	0.413197	0.413197	0.413197	0.649722	0.649722	0.510061	0.826394	0.413197	0.510061
TCGA-AR-A250-01	-0.0769231	-0.0769231	0.0769231	0.0769231	0.0769231	0.733799	0.113228	0.144841	0	0	0.679366	0.461538	0.563093	0	0.0769231	0.0769231	-0.0769231	-0.0769231	-0.0769231	0	0	0.0433148	0.0433148	0.0769231	0.0769231	0.113228	-0.0769231	0.0769231	-0.0433148	0	0	0	0.0769231	0.0769231	0.113228	0	0	0.113228
TCGA-AR-A252-01	-0.0769231	-0.0769231	0.0769231	0.0769231	0.0769231	0.733799	0.113228	0.144841	0	0	0.679366	0.461538	0.563093	0	0.0769231	0.0769231	-0.0769231	-0.0769231	-0.0769231	0	0	0.0433148	0.0433148	0.0769231	0.0769231	0.113228	-0.0769231	0.0769231	-0.0433148	0	0	0	0.0769231	0.0769231	0.113228	0	0	0.113228
TCGA-AR-A2LE-01	0.733799	0	0	0	0	0	0	0	0	0	0	0	0	0	0.733799	0	0	0	0	0	0	-0.413197	0	0	0	0	0	0	0	0	0	0	0	0	0	0	0	0
TCGA-AR-A2LK-01	0.531085	-0.144841	0.144841	0.144841	0.144841	0.460566	0.213201	0.272727	0.325669	0.460566	0.781736	0.531085	0.679659	0	0.144841	0.144841	0.531085	0.531085	0.531085	0.460566	0.460566	0.0815591	0.462168	0.144841	0.144841	0.213201	0.531085	0.482805	0.29905	0.460566	0.460566	0.460566	0.144841	0.144841	0.213201	0	0	0.213201
TCGA-AR-A2LM-01	0.679366	-0.113228	0.113228	0.113228	0.113228	0	0.166667	0.213201	0.381881	0.540062	0.416667	0.283069	0.382546	0	0.113228	0.113228	0.679366	0.679366	0.679366	0.540062	0.540062	0.0637577	0.510061	0.113228	0.113228	0.166667	0.679366	0.509525	0.382546	0.540062	0.540062	0.540062	0.113228	0.113228	0.166667	0	0	0.166667
TCGA-AR-A2LN-01	-0.113228	-0.113228	0.113228	0.113228	0.113228	0	0.166667	0.213201	0.381881	0	-0.166667	-0.113228	-0.0637577	0	0.113228	0.113228	-0.113228	-0.113228	-0.113228	0	0	0.0637577	0.0637577	0.113228	0.113228	0.166667	-0.113228	0.113228	-0.0637577	0	0	0	0.113228	0.113228	0.166667	0.540062	0	0.166667
TCGA-AR-A2LO-01	0.0769231	0.0769231	-0.0769231	-0.0769231	-0.0769231	0	0.679366	0.531085	0	0.733799	0.113228	0.0769231	0.0433148	0	-0.0769231	-0.0769231	0.0769231	0.0769231	0.0769231	0	0	-0.0433148	0.563093	1	-0.0769231	0.679366	0.0769231	-0.0769231	0.0433148	0	0	0	-0.0769231	-0.0769231	-0.113228	0	0	-0.113228
TCGA-AR-A5QM-01	-0.0769231	-0.0769231	0.0769231	0.0769231	0.0769231	0	0.113228	0.144841	0.518875	0.733799	0.679366	0.461538	0.563093	0	0.0769231	0.0769231	1	1	1	0.733799	0.733799	0.649722	0.649722	0.0769231	0.0769231	0.113228	1	0.615385	0.563093	0.733799	0.733799	0.733799	0.0769231	0.0769231	0.113228	0	0	0.113228
TCGA-AR-A5QN-01	1	-0.0769231	0.0769231	0.0769231	0.0769231	0	0.113228	0.144841	0	0	-0.113228	-0.0769231	-0.0433148	0	0.0769231	0.0769231	-0.0769231	-0.0769231	-0.0769231	0	0	-0.563093	0.0433148	0.0769231	0.0769231	0.113228	-0.0769231	0.0769231	-0.0433148	0	0	0	0.0769231	0.0769231	0.113228	0	0	0.113228
TCGA-AR-A5QP-01	0.679366	-0.113228	0.113228	0.113228	0.113228	0	0.166667	0.213201	0.381881	0.540062	0.416667	0.283069	0.382546	0	0.113228	0.113228	0.679366	0.679366	0.679366	0.540062	0.540062	0.0637577	0.510061	0.113228	0.113228	0.166667	0.679366	0.509525	0.382546	0.540062	0.540062	0.540062	0.113228	0.113228	0.166667	0	0	0.166667
TCGA-B6-A0I5-01	0.679366	-0.113228	0.113228	0.113228	0.113228	0	0.166667	0.213201	0.381881	0.540062	0.416667	0.283069	0.382546	0	0.113228	0.113228	0.679366	0.679366	0.679366	0.540062	0.540062	0.0637577	0.510061	0.113228	0.113228	0.166667	0.679366	0.509525	0.382546	0.540062	0.540062	0.540062	0.113228	0.113228	0.166667	0	0	0.166667
TCGA-B6-A0IB-01	0	0	0	0	0	0	0.540062	0.460566	0.353553	1	0.540062	0.3669	0.413197	0	0	0	0.733799	0.733799	0.733799	0.5	0.5	0.413197	0.826394	0.733799	0	0.540062	0.733799	0.3669	0.413197	0.5	0.5	0.5	0	0	0	0	0	0
TCGA-B6-A0IC-01	-0.0769231	-0.0769231	0.0769231	0.0769231	0.0769231	0	0.113228	0.144841	0.518875	0.733799	0.679366	0.461538	0.563093	0	0.0769231	0.0769231	1	1	1	0.733799	0.733799	0.649722	0.649722	0.0769231	0.0769231	0.113228	1	0.615385	0.563093	0.733799	0.733799	0.733799	0.0769231	0.0769231	0.113228	0	0	0.113228
TCGA-B6-A0IG-01	-0.0769231	-0.0769231	0.0769231	0.0769231	0.0769231	0.733799	0.113228	0.144841	0	0	0.679366	0.461538	0.563093	0	0.0769231	0.0769231	-0.0769231	-0.0769231	-0.0769231	0	0	0.0433148	0.0433148	0.0769231	0.0769231	0.113228	-0.0769231	0.0769231	-0.0433148	0	0	0	0.0769231	0.0769231	0.113228	0	0	0.113228
TCGA-B6-A0IH-01	1	-0.0769231	0.0769231	0.0769231	0.0769231	0	0.113228	0.144841	0	0	-0.113228	-0.0769231	-0.0433148	0	0.0769231	0.0769231	-0.0769231	-0.0769231	-0.0769231	0	0	-0.563093	0.0433148	0.0769231	0.0769231	0.113228	-0.0769231	0.0769231	-0.0433148	0	0	0	0.0769231	0.0769231	0.113228	0	0	0.113228
TCGA-B6-A0IM-01	-0.0769231	-0.0769231	0.0769231	0.0769231	0.0769231	0	0.113228	0.144841	0.518875	0	-0.113228	-0.0769231	-0.0433148	0	0.0769231	0.0769231	-0.0769231	-0.0769231	-0.0769231	0	0	0.0433148	0.0433148	0.0769231	0.0769231	0.113228	-0.0769231	0.0769231	-0.0433148	0	0	0	0.0769231	0.0769231	0.113228	0	0	0.113228
TCGA-B6-A0IN-01	-0.0769231	-0.0769231	0.0769231	0.0769231	0.0769231	0.733799	0.113228	0.144841	0	0	0.679366	0.461538	0.563093	0	0.0769231	0.0769231	-0.0769231	-0.0769231	-0.0769231	0	0	0.0433148	0.0433148	0.0769231	0.0769231	0.113228	-0.0769231	0.0769231	-0.0433148	0	0	0	0.0769231	0.0769231	0.113228	0	0	0.113228
TCGA-B6-A0IO-01	0.649722	0.0433148	0.563093	0.563093	-0.0433148	0	0.382546	0.29905	0.292174	0.413197	0.0637577	0.346518	0.365854	0	-0.0433148	-0.0433148	0.0433148	0.0433148	0.0433148	0	0.413197	-0.365854	0.317073	0.563093	-0.0433148	0.382546	0.0433148	0.259889	0.365854	0.413197	0.413197	0.413197	0.563093	0.563093	0.382546	0.413197	0.413197	0.382546
TCGA-B6-A0IP-01	0.679366	-0.113228	0.113228	0.113228	0.113228	0	0.166667	0.213201	0.381881	0.540062	0.416667	0.283069	0.382546	0	0.113228	0.113228	0.679366	0.679366	0.679366	0.540062	0.540062	0.0637577	0.510061	0.113228	0.113228	0.166667	0.679366	0.509525	0.382546	0.540062	0.540062	0.540062	0.113228	0.113228	0.166667	0	0	0.166667
TCGA-B6-A0RG-01	-0.113228	-0.113228	0.113228	0.113228	0.113228	0.540062	0.166667	0.213201	0.381881	0.540062	1	0.679366	0.82885	0	0.113228	0.113228	0.679366	0.679366	0.679366	0.540062	0.540062	0.510061	0.510061	0.113228	0.113228	0.166667	0.679366	0.509525	0.382546	0.540062	0.540062	0.540062	0.113228	0.113228	0.166667	0	0	0.166667
TCGA-B6-A0RL-01	0.679366	-0.113228	0.113228	0.113228	0.113228	0	0.166667	0.213201	0	0	-0.166667	-0.113228	-0.0637577	0	0.113228	0.113228	-0.113228	-0.113228	-0.113228	0	0	-0.382546	0.0637577	0.113228	0.113228	0.166667	-0.113228	0.113228	-0.0637577	0	0	0	0.113228	0.113228	0.166667	0	0	0.166667
TCGA-B6-A0RN-01	-0.0769231	-0.0769231	0.0769231	0.0769231	0.0769231	0	0.113228	0.144841	0.518875	0.733799	0.679366	0.461538	0.563093	0	0.0769231	0.0769231	1	1	1	0.733799	0.733799	0.649722	0.649722	0.0769231	0.0769231	0.113228	1	0.615385	0.563093	0.733799	0.733799	0.733799	0.0769231	0.0769231	0.113228	0	0	0.113228
TCGA-B6-A0RO-01	-0.113228	-0.113228	0.113228	0.113228	-0.679366	-0.540062	0.166667	-0.284268	0.381881	0.540062	0.416667	0.283069	0.382546	0	0.113228	0.113228	0.679366	0.679366	0.679366	0.540062	0.540062	0.510061	0.510061	0.113228	-0.679366	-0.416667	0.679366	0.113228	0.382546	0.540062	0.540062	0.540062	0.113228	0.113228	0.166667	0	0	0.166667
TCGA-B6-A0RP-01	0.679366	-0.113228	0.113228	0.113228	0.113228	0	0.166667	0.213201	0.381881	0.540062	0.416667	0.283069	0.382546	0	0.113228	0.113228	0.679366	0.679366	0.679366	0.540062	0.540062	0.0637577	0.510061	0.113228	0.113228	0.166667	0.679366	0.509525	0.382546	0.540062	0.540062	0.540062	0.113228	0.113228	0.166667	0	0	0.166667
TCGA-B6-A0RQ-01	-0.0769231	-0.0769231	0.0769231	0.0769231	0.0769231	0	0.113228	0.144841	0.518875	0.733799	0.679366	0.461538	0.563093	0	0.0769231	0.0769231	1	1	1	0.733799	0.733799	0.649722	0.649722	0.0769231	0.0769231	0.113228	1	0.615385	0.563093	0.733799	0.733799	0.733799	0.0769231	0.0769231	0.113228	0	0	0.113228
TCGA-B6-A0RV-01	0	0	0	0	0	0.5	0	0.460566	0.353553	0	0.540062	0.3669	0.413197	0	0	0.733799	0	0	0	0.5	0	0	0	0	0	0	0	0	0	0	0	0	0	0	0.540062	0	0	0
TCGA-B6-A0WS-01	-0.0769231	-0.0769231	0.0769231	0.0769231	0.0769231	0	0.113228	0.144841	0.518875	0	-0.113228	-0.0769231	-0.0433148	0	0.0769231	0.0769231	-0.0769231	-0.0769231	-0.0769231	0	0	0.0433148	0.0433148	0.0769231	0.0769231	0.113228	-0.0769231	0.0769231	-0.0433148	0	0	0	0.0769231	0.0769231	0.113228	0	0	0.113228
TCGA-B6-A0WT-01	0.0769231	0.0769231	-0.0769231	-0.0769231	-0.0769231	0	0.679366	0.531085	0	0.733799	0.113228	0.0769231	0.0433148	0	-0.0769231	-0.0769231	0.0769231	0.0769231	0.0769231	0	0	-0.0433148	0.563093	1	-0.0769231	0.679366	0.0769231	-0.0769231	0.0433148	0	0	0	-0.0769231	-0.0769231	-0.113228	0	0	-0.113228
TCGA-B6-A0WV-01	-0.0769231	-0.0769231	0.615385	0.615385	0.0769231	0.3669	0.113228	0.144841	0.259437	0	0.283069	0.461538	0.563093	0	0.0769231	0.0769231	-0.0769231	-0.0769231	-0.0769231	0	0.3669	0.0433148	0.0433148	0.0769231	0.0769231	0.113228	-0.0769231	0.346154	0.259889	0.3669	0.3669	0.3669	0.615385	0.615385	0.509525	0.733799	0.3669	0.509525
TCGA-B6-A0WW-01	0.563093	-0.0433148	0.0433148	0.0433148	0.0433148	0	0.510061	0.462168	0.292174	0.826394	0.382546	0.259889	0.317073	0	0.0433148	0.0433148	0.563093	0.563093	0.563093	0.413197	0.413197	0.0243902	0.707317	0.649722	0.0433148	0.510061	0.563093	0.346518	0.317073	0.413197	0.413197	0.413197	0.0433148	0.0433148	0.0637577	0	0	0.0637577
TCGA-B6-A0WY-01	-0.0769231	-0.0769231	0.0769231	0.0769231	0.0769231	0	0.113228	0.144841	0.518875	0.733799	0.679366	0.461538	0.563093	0	0.0769231	0.0769231	1	1	1	0.733799	0.733799	0.649722	0.649722	0.0769231	0.0769231	0.113228	1	0.615385	0.563093	0.733799	0.733799	0.733799	0.0769231	0.0769231	0.113228	0	0	0.113228
TCGA-B6-A0WZ-01	-0.113228	-0.113228	0.113228	0.113228	0.113228	0	0.166667	0.213201	0.381881	0.540062	0.416667	0.679366	0.382546	0.540062	0.113228	0.113228	0.679366	0.679366	0.679366	0.540062	0.540062	0.510061	0.510061	0.113228	0.113228	0.166667	0.679366	0.509525	0.382546	0.540062	0.540062	0.540062	0.113228	0.113228	0.166667	0	0.540062	0.166667
TCGA-B6-A0X0-01	-0.0769231	-0.0769231	0.0769231	0.0769231	0.0769231	0	0.113228	0.144841	0.518875	0.733799	0.679366	0.461538	0.563093	0	0.0769231	0.0769231	1	1	1	0.733799	0.733799	0.649722	0.649722	0.0769231	0.0769231	0.113228	1	0.615385	0.563093	0.733799	0.733799	0.733799	0.0769231	0.0769231	0.113228	0	0	0.113228
TCGA-B6-A0X5-01	0	0	0	0	0.733799	0.5	0	0.460566	0.353553	0.5	0.540062	0.3669	0.413197	0	0	0	0.733799	0.733799	0.733799	0.5	0.5	0.413197	0.413197	0	0.733799	0.540062	0.733799	0.733799	0.413197	0.5	0.5	0.5	0	0	0	0	0	0
TCGA-B6-A0X7-01	0.679366	-0.113228	0.113228	0.113228	0.113228	0	0.166667	0.213201	0.381881	0.540062	0.416667	0.283069	0.382546	0	0.113228	0.113228	0.679366	0.679366	0.679366	0.540062	0.540062	0.0637577	0.510061	0.113228	0.113228	0.166667	0.679366	0.509525	0.382546	0.540062	0.540062	0.540062	0.113228	0.113228	0.166667	0	0	0.166667
TCGA-B6-A1KC-01	0.434057	-0.033389	0.033389	0.033389	0.033389	0.318511	0.0491473	0.0628695	-0.225221	-0.318511	-0.0491473	-0.267112	-0.0188011	-0.318511	0.033389	0.033389	-0.500835	-0.500835	-0.500835	-0.318511	-0.318511	-0.50763	-0.244414	0.033389	0.033389	0.0491473	-0.500835	-0.200334	-0.282017	-0.318511	-0.318511	-0.318511	0.033389	0.033389	0.0491473	0.318511	-0.318511	0.0491473
TCGA-B6-A1KI-01	0.531085	-0.144841	0.144841	0.144841	0.144841	0	0.213201	0.272727	0.325669	0.460566	0.284268	0.531085	0.29905	0.460566	0.144841	0.144841	0.531085	0.531085	0.531085	0.460566	0.460566	0.0815591	0.462168	0.144841	0.144841	0.213201	0.531085	0.482805	0.29905	0.460566	0.460566	0.460566	0.144841	0.144841	0.213201	0	0.460566	0.213201
TCGA-B6-A2IU-01	0.679366	-0.113228	0.113228	0.113228	0.113228	0.540062	0.166667	0.213201	0	0	0.416667	0.283069	0.382546	0	0.113228	0.113228	-0.113228	-0.113228	-0.113228	0	0	-0.382546	0.0637577	0.113228	0.113228	0.166667	-0.113228	0.113228	-0.0637577	0	0	0	0.113228	0.113228	0.166667	0	0	0.166667
TCGA-B6-A40B-01	0.679366	-0.113228	0.113228	0.113228	0.113228	0	0.166667	0.213201	0.381881	0.540062	0.416667	0.283069	0.382546	0	0.113228	0.113228	0.679366	0.679366	0.679366	0.540062	0.540062	0.0637577	0.510061	0.113228	0.113228	0.166667	0.679366	0.509525	0.382546	0.540062	0.540062	0.540062	0.113228	0.113228	0.166667	0	0	0.166667
TCGA-B6-A40C-01	1	-0.0769231	0.0769231	0.0769231	0.0769231	0	0.113228	0.144841	0	0	-0.113228	-0.0769231	-0.0433148	0	0.0769231	0.0769231	-0.0769231	-0.0769231	-0.0769231	0	0	-0.563093	0.0433148	0.0769231	0.0769231	0.113228	-0.0769231	0.0769231	-0.0433148	0	0	0	0.0769231	0.0769231	0.113228	0	0	0.113228
TCGA-BH-A0AU-01	-0.0769231	-0.0769231	0.0769231	0.0769231	0.0769231	0	0.113228	0.144841	0	0	-0.113228	-0.0769231	-0.0433148	0	0.0769231	0.0769231	-0.0769231	-0.0769231	-0.0769231	0	0	0.0433148	0.0433148	0.0769231	0.0769231	0.113228	-0.0769231	0.0769231	-0.0433148	0	0	0	0.0769231	0.0769231	0.113228	0.733799	0	0.113228
TCGA-BH-A0B4-01	-0.0769231	-0.0769231	0.0769231	0.0769231	0.0769231	0.733799	0.113228	0.144841	0	0	0.679366	0.461538	0.563093	0	0.0769231	0.0769231	-0.0769231	-0.0769231	-0.0769231	0	0	0.0433148	0.0433148	0.0769231	0.0769231	0.113228	-0.0769231	0.0769231	-0.0433148	0	0	0	0.0769231	0.0769231	0.113228	0	0	0.113228
TCGA-BH-A0B5-01	0.679366	-0.113228	0.113228	0.113228	0.113228	0	0.166667	0.213201	0.381881	0.540062	0.416667	0.283069	0.382546	0	0.113228	0.113228	0.679366	0.679366	0.679366	0.540062	0.540062	0.0637577	0.510061	0.113228	0.113228	0.166667	0.679366	0.509525	0.382546	0.540062	0.540062	0.540062	0.113228	0.113228	0.166667	0	0	0.166667
TCGA-BH-A0BA-01	0.679366	-0.113228	0.113228	0.113228	0.113228	0	0.166667	0.213201	0.381881	0.540062	0.416667	0.283069	0.382546	0	0.113228	0.113228	0.679366	0.679366	0.679366	0.540062	0.540062	0.0637577	0.510061	0.113228	0.113228	0.166667	0.679366	0.509525	0.382546	0.540062	0.540062	0.540062	0.113228	0.113228	0.166667	0	0	0.166667
TCGA-BH-A0BD-01	0.679366	-0.113228	0.113228	0.113228	0.113228	0	0.166667	0.213201	0.381881	0.540062	0.416667	0.283069	0.382546	0	0.113228	0.113228	0.679366	0.679366	0.679366	0.540062	0.540062	0.0637577	0.510061	0.113228	0.113228	0.166667	0.679366	0.509525	0.382546	0.540062	0.540062	0.540062	0.113228	0.113228	0.166667	0	0	0.166667
TCGA-BH-A0BJ-01	-0.113228	-0.113228	0.113228	0.113228	0.113228	0	0.166667	0.213201	0.381881	0.540062	0.416667	0.679366	0.382546	0.540062	0.113228	0.113228	0.679366	0.679366	0.679366	0.540062	0.540062	0.510061	0.510061	0.113228	0.113228	0.166667	0.679366	0.509525	0.382546	0.540062	0.540062	0.540062	0.113228	0.113228	0.166667	0	0.540062	0.166667
TCGA-BH-A0BM-01	-0.0769231	-0.0769231	0.0769231	0.0769231	0.0769231	0	0.113228	0.144841	0.518875	0.733799	0.679366	0.461538	0.563093	0	0.0769231	0.0769231	1	1	1	0.733799	0.733799	0.649722	0.649722	0.0769231	0.0769231	0.113228	1	0.615385	0.563093	0.733799	0.733799	0.733799	0.0769231	0.0769231	0.113228	0	0	0.113228
TCGA-BH-A0BO-01	-0.0769231	-0.0769231	0.0769231	0.0769231	0.0769231	0	0.113228	0.144841	0.518875	0.733799	0.679366	0.461538	0.563093	0	0.0769231	0.0769231	1	1	1	0.733799	0.733799	0.649722	0.649722	0.0769231	0.0769231	0.113228	1	0.615385	0.563093	0.733799	0.733799	0.733799	0.0769231	0.0769231	0.113228	0	0	0.113228
TCGA-BH-A0BQ-01	-0.0769231	-0.0769231	0.0769231	0.0769231	0.0769231	0	0.113228	0.144841	0.518875	0.733799	0.679366	0.461538	0.563093	0	0.0769231	0.0769231	1	1	1	0.733799	0.733799	0.649722	0.649722	0.0769231	0.0769231	0.113228	1	0.615385	0.563093	0.733799	0.733799	0.733799	0.0769231	0.0769231	0.113228	0	0	0.113228
TCGA-BH-A0BS-01	-0.0769231	-0.0769231	0.0769231	0.0769231	0.0769231	0	0.113228	0.144841	0.518875	0.733799	0.679366	0.461538	0.563093	0	0.0769231	0.0769231	1	1	1	0.733799	0.733799	0.649722	0.649722	0.0769231	0.0769231	0.113228	1	0.615385	0.563093	0.733799	0.733799	0.733799	0.0769231	0.0769231	0.113228	0	0	0.113228
TCGA-BH-A0BV-01	0.679366	-0.113228	0.113228	0.113228	0.113228	0	0.166667	0.213201	0.381881	0.540062	0.416667	0.283069	0.382546	0	0.113228	0.113228	0.679366	0.679366	0.679366	0.540062	0.540062	0.0637577	0.510061	0.113228	0.113228	0.166667	0.679366	0.509525	0.382546	0.540062	0.540062	0.540062	0.113228	0.113228	0.166667	0	0	0.166667
TCGA-BH-A0C1-01	1	-0.0769231	0.0769231	0.0769231	0.0769231	0	0.113228	0.144841	0	0	-0.113228	-0.0769231	-0.0433148	0	0.0769231	0.0769231	-0.0769231	-0.0769231	-0.0769231	0	0	-0.563093	0.0433148	0.0769231	0.0769231	0.113228	-0.0769231	0.0769231	-0.0433148	0	0	0	0.0769231	0.0769231	0.113228	0	0	0.113228
TCGA-BH-A0C7-01	-0.0433148	-0.0433148	0.0433148	0.0433148	0.649722	0.826394	0.0637577	0.462168	0	0	0.382546	0.259889	0.317073	0	0.0433148	0.0433148	-0.0433148	-0.0433148	-0.0433148	0	0	0.0243902	0.0243902	0.0433148	0.649722	0.510061	-0.0433148	0.346518	-0.0243902	0	0	0	0.0433148	0.0433148	0.0637577	0	0	0.0637577
TCGA-BH-A0DD-01	0.531085	-0.144841	0.144841	0.144841	0.144841	0.460566	0.213201	0.272727	0	0	0.284268	0.193122	0.29905	0	0.144841	0.144841	-0.144841	-0.144841	-0.144841	0	0	-0.29905	0.0815591	0.144841	0.144841	0.213201	-0.144841	0.144841	-0.0815591	0	0	0	0.144841	0.144841	0.213201	0	0	0.213201
TCGA-BH-A0DE-01	-0.0769231	-0.0769231	0.0769231	0.0769231	0.0769231	0	0.113228	0.144841	0.518875	0.733799	0.679366	0.461538	0.563093	0	0.0769231	0.0769231	1	1	1	0.733799	0.733799	0.649722	0.649722	0.0769231	0.0769231	0.113228	1	0.615385	0.563093	0.733799	0.733799	0.733799	0.0769231	0.0769231	0.113228	0	0	0.113228
TCGA-BH-A0DG-01	-0.0769231	-0.0769231	0.0769231	0.0769231	0.0769231	0.733799	0.113228	0.144841	0	0	0.679366	0.461538	0.563093	0	0.0769231	0.0769231	-0.0769231	-0.0769231	-0.0769231	0	0	0.0433148	0.0433148	0.0769231	0.0769231	0.113228	-0.0769231	0.0769231	-0.0433148	0	0	0	0.0769231	0.0769231	0.113228	0	0	0.113228
TCGA-BH-A0DH-01	0.0769231	0.0769231	-0.0769231	-0.0769231	-0.0769231	0	-0.113228	-0.144841	0	0	0.113228	0.0769231	0.0433148	0	-0.0769231	-0.0769231	0.0769231	0.0769231	0.0769231	0	0	-0.0433148	-0.0433148	-0.0769231	-0.0769231	-0.113228	0.0769231	-0.0769231	0.0433148	0	0	0	-0.0769231	-0.0769231	-0.113228	0	0	-0.113228
TCGA-BH-A0DK-01	-0.113228	-0.113228	0.113228	0.113228	0.113228	0.540062	0.166667	0.213201	0.381881	0.540062	1	0.679366	0.82885	0	0.113228	0.113228	0.679366	0.679366	0.679366	0.540062	0.540062	0.510061	0.510061	0.113228	0.113228	0.166667	0.679366	0.509525	0.382546	0.540062	0.540062	0.540062	0.113228	0.113228	0.166667	0	0	0.166667
TCGA-BH-A0DO-01	0.679366	-0.113228	0.113228	0.113228	0.113228	0	0.166667	0.213201	0.381881	0.540062	0.416667	0.283069	0.382546	0	0.113228	0.113228	0.679366	0.679366	0.679366	0.540062	0.540062	0.0637577	0.510061	0.113228	0.113228	0.166667	0.679366	0.509525	0.382546	0.540062	0.540062	0.540062	0.113228	0.113228	0.166667	0	0	0.166667
TCGA-BH-A0DP-01	-0.0769231	-0.0769231	0.0769231	0.0769231	0.0769231	0	0.113228	0.144841	0.518875	0.733799	0.679366	0.461538	0.563093	0	0.0769231	0.0769231	1	1	1	0.733799	0.733799	0.649722	0.649722	0.0769231	0.0769231	0.113228	1	0.615385	0.563093	0.733799	0.733799	0.733799	0.0769231	0.0769231	0.113228	0	0	0.113228
TCGA-BH-A0DT-01	-0.0769231	-0.0769231	0.0769231	0.0769231	0.0769231	0	0.113228	0.144841	0.518875	0.733799	0.679366	0.461538	0.563093	0	0.0769231	0.0769231	1	1	1	0.733799	0.733799	0.649722	0.649722	0.0769231	0.0769231	0.113228	1	0.615385	0.563093	0.733799	0.733799	0.733799	0.0769231	0.0769231	0.113228	0	0	0.113228
TCGA-BH-A0DV-01	-0.0769231	-0.0769231	0.0769231	0.0769231	0.0769231	0	0.113228	0.144841	0.518875	0.733799	0.679366	0.461538	0.563093	0	0.0769231	0.0769231	1	1	1	0.733799	0.733799	0.649722	0.649722	0.0769231	0.0769231	0.113228	1	0.615385	0.563093	0.733799	0.733799	0.733799	0.0769231	0.0769231	0.113228	0	0	0.113228
TCGA-BH-A0DX-01	-0.0769231	-0.0769231	0.0769231	0.0769231	0.0769231	0	0.113228	0.144841	0.518875	0.733799	0.679366	0.461538	0.563093	0	0.0769231	0.0769231	1	1	1	0.733799	0.733799	0.649722	0.649722	0.0769231	0.0769231	0.113228	1	0.615385	0.563093	0.733799	0.733799	0.733799	0.0769231	0.0769231	0.113228	0	0	0.113228
TCGA-BH-A0E2-01	-0.113228	-0.113228	0.113228	0.113228	0.113228	0	0.166667	0.213201	0	0	-0.166667	-0.113228	-0.0637577	0	0.113228	0.113228	-0.113228	-0.113228	-0.113228	0	0	0.0637577	0.0637577	0.113228	0.113228	0.166667	-0.113228	0.113228	-0.0637577	0	0	0	0.113228	0.113228	0.166667	0.540062	0	0.166667
TCGA-BH-A0E9-01	0.733799	0	0	0	0	0	0.540062	0.460566	0	0.5	0	0	0	0	0	0	0	0	0	0	0	-0.413197	0.413197	0.733799	0	0.540062	0	0	0	0	0	0	0	0	0	0	0	0
TCGA-BH-A0EA-01	0.679366	-0.113228	0.113228	0.113228	0.113228	0	0.166667	0.213201	0.381881	0.540062	0.416667	0.283069	0.382546	0	0.113228	0.113228	0.679366	0.679366	0.679366	0.540062	0.540062	0.0637577	0.510061	0.113228	0.113228	0.166667	0.679366	0.509525	0.382546	0.540062	0.540062	0.540062	0.113228	0.113228	0.166667	0	0	0.166667
TCGA-BH-A0EB-01	-0.0769231	-0.0769231	0.0769231	0.0769231	0.0769231	0	0.113228	0.144841	0.518875	0.733799	0.679366	0.461538	0.563093	0	0.0769231	0.0769231	1	1	1	0.733799	0.733799	0.649722	0.649722	0.0769231	0.0769231	0.113228	1	0.615385	0.563093	0.733799	0.733799	0.733799	0.0769231	0.0769231	0.113228	0	0	0.113228
TCGA-BH-A0GZ-01	0.733799	0	0	0	0	0	0.540062	0.460566	0	0.5	0	0	0	0	0	0	0	0	0	0	0	-0.413197	0.413197	0.733799	0	0.540062	0	0	0	0	0	0	0	0	0	0	0	0
TCGA-BH-A0H0-01	1	-0.0769231	0.0769231	0.0769231	0.0769231	0	0.113228	0.144841	0	0	-0.113228	-0.0769231	-0.0433148	0	0.0769231	0.0769231	-0.0769231	-0.0769231	-0.0769231	0	0	-0.563093	0.0433148	0.0769231	0.0769231	0.113228	-0.0769231	0.0769231	-0.0433148	0	0	0	0.0769231	0.0769231	0.113228	0	0	0.113228
TCGA-BH-A0H3-01	0.679366	-0.113228	0.113228	0.113228	0.113228	0	0.166667	0.213201	0.381881	0.540062	0.416667	0.283069	0.382546	0	0.113228	0.113228	0.679366	0.679366	0.679366	0.540062	0.540062	0.0637577	0.510061	0.113228	0.113228	0.166667	0.679366	0.509525	0.382546	0.540062	0.540062	0.540062	0.113228	0.113228	0.166667	0	0	0.166667
TCGA-BH-A0H5-01	0.0769231	0.0769231	-0.0769231	-0.0769231	-0.0769231	0	0.679366	0.531085	0	0.733799	0.113228	0.0769231	0.0433148	0	-0.0769231	-0.0769231	0.0769231	0.0769231	0.0769231	0	0	-0.0433148	0.563093	1	-0.0769231	0.679366	0.0769231	-0.0769231	0.0433148	0	0	0	-0.0769231	-0.0769231	-0.113228	0	0	-0.113228
TCGA-BH-A0H9-01	-0.0433148	-0.0433148	0.0433148	0.0433148	0.0433148	0	0.0637577	0.0815591	0.292174	0.413197	0.382546	0.259889	0.317073	0	0.0433148	0.0433148	0.563093	0.563093	0.563093	0.413197	0.413197	0.365854	0.365854	0.0433148	0.0433148	0.0637577	0.563093	0.346518	0.317073	0.413197	0.413197	0.413197	0.0433148	0.0433148	0.0637577	0.413197	0	0.0637577
TCGA-BH-A0HA-01	-0.0769231	-0.0769231	0.0769231	0.0769231	0.0769231	0	0.113228	0.144841	0.518875	0.733799	0.679366	0.461538	0.563093	0	0.0769231	0.0769231	1	1	1	0.733799	0.733799	0.649722	0.649722	0.0769231	0.0769231	0.113228	1	0.615385	0.563093	0.733799	0.733799	0.733799	0.0769231	0.0769231	0.113228	0	0	0.113228
TCGA-BH-A0HB-01	-0.0769231	-0.0769231	0.0769231	0.0769231	0.0769231	0.733799	0.113228	0.144841	0	0	0.679366	0.461538	0.563093	0	0.0769231	0.0769231	-0.0769231	-0.0769231	-0.0769231	0	0	0.0433148	0.0433148	0.0769231	0.0769231	0.113228	-0.0769231	0.0769231	-0.0433148	0	0	0	0.0769231	0.0769231	0.113228	0	0	0.113228
TCGA-BH-A0HI-01	-0.0769231	-0.0769231	0.0769231	0.0769231	0.0769231	0	0.113228	0.144841	0.518875	0.733799	0.679366	0.461538	0.563093	0	0.0769231	0.0769231	1	1	1	0.733799	0.733799	0.649722	0.649722	0.0769231	0.0769231	0.113228	1	0.615385	0.563093	0.733799	0.733799	0.733799	0.0769231	0.0769231	0.113228	0	0	0.113228
TCGA-BH-A0HP-01	0.0769231	0.0769231	-0.0769231	-0.0769231	-0.0769231	0	0.679366	0.531085	0	0.733799	0.113228	0.0769231	0.0433148	0	-0.0769231	-0.0769231	0.0769231	0.0769231	0.0769231	0	0	-0.0433148	0.563093	1	-0.0769231	0.679366	0.0769231	-0.0769231	0.0433148	0	0	0	-0.0769231	-0.0769231	-0.113228	0	0	-0.113228
TCGA-BH-A0HQ-01	-0.0769231	-0.0769231	0.0769231	0.0769231	0.0769231	0	-0.679366	-0.531085	0	-0.733799	-0.113228	-0.0769231	-0.0433148	0	0.0769231	0.0769231	-0.0769231	-0.0769231	-0.0769231	0	0	0.0433148	-0.563093	-1	0.0769231	-0.679366	-0.0769231	0.0769231	-0.0433148	0	0	0	0.0769231	0.0769231	0.113228	0	0	0.113228
TCGA-BH-A0HU-01	0	0	0	0	0.733799	0.5	0	0.460566	0.353553	0.5	0.540062	0.3669	0.413197	0	0	0	0.733799	0.733799	0.733799	0.5	0.5	0.413197	0.413197	0	0.733799	0.540062	0.733799	0.733799	0.413197	0.5	0.5	0.5	0	0	0	0	0	0
TCGA-BH-A0HW-01	-0.0769231	-0.0769231	0.0769231	0.0769231	0.0769231	0.733799	0.113228	0.144841	0	0	0.679366	0.461538	0.563093	0	0.0769231	0.0769231	-0.0769231	-0.0769231	-0.0769231	0	0	0.0433148	0.0433148	0.0769231	0.0769231	0.113228	-0.0769231	0.0769231	-0.0433148	0	0	0	0.0769231	0.0769231	0.113228	0	0	0.113228
TCGA-BH-A0W3-01	-0.0769231	-0.0769231	0.0769231	0.0769231	0.0769231	0	0.113228	0.144841	0.518875	0.733799	0.679366	0.461538	0.563093	0	0.0769231	0.0769231	1	1	1	0.733799	0.733799	0.649722	0.649722	0.0769231	0.0769231	0.113228	1	0.615385	0.563093	0.733799	0.733799	0.733799	0.0769231	0.0769231	0.113228	0	0	0.113228
TCGA-BH-A0W4-01	-0.0769231	-0.0769231	0.0769231	0.0769231	0.0769231	0	0.113228	0.144841	0.518875	0.733799	0.679366	0.461538	0.563093	0	0.0769231	0.0769231	1	1	1	0.733799	0.733799	0.649722	0.649722	0.0769231	0.0769231	0.113228	1	0.615385	0.563093	0.733799	0.733799	0.733799	0.0769231	0.0769231	0.113228	0	0	0.113228
TCGA-BH-A0W5-01	-0.0769231	-0.0769231	0.0769231	0.0769231	0.0769231	0	0.113228	0.144841	0.518875	0.733799	0.679366	0.461538	0.563093	0	0.0769231	0.0769231	1	1	1	0.733799	0.733799	0.649722	0.649722	0.0769231	0.0769231	0.113228	1	0.615385	0.563093	0.733799	0.733799	0.733799	0.0769231	0.0769231	0.113228	0	0	0.113228
TCGA-BH-A18F-01	0.531085	-0.144841	0.144841	0.144841	0.144841	0	0.213201	0.272727	0.325669	0.460566	0.284268	0.531085	0.29905	0.460566	0.144841	0.144841	0.531085	0.531085	0.531085	0.460566	0.460566	0.0815591	0.462168	0.144841	0.144841	0.213201	0.531085	0.482805	0.29905	0.460566	0.460566	0.460566	0.144841	0.144841	0.213201	0	0.460566	0.213201
TCGA-BH-A18G-01	0.0433148	0.0433148	-0.0433148	-0.0433148	0.563093	0.826394	-0.0637577	0.679659	0.292174	0	0.510061	0.346518	0.365854	0	-0.0433148	0.563093	0.0433148	0.0433148	0.0433148	0.413197	0	-0.0243902	-0.0243902	-0.0433148	0.563093	0.382546	0.0433148	0.259889	0.0243902	0	0	0	-0.0433148	-0.0433148	0.382546	0	0	-0.0637577
TCGA-BH-A18I-01	-0.0769231	-0.0769231	0.0769231	0.0769231	0.0769231	0	0.113228	0.144841	0.518875	0.733799	0.679366	0.461538	0.563093	0	0.0769231	0.0769231	1	1	1	0.733799	0.733799	0.649722	0.649722	0.0769231	0.0769231	0.113228	1	0.615385	0.563093	0.733799	0.733799	0.733799	0.0769231	0.0769231	0.113228	0	0	0.113228
TCGA-BH-A18J-01	0.679366	-0.113228	0.113228	0.113228	0.113228	0	0.166667	0.213201	0.381881	0.540062	0.416667	0.283069	0.382546	0	0.113228	0.113228	0.679366	0.679366	0.679366	0.540062	0.540062	0.0637577	0.510061	0.113228	0.113228	0.166667	0.679366	0.509525	0.382546	0.540062	0.540062	0.540062	0.113228	0.113228	0.166667	0	0	0.166667
TCGA-BH-A18K-01	0.531085	0.531085	0.144841	0.144841	0.144841	0	0.213201	0.272727	0	0	-0.213201	0.193122	-0.0815591	0.460566	0.144841	0.144841	-0.144841	-0.144841	-0.144841	0	0	-0.29905	0.0815591	0.144841	0.144841	0.213201	-0.144841	0.144841	0.29905	0	0	0	0.144841	0.144841	0.213201	0	0.460566	0.213201
TCGA-BH-A18L-01	-0.0769231	-0.0769231	0.0769231	0.0769231	0.0769231	0.733799	0.113228	0.144841	0	0	0.679366	0.461538	0.563093	0	0.0769231	0.0769231	-0.0769231	-0.0769231	-0.0769231	0	0	0.0433148	0.0433148	0.0769231	0.0769231	0.113228	-0.0769231	0.0769231	-0.0433148	0	0	0	0.0769231	0.0769231	0.113228	0	0	0.113228
TCGA-BH-A18M-01	0	0	0	0	0	0	0	0.460566	0.353553	0	0	0.3669	0	0.5	0	0.733799	0	0	0	0.5	0	0	0	0	0	0	0	0	0	0	0	0	0	0	0.540062	0	0.5	0
TCGA-BH-A18P-01	0.563093	-0.0433148	0.0433148	0.0433148	0.649722	0.413197	0.0637577	0.462168	0	0	-0.0637577	0.259889	-0.0243902	0.413197	0.0433148	0.0433148	-0.0433148	-0.0433148	-0.0433148	0	0	-0.317073	0.0243902	0.0433148	0.649722	0.510061	-0.0433148	0.346518	-0.0243902	0	0	0	0.0433148	0.0433148	0.0637577	0	0.413197	0.0637577
TCGA-BH-A18R-01	-0.0769231	-0.0769231	0.0769231	0.0769231	0.0769231	0.733799	0.113228	0.144841	0	0	0.679366	0.461538	0.563093	0	0.0769231	0.0769231	-0.0769231	-0.0769231	-0.0769231	0	0	0.0433148	0.0433148	0.0769231	0.0769231	0.113228	-0.0769231	0.0769231	-0.0433148	0	0	0	0.0769231	0.0769231	0.113228	0	0	0.113228
TCGA-BH-A18S-01	0.0769231	0.0769231	-0.0769231	-0.0769231	-0.0769231	0	-0.113228	-0.144841	0	0	0.113228	0.0769231	0.0433148	0	-0.0769231	-0.0769231	0.0769231	0.0769231	0.0769231	0	0	-0.0433148	-0.0433148	-0.0769231	-0.0769231	-0.113228	0.0769231	-0.0769231	0.0433148	0	0	0	-0.0769231	-0.0769231	-0.113228	0	0	-0.113228
TCGA-BH-A1EN-01	-0.113228	-0.113228	0.113228	0.113228	0.113228	0	0.166667	0.213201	0	0	-0.166667	0.283069	-0.0637577	0.540062	-0.679366	0.113228	-0.113228	-0.113228	-0.113228	0	0	0.0637577	0.0637577	0.113228	0.113228	0.166667	-0.113228	0.113228	-0.0637577	0	0	0	0.113228	0.113228	0.166667	0	0.540062	0.166667
TCGA-BH-A1EO-01	0.0769231	0.0769231	-0.0769231	-0.0769231	-0.0769231	0	0.679366	0.531085	0	0.733799	0.113228	0.0769231	0.0433148	0	-0.0769231	-0.0769231	0.0769231	0.0769231	0.0769231	0	0	-0.0433148	0.563093	1	-0.0769231	0.679366	0.0769231	-0.0769231	0.0433148	0	0	0	-0.0769231	-0.0769231	-0.113228	0	0	-0.113228
TCGA-BH-A1ET-01	-0.0769231	-0.0769231	0.0769231	0.0769231	0.0769231	0	0.113228	0.144841	0.518875	0.733799	0.679366	0.461538	0.563093	0	0.0769231	0.0769231	1	1	1	0.733799	0.733799	0.649722	0.649722	0.0769231	0.0769231	0.113228	1	0.615385	0.563093	0.733799	0.733799	0.733799	0.0769231	0.0769231	0.113228	0	0	0.113228
TCGA-BH-A1EU-01	0.0769231	0.0769231	-0.0769231	-0.0769231	-0.0769231	0	-0.113228	0.531085	0.518875	0	0.113228	0.0769231	0.0433148	0	-0.0769231	1	0.0769231	0.0769231	0.0769231	0.733799	0	-0.0433148	-0.0433148	-0.0769231	-0.0769231	-0.113228	0.0769231	-0.0769231	0.0433148	0	0	0	-0.0769231	-0.0769231	0.679366	0	0	-0.113228
TCGA-BH-A1EV-01	0.679366	-0.113228	0.113228	0.113228	0.113228	0	0.166667	0.213201	0	0	-0.166667	-0.113228	-0.0637577	0	0.113228	0.113228	-0.113228	-0.113228	-0.113228	0	0	-0.382546	0.0637577	0.113228	0.113228	0.166667	-0.113228	0.113228	-0.0637577	0	0	0	0.113228	0.113228	0.166667	0.540062	0	0.166667
TCGA-BH-A1EX-01	-0.0769231	-0.0769231	0.0769231	0.0769231	-1	-0.733799	0.113228	-0.531085	0	0	-0.113228	-0.0769231	-0.0433148	0	0.0769231	0.0769231	-0.0769231	-0.0769231	-0.0769231	0	0	0.0433148	0.0433148	0.0769231	-1	-0.679366	-0.0769231	-0.461538	-0.0433148	0	0	0	0.0769231	0.0769231	0.113228	0	0	0.113228
TCGA-BH-A1F8-01	0.0433148	0.0433148	-0.0433148	-0.0433148	-0.0433148	0	0.382546	0.29905	0.292174	0.826394	0.510061	0.0433148	0.365854	-0.413197	-0.0433148	-0.0433148	0.649722	0.649722	0.649722	0.413197	0.413197	0.317073	0.658537	0.563093	-0.0433148	0.382546	0.649722	0.259889	0.365854	0.413197	0.413197	0.413197	-0.0433148	-0.0433148	-0.0637577	0	-0.413197	-0.0637577
TCGA-BH-A1FH-01	-0.0769231	-0.0769231	0.0769231	0.0769231	0.0769231	0.733799	0.113228	0.144841	0	0	0.679366	0.461538	0.563093	0	0.0769231	0.0769231	-0.0769231	-0.0769231	-0.0769231	0	0	0.0433148	0.0433148	0.0769231	0.0769231	0.113228	-0.0769231	0.0769231	-0.0433148	0	0	0	0.0769231	0.0769231	0.113228	0	0	0.113228
TCGA-BH-A1FJ-01	1	-0.0769231	0.0769231	0.0769231	0.0769231	0	0.113228	0.144841	0	0	-0.113228	-0.0769231	-0.0433148	0	0.0769231	0.0769231	-0.0769231	-0.0769231	-0.0769231	0	0	-0.563093	0.0433148	0.0769231	0.0769231	0.113228	-0.0769231	0.0769231	-0.0433148	0	0	0	0.0769231	0.0769231	0.113228	0	0	0.113228
TCGA-BH-A1FL-01	1	-0.0769231	0.0769231	0.0769231	0.0769231	0	0.113228	0.144841	0	0	-0.113228	-0.0769231	-0.0433148	0	0.0769231	0.0769231	-0.0769231	-0.0769231	-0.0769231	0	0	-0.563093	0.0433148	0.0769231	0.0769231	0.113228	-0.0769231	0.0769231	-0.0433148	0	0	0	0.0769231	0.0769231	0.113228	0	0	0.113228
TCGA-BH-A1FM-01	0.320256	-0.0533761	0.427008	0.427008	-0.320256	0	0.0785674	-0.134005	-9.99315e-18	-0.254588	-0.0785674	-0.0533761	0.180334	-0.254588	0.0533761	0.0533761	-0.427008	-0.427008	-0.427008	-0.254588	0	-0.390724	-0.180334	0.0533761	-0.320256	-0.196419	-0.427008	-0.13344	-0.0300557	0	0	0	0.427008	0.427008	0.353553	0.509175	0	0.353553
TCGA-BH-A201-01	-0.0769231	-0.0769231	0.0769231	0.0769231	0.0769231	0	0.113228	0.144841	0.518875	0.733799	0.679366	0.461538	0.563093	0	0.0769231	0.0769231	1	1	1	0.733799	0.733799	0.649722	0.649722	0.0769231	0.0769231	0.113228	1	0.615385	0.563093	0.733799	0.733799	0.733799	0.0769231	0.0769231	0.113228	0	0	0.113228
TCGA-BH-A204-01	0.0769231	0.0769231	-0.0769231	-0.0769231	-0.0769231	0	-0.113228	-0.144841	-0.518875	-0.733799	-0.679366	-0.461538	-0.563093	0	-0.0769231	-0.0769231	-1	-1	-1	-0.733799	-0.733799	-0.649722	-0.649722	-0.0769231	-0.0769231	-0.113228	-1	-0.615385	-0.563093	-0.733799	-0.733799	-0.733799	-0.0769231	-0.0769231	-0.113228	0	0	-0.113228
TCGA-BH-A209-01	1	-0.0769231	0.0769231	0.0769231	0.0769231	0	0.113228	0.144841	0	0	-0.113228	-0.0769231	-0.0433148	0	0.0769231	0.0769231	-0.0769231	-0.0769231	-0.0769231	0	0	-0.563093	0.0433148	0.0769231	0.0769231	0.113228	-0.0769231	0.0769231	-0.0433148	0	0	0	0.0769231	0.0769231	0.113228	0	0	0.113228
TCGA-BH-A28Q-01	1	-0.0769231	0.0769231	0.0769231	0.0769231	0	0.113228	0.144841	0	0	-0.113228	-0.0769231	-0.0433148	0	0.0769231	0.0769231	-0.0769231	-0.0769231	-0.0769231	0	0	-0.563093	0.0433148	0.0769231	0.0769231	0.113228	-0.0769231	0.0769231	-0.0433148	0	0	0	0.0769231	0.0769231	0.113228	0	0	0.113228
TCGA-BH-A2L8-01	0	0	0	0	0	0	0.540062	0.460566	0.353553	1	0.540062	0.3669	0.413197	0	0	0	0.733799	0.733799	0.733799	0.5	0.5	0.413197	0.826394	0.733799	0	0.540062	0.733799	0.3669	0.413197	0.5	0.5	0.5	0	0	0	0	0	0
TCGA-BH-A42V-01	-0.0769231	-0.0769231	0.0769231	0.0769231	0.0769231	0	0.113228	0.144841	0.518875	0.733799	0.679366	0.461538	0.563093	0	0.0769231	0.0769231	1	1	1	0.733799	0.733799	0.649722	0.649722	0.0769231	0.0769231	0.113228	1	0.615385	0.563093	0.733799	0.733799	0.733799	0.0769231	0.0769231	0.113228	0	0	0.113228
TCGA-BH-A6R8-01	-0.0769231	-0.0769231	0.0769231	0.0769231	0.0769231	0	0.113228	0.144841	0.518875	0.733799	0.679366	0.461538	0.563093	0	0.0769231	0.0769231	1	1	1	0.733799	0.733799	0.649722	0.649722	0.0769231	0.0769231	0.113228	1	0.615385	0.563093	0.733799	0.733799	0.733799	0.0769231	0.0769231	0.113228	0	0	0.113228
TCGA-BH-A6R9-01	0	0	0.733799	0.733799	0	0	-0.540062	0	0.353553	0	0	0.3669	0.413197	-0.5	0	0	0	0	0	0	0.5	-0.413197	-0.413197	0	0	0	0	0	0.413197	0.5	0.5	0.5	0.733799	0.733799	0.540062	0.5	0.5	0
TCGA-BH-A8FY-01	0.679366	-0.113228	0.113228	0.113228	0.113228	0	0.166667	0.213201	0.381881	0.540062	0.416667	0.283069	0.382546	0	0.113228	0.113228	0.679366	0.679366	0.679366	0.540062	0.540062	0.0637577	0.510061	0.113228	0.113228	0.166667	0.679366	0.509525	0.382546	0.540062	0.540062	0.540062	0.113228	0.113228	0.166667	0	0	0.166667
TCGA-BH-A8G0-01	0.0769231	0.0769231	-0.0769231	-0.0769231	-0.0769231	0	0.679366	0.531085	0	0.733799	0.113228	0.0769231	0.0433148	0	-0.0769231	-0.0769231	0.0769231	0.0769231	0.0769231	0	0	-0.0433148	0.563093	1	-0.0769231	0.679366	0.0769231	-0.0769231	0.0433148	0	0	0	-0.0769231	-0.0769231	-0.113228	0	0	-0.113228
TCGA-BH-AB28-01	1	-0.0769231	0.0769231	0.0769231	0.0769231	0	0.113228	0.144841	0	0	-0.113228	-0.0769231	-0.0433148	0	0.0769231	0.0769231	-0.0769231	-0.0769231	-0.0769231	0	0	-0.563093	0.0433148	0.0769231	0.0769231	0.113228	-0.0769231	0.0769231	-0.0433148	0	0	0	0.0769231	0.0769231	0.113228	0	0	0.113228
TCGA-C8-A12M-01	0.531085	-0.144841	0.144841	0.144841	0.144841	0.460566	0.213201	0.272727	0	0	0.284268	0.193122	0.29905	0	0.144841	0.144841	-0.144841	-0.144841	-0.144841	0	0	-0.29905	0.0815591	0.144841	0.144841	0.213201	-0.144841	0.144841	-0.0815591	0	0	0	0.144841	0.144841	0.213201	0.460566	0	0.213201
TCGA-C8-A12N-01	-0.0769231	-0.0769231	0.0769231	0.0769231	0.0769231	0	0.113228	0.144841	0.518875	0.733799	0.679366	0.461538	0.563093	0	0.0769231	0.0769231	1	1	1	0.733799	0.733799	0.649722	0.649722	0.0769231	0.0769231	0.113228	1	0.615385	0.563093	0.733799	0.733799	0.733799	0.0769231	0.0769231	0.113228	0	0	0.113228
TCGA-C8-A12T-01	-0.0769231	-0.0769231	0.0769231	0.0769231	0.0769231	0	0.113228	0.144841	0.518875	0.733799	0.679366	0.461538	0.563093	0	0.0769231	0.0769231	1	1	1	0.733799	0.733799	0.649722	0.649722	0.0769231	0.0769231	0.113228	1	0.615385	0.563093	0.733799	0.733799	0.733799	0.0769231	0.0769231	0.113228	0	0	0.113228
TCGA-C8-A12U-01	-0.144841	-0.144841	0.144841	0.144841	0.144841	0.460566	0.213201	0.272727	0.325669	0.460566	0.781736	0.531085	0.679659	0	0.144841	0.144841	0.531085	0.531085	0.531085	0.460566	0.460566	0.462168	0.462168	0.144841	0.144841	0.213201	0.531085	0.482805	0.29905	0.460566	0.460566	0.460566	0.144841	0.144841	0.213201	0.460566	0	0.213201
TCGA-C8-A12Y-01	-0.0769231	-0.0769231	0.0769231	0.0769231	0.0769231	0	0.113228	0.144841	0.518875	0.733799	0.679366	0.461538	0.563093	0	0.0769231	0.0769231	1	1	1	0.733799	0.733799	0.649722	0.649722	0.0769231	0.0769231	0.113228	1	0.615385	0.563093	0.733799	0.733799	0.733799	0.0769231	0.0769231	0.113228	0	0	0.113228
TCGA-C8-A133-01	-0.0769231	-0.0769231	0.0769231	0.0769231	0.0769231	0	0.113228	0.144841	0.518875	0.733799	0.679366	0.461538	0.563093	0	0.0769231	0.0769231	1	1	1	0.733799	0.733799	0.649722	0.649722	0.0769231	0.0769231	0.113228	1	0.615385	0.563093	0.733799	0.733799	0.733799	0.0769231	0.0769231	0.113228	0	0	0.113228
TCGA-C8-A137-01	0	0	0	0	0	-0.5	0	0	0	0	-0.540062	0	-0.413197	0.5	0	0	0	0	0	0	0	0	0	0	0	0	0	0	0	0	0	0	0	0	0	0	0.5	0
TCGA-C8-A1HE-01	-0.0769231	-0.0769231	0.0769231	0.0769231	0.0769231	0	0.113228	0.144841	0.518875	0.733799	0.679366	0.461538	0.563093	0	0.0769231	0.0769231	1	1	1	0.733799	0.733799	0.649722	0.649722	0.0769231	0.0769231	0.113228	1	0.615385	0.563093	0.733799	0.733799	0.733799	0.0769231	0.0769231	0.113228	0	0	0.113228
TCGA-C8-A1HI-01	-0.113228	-0.113228	0.113228	0.113228	0.113228	0.540062	0.166667	0.213201	0	0	0.416667	0.283069	0.382546	0	0.113228	0.113228	-0.113228	-0.113228	-0.113228	0	0	0.0637577	0.0637577	0.113228	0.113228	0.166667	-0.113228	0.113228	-0.0637577	0	0	0	0.113228	0.113228	0.166667	0.540062	0	0.166667
TCGA-C8-A1HL-01	0.679366	-0.113228	0.113228	0.113228	0.113228	0.540062	0.166667	0.213201	0	0	0.416667	0.283069	0.382546	0	0.113228	0.113228	-0.113228	-0.113228	-0.113228	0	0	-0.382546	0.0637577	0.113228	0.113228	0.166667	-0.113228	0.113228	-0.0637577	0	0	0	0.113228	0.113228	0.166667	0	0	0.166667
TCGA-C8-A1HN-01	-0.0769231	-0.0769231	0.0769231	0.0769231	0.0769231	0	0.113228	0.144841	0	0	-0.113228	-0.0769231	-0.0433148	0	0.0769231	0.0769231	-0.0769231	-0.0769231	-0.0769231	0	0	0.0433148	0.0433148	0.0769231	0.0769231	0.113228	-0.0769231	0.0769231	-0.0433148	0	0	0	0.0769231	0.0769231	0.113228	0.733799	0	0.113228
TCGA-C8-A1HO-01	-0.175412	-0.175412	0.175412	0.175412	0.175412	0.41833	0.258199	0.330289	0.295804	0	0.193649	0.131559	0.246932	0	-0.438529	0.175412	-0.175412	-0.175412	-0.175412	0	0	0.098773	0.098773	0.175412	0.175412	0.258199	-0.175412	0.175412	-0.098773	0	0	0	0.175412	0.175412	0.258199	0.41833	0	0.258199
TCGA-C8-A26X-01	0	-0.733799	0	0	0	0	0	0	0.353553	0.5	0.540062	0.3669	0.413197	0	0	0	0.733799	0.733799	0.733799	0.5	0.5	0.413197	0.413197	0	0	0	0.733799	0.3669	0	0.5	0.5	0.5	0	0	0	0	0	0
TCGA-C8-A26Z-01	0.438529	0.438529	0.175412	0.175412	0.175412	0	-0.193649	0.330289	0	0	-0.258199	-0.175412	-0.098773	-0.41833	0.175412	0.175412	-0.175412	-0.175412	-0.175412	0	0	-0.592638	-0.246932	0.175412	0.175412	0.258199	-0.175412	-0.131559	0.246932	0	0	0	0.175412	0.175412	0.258199	0.41833	0	-0.193649
TCGA-C8-A273-01	-0.0769231	-0.0769231	0.0769231	0.0769231	0.0769231	0.733799	0.113228	0.144841	0	0	0.679366	0.461538	0.563093	0	0.0769231	0.0769231	-0.0769231	-0.0769231	-0.0769231	0	0	0.0433148	0.0433148	0.0769231	0.0769231	0.113228	-0.0769231	0.0769231	-0.0433148	0	0	0	0.0769231	0.0769231	0.113228	0	0	0.113228
TCGA-C8-A274-01	0.679366	-0.113228	0.113228	0.113228	0.113228	0	0.166667	0.213201	0.381881	0.540062	0.416667	0.283069	0.382546	0	0.113228	0.113228	0.679366	0.679366	0.679366	0.540062	0.540062	0.0637577	0.510061	0.113228	0.113228	0.166667	0.679366	0.509525	0.382546	0.540062	0.540062	0.540062	0.113228	0.113228	0.166667	0	0	0.166667
TCGA-C8-A3M7-01	0.679366	-0.113228	0.113228	0.113228	0.113228	0	0.166667	0.213201	0.381881	0.540062	0.416667	0.283069	0.382546	0	0.113228	0.113228	0.679366	0.679366	0.679366	0.540062	0.540062	0.0637577	0.510061	0.113228	0.113228	0.166667	0.679366	0.509525	0.382546	0.540062	0.540062	0.540062	0.113228	0.113228	0.166667	0	0	0.166667
TCGA-C8-A3M8-01	0.531085	-0.144841	0.144841	0.144841	0.144841	0	0.213201	0.272727	0.325669	0.460566	0.284268	0.193122	0.29905	0	0.144841	0.144841	0.531085	0.531085	0.531085	0.460566	0.460566	0.0815591	0.462168	0.144841	0.144841	0.213201	0.531085	0.482805	0.29905	0.460566	0.460566	0.460566	0.144841	0.144841	0.213201	0	0	0.213201
TCGA-C8-A8HQ-01	-0.0769231	-0.0769231	0.0769231	0.0769231	0.0769231	0	0.113228	0.144841	0.518875	0.733799	0.679366	0.461538	0.563093	0	0.0769231	0.0769231	1	1	1	0.733799	0.733799	0.649722	0.649722	0.0769231	0.0769231	0.113228	1	0.615385	0.563093	0.733799	0.733799	0.733799	0.0769231	0.0769231	0.113228	0	0	0.113228
TCGA-D8-A140-01	0.679366	-0.113228	0.113228	0.113228	0.113228	0.540062	0.166667	0.213201	0	0	0.416667	0.283069	0.382546	0	0.113228	0.113228	-0.113228	-0.113228	-0.113228	0	0	-0.382546	0.0637577	0.113228	0.113228	0.166667	-0.113228	0.113228	-0.0637577	0	0	0	0.113228	0.113228	0.166667	0	0	0.166667
TCGA-D8-A141-01	-0.0769231	-0.0769231	0.0769231	0.0769231	0.0769231	0	0.113228	0.144841	0.518875	0.733799	0.679366	0.461538	0.563093	0	0.0769231	0.0769231	1	1	1	0.733799	0.733799	0.649722	0.649722	0.0769231	0.0769231	0.113228	1	0.615385	0.563093	0.733799	0.733799	0.733799	0.0769231	0.0769231	0.113228	0	0	0.113228
TCGA-D8-A145-01	-0.0769231	-0.0769231	0.0769231	0.0769231	0.0769231	0	0.113228	0.144841	0.518875	0.733799	0.679366	0.461538	0.563093	0	0.0769231	0.0769231	1	1	1	0.733799	0.733799	0.649722	0.649722	0.0769231	0.0769231	0.113228	1	0.615385	0.563093	0.733799	0.733799	0.733799	0.0769231	0.0769231	0.113228	0	0	0.113228
TCGA-D8-A1J8-01	0.563093	-0.0433148	0.0433148	0.0433148	0.0433148	0	0.510061	0.462168	0.292174	0.826394	0.382546	0.259889	0.317073	0	0.0433148	0.0433148	0.563093	0.563093	0.563093	0.413197	0.413197	0.0243902	0.707317	0.649722	0.0433148	0.510061	0.563093	0.346518	0.317073	0.413197	0.413197	0.413197	0.0433148	0.0433148	0.0637577	0	0	0.0637577
TCGA-D8-A1JA-01	-0.0769231	-0.0769231	-1	-1	0.0769231	0	0.113228	0.144841	-0.518875	0	-0.113228	-0.615385	-0.649722	0	0.0769231	0.0769231	-0.0769231	-0.0769231	-0.0769231	0	-0.733799	0.0433148	0.0433148	0.0769231	0.0769231	0.113228	-0.0769231	-0.461538	-0.649722	-0.733799	-0.733799	-0.733799	-1	-1	-0.679366	-0.733799	-0.733799	-0.679366
TCGA-D8-A1JB-01	0	0	0	0	0	0	0.540062	0.460566	0	0.5	0	0.3669	0	0.5	0	0	0	0	0	0	0	0	0.413197	0.733799	0	0.540062	0	0	0	0	0	0	0	0	0	0	0.5	0
TCGA-D8-A1JC-01	0.0769231	0.0769231	-0.0769231	-0.0769231	-0.0769231	0	0.679366	0.531085	0	0.733799	0.113228	0.0769231	0.0433148	0	-0.0769231	-0.0769231	0.0769231	0.0769231	0.0769231	0	0	-0.0433148	0.563093	1	-0.0769231	0.679366	0.0769231	-0.0769231	0.0433148	0	0	0	-0.0769231	-0.0769231	-0.113228	0	0	-0.113228
TCGA-D8-A1JD-01	0	0	0	0	0.733799	0.5	0	0.460566	0.353553	0.5	0.540062	0.3669	0.413197	0	0	0	0.733799	0.733799	0.733799	0.5	0.5	0.413197	0.413197	0	0.733799	0.540062	0.733799	0.733799	0.413197	0.5	0.5	0.5	0	0	0	0	0	0
TCGA-D8-A1JE-01	-0.0769231	-0.0769231	0.0769231	0.0769231	0.0769231	0	0.113228	0.144841	0.518875	0.733799	0.679366	0.461538	0.563093	0	0.0769231	0.0769231	1	1	1	0.733799	0.733799	0.649722	0.649722	0.0769231	0.0769231	0.113228	1	0.615385	0.563093	0.733799	0.733799	0.733799	0.0769231	0.0769231	0.113228	0	0	0.113228
TCGA-D8-A1JH-01	-0.0769231	-0.0769231	0.0769231	0.0769231	0.0769231	0	0.113228	0.144841	0.518875	0.733799	0.679366	0.461538	0.563093	0	0.0769231	0.0769231	1	1	1	0.733799	0.733799	0.649722	0.649722	0.0769231	0.0769231	0.113228	1	0.615385	0.563093	0.733799	0.733799	0.733799	0.0769231	0.0769231	0.113228	0	0	0.113228
TCGA-D8-A1JI-01	0.0769231	0.0769231	-0.0769231	-0.0769231	-0.0769231	0	0.679366	0.531085	0	0.733799	0.113228	0.0769231	0.0433148	0	-0.0769231	-0.0769231	0.0769231	0.0769231	0.0769231	0	0	-0.0433148	0.563093	1	-0.0769231	0.679366	0.0769231	-0.0769231	0.0433148	0	0	0	-0.0769231	-0.0769231	-0.113228	0	0	-0.113228
TCGA-D8-A1JN-01	0.679366	-0.113228	0.113228	0.113228	0.113228	0	0.166667	0.213201	0.381881	0.540062	0.416667	0.283069	0.382546	0	0.113228	0.113228	0.679366	0.679366	0.679366	0.540062	0.540062	0.0637577	0.510061	0.113228	0.113228	0.166667	0.679366	0.509525	0.382546	0.540062	0.540062	0.540062	0.113228	0.113228	0.166667	0	0	0.166667
TCGA-D8-A1JP-01	0.531085	-0.144841	0.144841	0.144841	0.144841	0	0.213201	0.272727	0.325669	0.460566	0.284268	0.193122	0.29905	0	0.144841	0.144841	0.531085	0.531085	0.531085	0.460566	0.460566	0.0815591	0.462168	0.144841	0.144841	0.213201	0.531085	0.482805	0.29905	0.460566	0.460566	0.460566	0.144841	0.144841	0.213201	0.460566	0	0.213201
TCGA-D8-A1JS-01	-0.0769231	-0.0769231	0.0769231	0.0769231	0.0769231	0	0.113228	0.144841	0.518875	0.733799	0.679366	0.461538	0.563093	0	0.0769231	0.0769231	1	1	1	0.733799	0.733799	0.649722	0.649722	0.0769231	0.0769231	0.113228	1	0.615385	0.563093	0.733799	0.733799	0.733799	0.0769231	0.0769231	0.113228	0	0	0.113228
TCGA-D8-A1JT-01	0.679366	-0.113228	0.113228	0.113228	0.113228	0.540062	0.166667	0.213201	0	0	0.416667	0.283069	0.382546	0	0.113228	0.113228	-0.113228	-0.113228	-0.113228	0	0	-0.382546	0.0637577	0.113228	0.113228	0.166667	-0.113228	0.113228	-0.0637577	0	0	0	0.113228	0.113228	0.166667	0	0	0.166667
TCGA-D8-A1JU-01	-0.0769231	-0.0769231	0.0769231	0.0769231	0.0769231	0	0.113228	0.144841	0.518875	0.733799	0.679366	0.461538	0.563093	0	0.0769231	0.0769231	1	1	1	0.733799	0.733799	0.649722	0.649722	0.0769231	0.0769231	0.113228	1	0.615385	0.563093	0.733799	0.733799	0.733799	0.0769231	0.0769231	0.113228	0	0	0.113228
TCGA-D8-A1X6-01	-0.0769231	-0.0769231	0.0769231	0.0769231	0.0769231	0	0.113228	0.144841	0	0	-0.113228	0.461538	-0.0433148	0.733799	0.0769231	0.0769231	-0.0769231	-0.0769231	-0.0769231	0	0	0.0433148	0.0433148	0.0769231	0.0769231	0.113228	-0.0769231	0.0769231	-0.0433148	0	0	0	0.0769231	0.0769231	0.113228	0	0.733799	0.113228
TCGA-D8-A1X7-01	1	-0.0769231	0.0769231	0.0769231	0.0769231	0	0.113228	0.144841	0	0	-0.113228	-0.0769231	-0.0433148	0	0.0769231	0.0769231	-0.0769231	-0.0769231	-0.0769231	0	0	-0.563093	0.0433148	0.0769231	0.0769231	0.113228	-0.0769231	0.0769231	-0.0433148	0	0	0	0.0769231	0.0769231	0.113228	0	0	0.113228
TCGA-D8-A1X8-01	-0.0769231	-0.0769231	0.0769231	0.0769231	0.0769231	0	0.113228	0.144841	0.518875	0.733799	0.679366	0.461538	0.563093	0	0.0769231	0.0769231	1	1	1	0.733799	0.733799	0.649722	0.649722	0.0769231	0.0769231	0.113228	1	0.615385	0.563093	0.733799	0.733799	0.733799	0.0769231	0.0769231	0.113228	0	0	0.113228
TCGA-D8-A1X9-01	-0.0769231	-0.0769231	0.0769231	0.0769231	0.0769231	0.733799	0.113228	0.144841	0	0	0.679366	0.461538	0.563093	0	0.0769231	0.0769231	-0.0769231	-0.0769231	-0.0769231	0	0	0.0433148	0.0433148	0.0769231	0.0769231	0.113228	-0.0769231	0.0769231	-0.0433148	0	0	0	0.0769231	0.0769231	0.113228	0	0	0.113228
TCGA-D8-A1XB-01	-0.0769231	-0.0769231	0.0769231	0.0769231	0.0769231	0	0.113228	0.144841	0.518875	0.733799	0.679366	0.461538	0.563093	0	0.0769231	0.0769231	1	1	1	0.733799	0.733799	0.649722	0.649722	0.0769231	0.0769231	0.113228	1	0.615385	0.563093	0.733799	0.733799	0.733799	0.0769231	0.0769231	0.113228	0	0	0.113228
TCGA-D8-A1XF-01	-0.113228	-0.113228	0.113228	0.113228	-0.679366	-0.540062	0.166667	-0.284268	0	0	-0.166667	-0.113228	-0.0637577	0	0.113228	0.113228	-0.113228	-0.113228	-0.113228	0	0	0.0637577	0.0637577	0.113228	-0.679366	-0.416667	-0.113228	-0.283069	-0.0637577	0	0	0	0.113228	0.113228	0.166667	0	0	0.166667
TCGA-D8-A1XG-01	1	-0.0769231	0.0769231	0.0769231	0.0769231	0	0.113228	0.144841	0	0	-0.113228	-0.0769231	-0.0433148	0	0.0769231	0.0769231	-0.0769231	-0.0769231	-0.0769231	0	0	-0.563093	0.0433148	0.0769231	0.0769231	0.113228	-0.0769231	0.0769231	-0.0433148	0	0	0	0.0769231	0.0769231	0.113228	0	0	0.113228
TCGA-D8-A1XK-01	0	0	-0.733799	-0.733799	0	0	0.540062	0.460566	-0.353553	0.5	0	-0.3669	-0.413197	0	0	0	0	0	0	0	-0.5	0	0.413197	0.733799	0	0.540062	0	-0.3669	-0.413197	-0.5	-0.5	-0.5	-0.733799	-0.733799	-0.540062	-0.5	-0.5	-0.540062
TCGA-D8-A1XM-01	-0.0769231	-0.0769231	0.0769231	0.0769231	0.0769231	0	0.113228	0.144841	0.518875	0.733799	0.679366	0.461538	0.563093	0	0.0769231	0.0769231	1	1	1	0.733799	0.733799	0.649722	0.649722	0.0769231	0.0769231	0.113228	1	0.615385	0.563093	0.733799	0.733799	0.733799	0.0769231	0.0769231	0.113228	0	0	0.113228
TCGA-D8-A1XO-01	-0.0769231	-0.0769231	0.0769231	0.0769231	0.0769231	0	0.113228	0.144841	0.518875	0.733799	0.679366	0.461538	0.563093	0	0.0769231	0.0769231	1	1	1	0.733799	0.733799	0.649722	0.649722	0.0769231	0.0769231	0.113228	1	0.615385	0.563093	0.733799	0.733799	0.733799	0.0769231	0.0769231	0.113228	0	0	0.113228
TCGA-D8-A1XR-01	1	-0.0769231	0.0769231	0.0769231	0.0769231	0	0.113228	0.144841	0	0	-0.113228	-0.0769231	-0.0433148	0	0.0769231	0.0769231	-0.0769231	-0.0769231	-0.0769231	0	0	-0.563093	0.0433148	0.0769231	0.0769231	0.113228	-0.0769231	0.0769231	-0.0433148	0	0	0	0.0769231	0.0769231	0.113228	0	0	0.113228
TCGA-D8-A1XS-01	0.531085	-0.144841	0.144841	0.144841	0.144841	0.460566	0.213201	0.272727	0.325669	0.460566	0.781736	0.531085	0.679659	0	0.144841	0.144841	0.531085	0.531085	0.531085	0.460566	0.460566	0.0815591	0.462168	0.144841	0.144841	0.213201	0.531085	0.482805	0.29905	0.460566	0.460566	0.460566	0.144841	0.144841	0.213201	0	0	0.213201
TCGA-D8-A1XU-01	-0.0769231	-0.0769231	0.0769231	0.0769231	0.0769231	0	0.113228	0.144841	0.518875	0.733799	0.679366	0.461538	0.563093	0	0.0769231	0.0769231	1	1	1	0.733799	0.733799	0.649722	0.649722	0.0769231	0.0769231	0.113228	1	0.615385	0.563093	0.733799	0.733799	0.733799	0.0769231	0.0769231	0.113228	0	0	0.113228
TCGA-D8-A1XY-01	-0.0433148	-0.0433148	0.0433148	0.0433148	0.0433148	0.413197	0.0637577	0.0815591	0.292174	0.413197	0.82885	0.563093	0.658537	0	0.0433148	0.0433148	0.563093	0.563093	0.563093	0.413197	0.413197	0.365854	0.365854	0.0433148	0.0433148	0.0637577	0.563093	0.346518	0.317073	0.413197	0.413197	0.413197	0.0433148	0.0433148	0.0637577	0	0	0.0637577
TCGA-D8-A1Y0-01	1	-0.0769231	0.0769231	0.0769231	0.0769231	0	0.113228	0.144841	0	0	-0.113228	-0.0769231	-0.0433148	0	0.0769231	0.0769231	-0.0769231	-0.0769231	-0.0769231	0	0	-0.563093	0.0433148	0.0769231	0.0769231	0.113228	-0.0769231	0.0769231	-0.0433148	0	0	0	0.0769231	0.0769231	0.113228	0	0	0.113228
TCGA-D8-A1Y1-01	-0.0769231	-0.0769231	0.0769231	0.0769231	0.0769231	0	0.113228	0.144841	0.518875	0.733799	0.679366	0.461538	0.563093	0	0.0769231	0.0769231	1	1	1	0.733799	0.733799	0.649722	0.649722	0.0769231	0.0769231	0.113228	1	0.615385	0.563093	0.733799	0.733799	0.733799	0.0769231	0.0769231	0.113228	0	0	0.113228
TCGA-D8-A1Y2-01	-0.0769231	-0.0769231	0.0769231	0.0769231	0.0769231	0	0.113228	0.144841	0.518875	0.733799	0.679366	0.461538	0.563093	0	0.0769231	0.0769231	1	1	1	0.733799	0.733799	0.649722	0.649722	0.0769231	0.0769231	0.113228	1	0.615385	0.563093	0.733799	0.733799	0.733799	0.0769231	0.0769231	0.113228	0	0	0.113228
TCGA-D8-A27G-01	-0.113228	-0.113228	0.113228	0.113228	0.113228	0.540062	0.166667	0.213201	0.381881	0.540062	1	0.679366	0.82885	0	0.113228	0.113228	0.679366	0.679366	0.679366	0.540062	0.540062	0.510061	0.510061	0.113228	0.113228	0.166667	0.679366	0.509525	0.382546	0.540062	0.540062	0.540062	0.113228	0.113228	0.166667	0	0	0.166667
TCGA-D8-A27H-01	-0.113228	-0.113228	0.113228	0.113228	0.113228	0	0.166667	0.213201	0.381881	0.540062	0.416667	0.283069	0.382546	0	0.113228	0.113228	0.679366	0.679366	0.679366	0.540062	0.540062	0.510061	0.510061	0.113228	0.113228	0.166667	0.679366	0.509525	0.382546	0.540062	0.540062	0.540062	0.113228	0.113228	0.166667	0	0	0.166667
TCGA-D8-A27I-01	0.733799	0	0	0	0	0	0.540062	0.460566	0	0.5	0	0	0	0	0	0	0	0	0	0	0	-0.413197	0.413197	0.733799	0	0.540062	0	0	0	0	0	0	0	0	0	0	0	0
TCGA-D8-A27K-01	0.679366	-0.113228	0.113228	0.113228	0.113228	0	0.166667	0.213201	0.381881	0.540062	0.416667	0.283069	0.382546	0	0.113228	0.113228	0.679366	0.679366	0.679366	0.540062	0.540062	0.0637577	0.510061	0.113228	0.113228	0.166667	0.679366	0.509525	0.382546	0.540062	0.540062	0.540062	0.113228	0.113228	0.166667	0	0	0.166667
TCGA-D8-A27L-01	0	0	0	0	0	0	0.540062	0.460566	0.353553	1	0.540062	0.3669	0.413197	0	0	0	0.733799	0.733799	0.733799	0.5	0.5	0.413197	0.826394	0.733799	0	0.540062	0.733799	0.3669	0.413197	0.5	0.5	0.5	0	0	0	0	0	0
TCGA-D8-A27P-01	-0.0769231	-0.0769231	0.0769231	0.0769231	0.0769231	0	0.113228	0.144841	0.518875	0.733799	0.679366	0.461538	0.563093	0	0.0769231	0.0769231	1	1	1	0.733799	0.733799	0.649722	0.649722	0.0769231	0.0769231	0.113228	1	0.615385	0.563093	0.733799	0.733799	0.733799	0.0769231	0.0769231	0.113228	0	0	0.113228
TCGA-D8-A27R-01	-0.0769231	-0.0769231	0.0769231	0.0769231	0.0769231	0	0.113228	0.144841	0	0	-0.113228	-0.0769231	-0.0433148	0	0.0769231	0.0769231	-0.0769231	-0.0769231	-0.0769231	0	0	0.0433148	0.0433148	0.0769231	0.0769231	0.113228	-0.0769231	0.0769231	-0.0433148	0	0	0	0.0769231	0.0769231	0.113228	0	0	0.113228
TCGA-D8-A27T-01	-0.0769231	-0.0769231	0.0769231	0.0769231	0.0769231	0	0.113228	0.144841	0.518875	0.733799	0.679366	0.461538	0.563093	0	0.0769231	0.0769231	1	1	1	0.733799	0.733799	0.649722	0.649722	0.0769231	0.0769231	0.113228	1	0.615385	0.563093	0.733799	0.733799	0.733799	0.0769231	0.0769231	0.113228	0	0	0.113228
TCGA-D8-A27V-01	0.563093	-0.0433148	0.0433148	0.0433148	0.0433148	0.413197	0.510061	0.462168	0	0.413197	0.382546	0.259889	0.317073	0	0.0433148	0.0433148	-0.0433148	-0.0433148	-0.0433148	0	0	-0.317073	0.365854	0.649722	0.0433148	0.510061	-0.0433148	0.0433148	-0.0243902	0	0	0	0.0433148	0.0433148	0.0637577	0	0	0.0637577
TCGA-D8-A27W-01	-0.113228	-0.113228	0.113228	0.113228	0.113228	0.540062	0.166667	0.213201	0	0	0.416667	0.283069	0.382546	0	-0.679366	0.113228	-0.113228	-0.113228	-0.113228	0	0	0.0637577	0.0637577	0.113228	0.113228	0.166667	-0.113228	0.113228	-0.0637577	0	0	0	0.113228	0.113228	0.166667	0	0	0.166667
TCGA-D8-A3Z6-01	0	0	0	0	0	0	0.540062	0.460566	0.353553	1	0.540062	0.3669	0.413197	0	0	0	0.733799	0.733799	0.733799	0.5	0.5	0.413197	0.826394	0.733799	0	0.540062	0.733799	0.3669	0.413197	0.5	0.5	0.5	0	0	0	0	0	0
TCGA-D8-A73U-01	0.679366	-0.113228	0.113228	0.113228	0.113228	0	0.166667	0.213201	0.381881	0.540062	0.416667	0.283069	0.382546	0	0.113228	0.113228	0.679366	0.679366	0.679366	0.540062	0.540062	0.0637577	0.510061	0.113228	0.113228	0.166667	0.679366	0.509525	0.382546	0.540062	0.540062	0.540062	0.113228	0.113228	0.166667	0	0	0.166667
TCGA-D8-A73W-01	1	-0.0769231	0.0769231	0.0769231	0.0769231	0	0.113228	0.144841	0	0	-0.113228	-0.0769231	-0.0433148	0	0.0769231	0.0769231	-0.0769231	-0.0769231	-0.0769231	0	0	-0.563093	0.0433148	0.0769231	0.0769231	0.113228	-0.0769231	0.0769231	-0.0433148	0	0	0	0.0769231	0.0769231	0.113228	0	0	0.113228
TCGA-D8-A73X-01	0.679366	-0.113228	0.113228	0.113228	0.113228	0	0.166667	0.213201	0.381881	0.540062	0.416667	0.283069	0.382546	0	0.113228	0.113228	0.679366	0.679366	0.679366	0.540062	0.540062	0.0637577	0.510061	0.113228	0.113228	0.166667	0.679366	0.509525	0.382546	0.540062	0.540062	0.540062	0.113228	0.113228	0.166667	0	0	0.166667
TCGA-E2-A105-01	-0.113228	-0.113228	0.113228	0.113228	0.113228	0.540062	0.166667	0.213201	0.381881	0.540062	1	0.679366	0.82885	0	0.113228	0.113228	0.679366	0.679366	0.679366	0.540062	0.540062	0.510061	0.510061	0.113228	0.113228	0.166667	0.679366	0.509525	0.382546	0.540062	0.540062	0.540062	0.113228	0.113228	0.166667	0	0	0.166667
TCGA-E2-A107-01	-0.113228	0.679366	0.113228	0.113228	0.113228	0	0.166667	0.213201	0.381881	0.540062	0.416667	0.283069	0.382546	0	0.113228	0.113228	0.679366	0.679366	0.679366	0.540062	0.540062	0.510061	0.510061	0.113228	0.113228	0.166667	0.679366	0.509525	0.82885	0.540062	0.540062	0.540062	0.113228	0.113228	0.166667	0	0	0.166667
TCGA-E2-A10A-01	1	-0.0769231	0.0769231	0.0769231	0.0769231	0	0.113228	0.144841	0	0	-0.113228	-0.0769231	-0.0433148	0	0.0769231	0.0769231	-0.0769231	-0.0769231	-0.0769231	0	0	-0.563093	0.0433148	0.0769231	0.0769231	0.113228	-0.0769231	0.0769231	-0.0433148	0	0	0	0.0769231	0.0769231	0.113228	0	0	0.113228
TCGA-E2-A10B-01	-0.0769231	-0.0769231	0.0769231	0.0769231	0.0769231	0	0.113228	0.144841	0.518875	0.733799	0.679366	0.461538	0.563093	0	0.0769231	0.0769231	1	1	1	0.733799	0.733799	0.649722	0.649722	0.0769231	0.0769231	0.113228	1	0.615385	0.563093	0.733799	0.733799	0.733799	0.0769231	0.0769231	0.113228	0	0	0.113228
TCGA-E2-A10C-01	-0.0433148	-0.0433148	0.0433148	0.0433148	0.0433148	0	0.510061	0.462168	0.292174	0.826394	0.382546	0.259889	0.317073	0	0.0433148	0.0433148	0.563093	0.563093	0.563093	0.413197	0.413197	0.365854	0.707317	0.649722	0.0433148	0.510061	0.563093	0.346518	0.317073	0.413197	0.413197	0.413197	0.0433148	0.0433148	0.0637577	0.413197	0	0.0637577
TCGA-E2-A10F-01	-0.0769231	-0.0769231	0.0769231	0.0769231	0.0769231	0	0.113228	0.144841	0.518875	0.733799	0.679366	0.461538	0.563093	0	0.0769231	0.0769231	1	1	1	0.733799	0.733799	0.649722	0.649722	0.0769231	0.0769231	0.113228	1	0.615385	0.563093	0.733799	0.733799	0.733799	0.0769231	0.0769231	0.113228	0	0	0.113228
TCGA-E2-A14O-01	-0.144841	0.531085	0.144841	0.144841	0.144841	0.460566	0.213201	0.272727	0	0	0.284268	0.193122	0.29905	0	0.144841	0.144841	-0.144841	-0.144841	-0.144841	0	0	0.0815591	0.0815591	0.144841	0.144841	0.213201	-0.144841	0.144841	0.29905	0	0	0	0.144841	0.144841	0.213201	0.460566	0	0.213201
TCGA-E2-A14T-01	-0.113228	-0.113228	0.113228	0.113228	0.113228	0.540062	0.166667	0.213201	0	0	0.416667	0.283069	0.382546	0	0.113228	0.113228	-0.113228	-0.113228	-0.113228	0	0	0.0637577	0.0637577	0.113228	0.113228	0.166667	-0.113228	0.113228	-0.0637577	0	0	0	0.113228	0.113228	0.166667	0.540062	0	0.166667
TCGA-E2-A14V-01	-0.113228	-0.113228	0.113228	0.113228	0.113228	0.540062	0.166667	0.213201	0.381881	0.540062	1	0.679366	0.82885	0	0.113228	0.113228	0.679366	0.679366	0.679366	0.540062	0.540062	0.510061	0.510061	0.113228	0.113228	0.166667	0.679366	0.509525	0.382546	0.540062	0.540062	0.540062	0.113228	0.113228	0.166667	0	0	0.166667
TCGA-E2-A14W-01	-0.113228	-0.113228	0.113228	0.113228	0.113228	0.540062	0.166667	0.213201	0	0	0.416667	0.283069	0.382546	0	0.113228	0.113228	-0.113228	-0.113228	-0.113228	0	0	0.0637577	0.0637577	0.113228	0.113228	0.166667	-0.113228	0.113228	-0.0637577	0	0	0	0.113228	0.113228	0.166667	0.540062	0	0.166667
TCGA-E2-A153-01	-0.0769231	-0.0769231	0.0769231	0.0769231	0.0769231	0	0.113228	0.144841	0.518875	0.733799	0.679366	0.461538	0.563093	0	0.0769231	0.0769231	1	1	1	0.733799	0.733799	0.649722	0.649722	0.0769231	0.0769231	0.113228	1	0.615385	0.563093	0.733799	0.733799	0.733799	0.0769231	0.0769231	0.113228	0	0	0.113228
TCGA-E2-A156-01	-0.0769231	-0.0769231	0.0769231	0.0769231	0.0769231	0	0.113228	0.144841	0.518875	0.733799	0.679366	0.461538	0.563093	0	0.0769231	0.0769231	1	1	1	0.733799	0.733799	0.649722	0.649722	0.0769231	0.0769231	0.113228	1	0.615385	0.563093	0.733799	0.733799	0.733799	0.0769231	0.0769231	0.113228	0	0	0.113228
TCGA-E2-A15C-01	-0.0769231	-0.0769231	0.0769231	0.0769231	0.0769231	0	0.113228	0.144841	0.518875	0.733799	0.679366	0.461538	0.563093	0	0.0769231	0.0769231	1	1	1	0.733799	0.733799	0.649722	0.649722	0.0769231	0.0769231	0.113228	1	0.615385	0.563093	0.733799	0.733799	0.733799	0.0769231	0.0769231	0.113228	0	0	0.113228
TCGA-E2-A15D-01	1	-0.0769231	0.0769231	0.0769231	0.0769231	0	0.113228	0.144841	0	0	-0.113228	-0.0769231	-0.0433148	0	0.0769231	0.0769231	-0.0769231	-0.0769231	-0.0769231	0	0	-0.563093	0.0433148	0.0769231	0.0769231	0.113228	-0.0769231	0.0769231	-0.0433148	0	0	0	0.0769231	0.0769231	0.113228	0	0	0.113228
TCGA-E2-A15G-01	0.679366	-0.113228	0.113228	0.113228	0.113228	0	0.166667	0.213201	0.381881	0.540062	0.416667	0.283069	0.382546	0	0.113228	0.113228	0.679366	0.679366	0.679366	0.540062	0.540062	0.0637577	0.510061	0.113228	0.113228	0.166667	0.679366	0.509525	0.382546	0.540062	0.540062	0.540062	0.113228	0.113228	0.166667	0	0	0.166667
TCGA-E2-A15H-01	-0.0769231	-0.0769231	0.0769231	0.0769231	0.0769231	0.733799	0.113228	0.144841	0	0	0.679366	0.461538	0.563093	0	0.0769231	0.0769231	-0.0769231	-0.0769231	-0.0769231	0	0	0.0433148	0.0433148	0.0769231	0.0769231	0.113228	-0.0769231	0.0769231	-0.0433148	0	0	0	0.0769231	0.0769231	0.113228	0	0	0.113228
TCGA-E2-A15I-01	-0.0769231	-0.0769231	0.0769231	0.0769231	0.0769231	0	0.113228	0.144841	0.518875	0.733799	0.679366	0.461538	0.563093	0	0.0769231	0.0769231	1	1	1	0.733799	0.733799	0.649722	0.649722	0.0769231	0.0769231	0.113228	1	0.615385	0.563093	0.733799	0.733799	0.733799	0.0769231	0.0769231	0.113228	0	0	0.113228
TCGA-E2-A15K-01	0.679366	-0.113228	0.113228	0.113228	0.113228	0	0.166667	0.213201	0.381881	0.540062	0.416667	0.283069	0.382546	0	0.113228	0.113228	0.679366	0.679366	0.679366	0.540062	0.540062	0.0637577	0.510061	0.113228	0.113228	0.166667	0.679366	0.509525	0.382546	0.540062	0.540062	0.540062	0.113228	0.113228	0.166667	0	0	0.166667
TCGA-E2-A15L-01	-0.0769231	-0.0769231	0.0769231	0.0769231	0.0769231	0	0.113228	0.144841	0.518875	0.733799	0.679366	0.461538	0.563093	0	0.0769231	0.0769231	1	1	1	0.733799	0.733799	0.649722	0.649722	0.0769231	0.0769231	0.113228	1	0.615385	0.563093	0.733799	0.733799	0.733799	0.0769231	0.0769231	0.113228	0	0	0.113228
TCGA-E2-A15O-01	-0.113228	0.679366	0.113228	0.113228	0.113228	0	0.166667	0.213201	0	0	-0.166667	-0.113228	-0.0637577	0	0.113228	0.113228	-0.113228	-0.113228	-0.113228	0	0	0.0637577	0.0637577	0.113228	0.113228	0.166667	-0.113228	0.113228	0.382546	0	0	0	0.113228	0.113228	0.166667	0	0	0.166667
TCGA-E2-A15P-01	-0.0769231	-0.0769231	0.0769231	0.0769231	0.0769231	0	0.113228	0.144841	0.518875	0.733799	0.679366	0.461538	0.563093	0	0.0769231	0.0769231	1	1	1	0.733799	0.733799	0.649722	0.649722	0.0769231	0.0769231	0.113228	1	0.615385	0.563093	0.733799	0.733799	0.733799	0.0769231	0.0769231	0.113228	0	0	0.113228
TCGA-E2-A15R-01	-0.0769231	-0.0769231	0.0769231	0.0769231	0.0769231	0	0.113228	0.144841	0	0	-0.113228	-0.0769231	-0.0433148	0	0.0769231	0.0769231	-0.0769231	-0.0769231	-0.0769231	0	0	0.0433148	0.0433148	0.0769231	0.0769231	0.113228	-0.0769231	0.0769231	-0.0433148	0	0	0	0.0769231	0.0769231	0.113228	0	0	0.113228
TCGA-E2-A15S-01	-0.0769231	-0.0769231	0.0769231	0.0769231	0.0769231	0	0.113228	0.144841	0.518875	0	-0.113228	-0.0769231	-0.0433148	0	0.0769231	0.0769231	-0.0769231	-0.0769231	-0.0769231	0	0	0.0433148	0.0433148	0.0769231	0.0769231	0.113228	-0.0769231	0.0769231	-0.0433148	0	0	0	0.0769231	0.0769231	0.113228	0	0	0.113228
TCGA-E2-A1B4-01	-0.0769231	-0.0769231	0.0769231	0.0769231	0.0769231	0	0.113228	0.144841	0.518875	0.733799	0.679366	0.461538	0.563093	0	0.0769231	0.0769231	1	1	1	0.733799	0.733799	0.649722	0.649722	0.0769231	0.0769231	0.113228	1	0.615385	0.563093	0.733799	0.733799	0.733799	0.0769231	0.0769231	0.113228	0	0	0.113228
TCGA-E2-A1B5-01	-0.0769231	-0.0769231	0.0769231	0.0769231	0.0769231	0.733799	0.113228	0.144841	0	0	0.679366	0.461538	0.563093	0	0.0769231	0.0769231	-0.0769231	-0.0769231	-0.0769231	0	0	0.0433148	0.0433148	0.0769231	0.0769231	0.113228	-0.0769231	0.0769231	-0.0433148	0	0	0	0.0769231	0.0769231	0.113228	0	0	0.113228
TCGA-E2-A1BC-01	-0.0769231	-0.0769231	0.0769231	0.0769231	0.0769231	0	0.113228	0.144841	0.518875	0.733799	0.679366	0.461538	0.563093	0	0.0769231	0.0769231	1	1	1	0.733799	0.733799	0.649722	0.649722	0.0769231	0.0769231	0.113228	1	0.615385	0.563093	0.733799	0.733799	0.733799	0.0769231	0.0769231	0.113228	0	0	0.113228
TCGA-E2-A1BD-01	0.679366	-0.113228	0.113228	0.113228	0.113228	0	0.166667	0.213201	0.381881	0.540062	0.416667	0.283069	0.382546	0	0.113228	0.113228	0.679366	0.679366	0.679366	0.540062	0.540062	0.0637577	0.510061	0.113228	0.113228	0.166667	0.679366	0.509525	0.382546	0.540062	0.540062	0.540062	0.113228	0.113228	0.166667	0	0	0.166667
TCGA-E2-A1IF-01	-0.0769231	-0.0769231	0.0769231	0.0769231	0.0769231	0	0.113228	0.144841	0.518875	0.733799	0.679366	0.461538	0.563093	0	0.0769231	0.0769231	1	1	1	0.733799	0.733799	0.649722	0.649722	0.0769231	0.0769231	0.113228	1	0.615385	0.563093	0.733799	0.733799	0.733799	0.0769231	0.0769231	0.113228	0	0	0.113228
TCGA-E2-A1IG-01	-0.0769231	-0.0769231	0.0769231	0.0769231	0.0769231	0.733799	0.113228	0.144841	0	0	0.679366	0.461538	0.563093	0	0.0769231	0.0769231	-0.0769231	-0.0769231	-0.0769231	0	0	0.0433148	0.0433148	0.0769231	0.0769231	0.113228	-0.0769231	0.0769231	-0.0433148	0	0	0	0.0769231	0.0769231	0.113228	0	0	0.113228
TCGA-E2-A1IH-01	0.733799	0	0	0	0	0	0.540062	0.460566	0	0.5	0	0	0	0	0	0	0	0	0	0	0	-0.413197	0.413197	0.733799	0	0.540062	0	0	0	0	0	0	0	0	0	0	0	0
TCGA-E2-A1IJ-01	0.0769231	0.0769231	-0.0769231	-0.0769231	-0.0769231	0	0.679366	0.531085	0	0.733799	0.113228	0.0769231	0.0433148	0	-0.0769231	-0.0769231	0.0769231	0.0769231	0.0769231	0	0	-0.0433148	0.563093	1	-0.0769231	0.679366	0.0769231	-0.0769231	0.0433148	0	0	0	-0.0769231	-0.0769231	-0.113228	0	0	-0.113228
TCGA-E2-A1IL-01	-0.0769231	-0.0769231	0.0769231	0.0769231	0.0769231	0	0.113228	0.144841	0.518875	0.733799	0.679366	0.461538	0.563093	0	0.0769231	0.0769231	1	1	1	0.733799	0.733799	0.649722	0.649722	0.0769231	0.0769231	0.113228	1	0.615385	0.563093	0.733799	0.733799	0.733799	0.0769231	0.0769231	0.113228	0	0	0.113228
TCGA-E2-A1IO-01	-0.144841	-0.144841	0.144841	0.144841	0.144841	0	0.213201	0.272727	0.325669	0.460566	0.284268	0.531085	0.29905	0.460566	0.144841	0.144841	0.531085	0.531085	0.531085	0.460566	0.460566	0.462168	0.462168	0.144841	0.144841	0.213201	0.531085	0.482805	0.29905	0.460566	0.460566	0.460566	0.144841	0.144841	0.213201	0.460566	0.460566	0.213201
TCGA-E2-A1L6-01	-0.113228	-0.113228	0.113228	0.113228	0.113228	0	0.166667	0.213201	0.381881	0.540062	0.416667	0.679366	0.382546	0.540062	0.113228	0.113228	0.679366	0.679366	0.679366	0.540062	0.540062	0.510061	0.510061	0.113228	0.113228	0.166667	0.679366	0.509525	0.382546	0.540062	0.540062	0.540062	0.113228	0.113228	0.166667	0	0.540062	0.166667
TCGA-E2-A1L8-01	0.679366	-0.113228	0.113228	0.113228	0.113228	0	0.166667	0.213201	0.381881	0.540062	0.416667	0.283069	0.382546	0	0.113228	0.113228	0.679366	0.679366	0.679366	0.540062	0.540062	0.0637577	0.510061	0.113228	0.113228	0.166667	0.679366	0.509525	0.382546	0.540062	0.540062	0.540062	0.113228	0.113228	0.166667	0	0	0.166667
TCGA-E2-A1L9-01	0.679366	-0.113228	0.113228	0.113228	0.113228	0	0.166667	0.213201	0.381881	0.540062	0.416667	0.283069	0.382546	0	0.113228	0.113228	0.679366	0.679366	0.679366	0.540062	0.540062	0.0637577	0.510061	0.113228	0.113228	0.166667	0.679366	0.509525	0.382546	0.540062	0.540062	0.540062	0.113228	0.113228	0.166667	0	0	0.166667
TCGA-E2-A1LB-01	0.0769231	0.0769231	1	1	-0.0769231	0	-0.113228	-0.144841	0.518875	0	0.113228	0.615385	0.649722	0	-0.0769231	-0.0769231	0.0769231	0.0769231	0.0769231	0	0.733799	-0.0433148	-0.0433148	-0.0769231	-0.0769231	-0.113228	0.0769231	0.461538	0.649722	0.733799	0.733799	0.733799	1	1	0.679366	0.733799	0.733799	0.679366
TCGA-E2-A1LI-01	0.531085	-0.144841	-0.531085	-0.531085	0.144841	0	0.213201	0.272727	-0.325669	0	-0.213201	-0.482805	-0.462168	0	0.144841	0.144841	-0.144841	-0.144841	-0.144841	0	-0.460566	-0.29905	0.0815591	0.144841	0.144841	0.213201	-0.144841	-0.193122	-0.462168	-0.460566	-0.460566	-0.460566	-0.531085	-0.531085	-0.284268	-0.460566	-0.460566	-0.284268
TCGA-E2-A1LL-01	0.563093	-0.0433148	0.649722	0.649722	0.0433148	0	0.0637577	0.0815591	0.292174	0	-0.0637577	0.259889	0.317073	0	0.0433148	0.0433148	-0.0433148	-0.0433148	-0.0433148	0	0.413197	-0.317073	0.0243902	0.0433148	0.0433148	0.0637577	-0.0433148	0.346518	0.317073	0.413197	0.413197	0.413197	0.649722	0.649722	0.510061	0.413197	0.413197	0.510061
TCGA-E2-A2P6-01	1	-0.0769231	0.0769231	0.0769231	0.0769231	0	0.113228	0.144841	0	0	-0.113228	-0.0769231	-0.0433148	0	0.0769231	0.0769231	-0.0769231	-0.0769231	-0.0769231	0	0	-0.563093	0.0433148	0.0769231	0.0769231	0.113228	-0.0769231	0.0769231	-0.0433148	0	0	0	0.0769231	0.0769231	0.113228	0	0	0.113228
TCGA-E2-A56Z-01	0.113228	0.113228	0.679366	0.679366	-0.113228	0	-0.166667	0.284268	0.763763	0	0.166667	0.509525	0.510061	0	-0.113228	0.679366	0.113228	0.113228	0.113228	0.540062	0.540062	-0.0637577	-0.0637577	-0.113228	-0.113228	-0.166667	0.113228	0.283069	0.510061	0.540062	0.540062	0.540062	0.679366	0.679366	1	0.540062	0.540062	0.416667
TCGA-E2-A570-01	0.679366	-0.113228	0.113228	0.113228	0.113228	0	0.166667	0.213201	0.381881	0.540062	0.416667	0.283069	0.382546	0	0.113228	0.113228	0.679366	0.679366	0.679366	0.540062	0.540062	0.0637577	0.510061	0.113228	0.113228	0.166667	0.679366	0.509525	0.382546	0.540062	0.540062	0.540062	0.113228	0.113228	0.166667	0	0	0.166667
TCGA-E2-A576-01	-0.033389	-0.033389	0.033389	0.033389	0.500835	0.318511	0.0491473	0.649651	0.225221	0.637022	0.294884	0.200334	0.244414	-0.318511	0.033389	0.033389	0.434057	0.434057	0.434057	0.318511	0.318511	0.0188011	0.282017	0.500835	0.500835	0.73721	0.434057	0.267112	0.244414	0.318511	0.318511	0.318511	0.033389	0.033389	0.0491473	0	0	-0.294884
TCGA-E9-A1NA-01	0	0	0	0	0.733799	1	0	0.460566	0	0	0.540062	0.3669	0.413197	0	0	0	0	0	0	0	0	0	0	0	0.733799	0.540062	0	0.3669	0	0	0	0	0	0	0	0	0	0
TCGA-E9-A1NG-01	-0.0769231	-0.0769231	0.0769231	0.0769231	0.0769231	0	0.113228	0.144841	0.518875	0.733799	0.679366	0.461538	0.563093	0	0.0769231	0.0769231	1	1	1	0.733799	0.733799	0.649722	0.649722	0.0769231	0.0769231	0.113228	1	0.615385	0.563093	0.733799	0.733799	0.733799	0.0769231	0.0769231	0.113228	0	0	0.113228
TCGA-E9-A1NH-01	-0.0769231	-0.0769231	0.0769231	0.0769231	0.0769231	0	0.113228	0.144841	0.518875	0.733799	0.679366	0.461538	0.563093	0	0.0769231	0.0769231	1	1	1	0.733799	0.733799	0.649722	0.649722	0.0769231	0.0769231	0.113228	1	0.615385	0.563093	0.733799	0.733799	0.733799	0.0769231	0.0769231	0.113228	0	0	0.113228
TCGA-E9-A1NI-01	0.679366	-0.113228	0.113228	0.113228	0.113228	0	0.166667	0.213201	0.381881	0.540062	0.416667	0.283069	0.382546	0	0.113228	0.113228	0.679366	0.679366	0.679366	0.540062	0.540062	0.0637577	0.510061	0.113228	0.113228	0.166667	0.679366	0.509525	0.382546	0.540062	0.540062	0.540062	0.113228	0.113228	0.166667	0	0	0.166667
TCGA-E9-A1R0-01	-0.0769231	-0.0769231	0.0769231	0.0769231	0.0769231	0	0.113228	0.144841	0.518875	0.733799	0.679366	0.461538	0.563093	0	0.0769231	0.0769231	1	1	1	0.733799	0.733799	0.649722	0.649722	0.0769231	0.0769231	0.113228	1	0.615385	0.563093	0.733799	0.733799	0.733799	0.0769231	0.0769231	0.113228	0	0	0.113228
TCGA-E9-A1R2-01	-0.113228	-0.113228	0.113228	0.113228	0.113228	0	0.166667	0.213201	0.381881	0	-0.166667	-0.113228	-0.0637577	0	0.113228	0.113228	-0.113228	-0.113228	-0.113228	0	0	0.0637577	0.0637577	0.113228	0.113228	0.166667	-0.113228	0.113228	-0.0637577	0	0	0	0.113228	0.113228	0.166667	0	0	0.166667
TCGA-E9-A1R3-01	-0.144841	-0.144841	0.144841	0.144841	-0.531085	-0.460566	0.213201	-0.151515	0.325669	0.460566	0.284268	0.531085	0.29905	0.460566	0.144841	0.144841	0.531085	0.531085	0.531085	0.460566	0.460566	0.462168	0.462168	0.144841	-0.531085	-0.284268	0.531085	0.144841	0.29905	0.460566	0.460566	0.460566	0.144841	0.144841	0.213201	0	0.460566	0.213201
TCGA-E9-A1R4-01	-0.0769231	-0.0769231	0.0769231	0.0769231	0.0769231	0	0.113228	0.144841	0.518875	0.733799	0.679366	0.461538	0.563093	0	0.0769231	0.0769231	1	1	1	0.733799	0.733799	0.649722	0.649722	0.0769231	0.0769231	0.113228	1	0.615385	0.563093	0.733799	0.733799	0.733799	0.0769231	0.0769231	0.113228	0	0	0.113228
TCGA-E9-A1R5-01	0.679366	-0.113228	0.113228	0.113228	0.113228	0	0.166667	0.213201	0.381881	0.540062	0.416667	0.283069	0.382546	0	0.113228	0.113228	0.679366	0.679366	0.679366	0.540062	0.540062	0.0637577	0.510061	0.113228	0.113228	0.166667	0.679366	0.509525	0.382546	0.540062	0.540062	0.540062	0.113228	0.113228	0.166667	0	0	0.166667
TCGA-E9-A1R6-01	-0.144841	-0.144841	0.144841	0.144841	0.144841	0	0.213201	0.272727	0.325669	0	-0.213201	-0.144841	-0.0815591	0	0.144841	0.144841	-0.144841	-0.144841	-0.144841	0	0	0.0815591	0.0815591	0.144841	0.144841	0.213201	-0.144841	0.144841	-0.0815591	0	0	0	0.144841	0.144841	0.213201	0.460566	0	0.213201
TCGA-E9-A1RA-01	0.679366	-0.113228	0.113228	0.113228	0.113228	0	0.166667	0.213201	0.381881	0.540062	0.416667	0.283069	0.382546	0	0.113228	0.113228	0.679366	0.679366	0.679366	0.540062	0.540062	0.0637577	0.510061	0.113228	0.113228	0.166667	0.679366	0.509525	0.382546	0.540062	0.540062	0.540062	0.113228	0.113228	0.166667	0	0	0.166667
TCGA-E9-A1RC-01	0	0	0	0	0.733799	0.5	0	0.460566	0.353553	0.5	0.540062	0.3669	0.413197	0	0	0	0.733799	0.733799	0.733799	0.5	0.5	0.413197	0.413197	0	0.733799	0.540062	0.733799	0.733799	0.413197	0.5	0.5	0.5	0	0	0	0	0	0
TCGA-E9-A1RD-01	0.679366	-0.113228	0.113228	0.113228	0.113228	0	0.166667	0.213201	0.381881	0.540062	0.416667	0.283069	0.382546	0	0.113228	0.113228	0.679366	0.679366	0.679366	0.540062	0.540062	0.0637577	0.510061	0.113228	0.113228	0.166667	0.679366	0.509525	0.382546	0.540062	0.540062	0.540062	0.113228	0.113228	0.166667	0	0	0.166667
TCGA-E9-A1RE-01	-0.0769231	-0.0769231	0.0769231	0.0769231	0.0769231	0	0.113228	0.144841	0.518875	0.733799	0.679366	0.461538	0.563093	0	0.0769231	0.0769231	1	1	1	0.733799	0.733799	0.649722	0.649722	0.0769231	0.0769231	0.113228	1	0.615385	0.563093	0.733799	0.733799	0.733799	0.0769231	0.0769231	0.113228	0	0	0.113228
TCGA-E9-A1RF-01	0.461538	-0.0769231	0.0769231	0.0769231	0.0769231	0.3669	-0.283069	0.482805	0.259437	0	0.283069	0.192308	0.259889	-0.3669	0.0769231	0.615385	-0.0769231	-0.0769231	-0.0769231	0.3669	0	-0.563093	-0.259889	0.0769231	0.0769231	0.113228	-0.0769231	-0.192308	-0.0433148	0	0	0	0.0769231	0.0769231	0.509525	0	0	-0.283069
TCGA-E9-A1RG-01	-0.0769231	-0.0769231	0.0769231	0.0769231	0.0769231	0	0.113228	0.144841	0	0	-0.113228	-0.0769231	-0.0433148	0	0.0769231	0.0769231	-0.0769231	-0.0769231	-0.0769231	0	0	0.0433148	0.0433148	0.0769231	0.0769231	0.113228	-0.0769231	0.0769231	-0.0433148	0	0	0	0.0769231	0.0769231	0.113228	0	0	0.113228
TCGA-E9-A1RI-01	-0.0769231	-0.0769231	0.0769231	0.0769231	0.0769231	0.733799	0.113228	0.144841	0	0	0.679366	0.461538	0.563093	0	0.0769231	0.0769231	-0.0769231	-0.0769231	-0.0769231	0	0	0.0433148	0.0433148	0.0769231	0.0769231	0.113228	-0.0769231	0.0769231	-0.0433148	0	0	0	0.0769231	0.0769231	0.113228	0	0	0.113228
TCGA-E9-A227-01	-0.0769231	-0.0769231	0.0769231	0.0769231	0.0769231	0	0.113228	0.144841	0.518875	0.733799	0.679366	0.461538	0.563093	0	0.0769231	0.0769231	1	1	1	0.733799	0.733799	0.649722	0.649722	0.0769231	0.0769231	0.113228	1	0.615385	0.563093	0.733799	0.733799	0.733799	0.0769231	0.0769231	0.113228	0	0	0.113228
TCGA-E9-A228-01	-0.0769231	-0.0769231	0.0769231	0.0769231	0.0769231	0.733799	0.113228	0.144841	0	0	0.679366	0.461538	0.563093	0	0.0769231	0.0769231	-0.0769231	-0.0769231	-0.0769231	0	0	0.0433148	0.0433148	0.0769231	0.0769231	0.113228	-0.0769231	0.0769231	-0.0433148	0	0	0	0.0769231	0.0769231	0.113228	0	0	0.113228
TCGA-E9-A229-01	-0.0769231	-0.0769231	0.0769231	0.0769231	0.0769231	0	0.113228	0.144841	0.518875	0.733799	0.679366	0.461538	0.563093	0	0.0769231	0.0769231	1	1	1	0.733799	0.733799	0.649722	0.649722	0.0769231	0.0769231	0.113228	1	0.615385	0.563093	0.733799	0.733799	0.733799	0.0769231	0.0769231	0.113228	0	0	0.113228
TCGA-E9-A22A-01	-0.0769231	-0.0769231	0.0769231	0.0769231	0.0769231	0.733799	0.113228	0.144841	0	0	0.679366	0.461538	0.563093	0	0.0769231	0.0769231	-0.0769231	-0.0769231	-0.0769231	0	0	0.0433148	0.0433148	0.0769231	0.0769231	0.113228	-0.0769231	0.0769231	-0.0433148	0	0	0	0.0769231	0.0769231	0.113228	0	0	0.113228
TCGA-E9-A22D-01	0.531085	-0.144841	0.144841	0.144841	0.144841	0.460566	0.213201	0.272727	0.325669	0.460566	0.781736	0.531085	0.679659	0	0.144841	0.144841	0.531085	0.531085	0.531085	0.460566	0.460566	0.0815591	0.462168	0.144841	0.144841	0.213201	0.531085	0.482805	0.29905	0.460566	0.460566	0.460566	0.144841	0.144841	0.213201	0	0	0.213201
TCGA-E9-A22H-01	-0.0769231	-0.0769231	0.0769231	0.0769231	0.0769231	0	0.113228	0.144841	0.518875	0.733799	0.679366	0.461538	0.563093	0	0.0769231	0.0769231	1	1	1	0.733799	0.733799	0.649722	0.649722	0.0769231	0.0769231	0.113228	1	0.615385	0.563093	0.733799	0.733799	0.733799	0.0769231	0.0769231	0.113228	0	0	0.113228
TCGA-E9-A249-01	0.679366	-0.113228	0.113228	0.113228	0.113228	0	0.166667	0.213201	0.381881	0.540062	0.416667	0.283069	0.382546	0	0.113228	0.113228	0.679366	0.679366	0.679366	0.540062	0.540062	0.0637577	0.510061	0.113228	0.113228	0.166667	0.679366	0.509525	0.382546	0.540062	0.540062	0.540062	0.113228	0.113228	0.166667	0	0	0.166667
TCGA-E9-A24A-01	1	-0.0769231	0.0769231	0.0769231	0.0769231	0	0.113228	0.144841	0	0	-0.113228	-0.0769231	-0.0433148	0	0.0769231	0.0769231	-0.0769231	-0.0769231	-0.0769231	0	0	-0.563093	0.0433148	0.0769231	0.0769231	0.113228	-0.0769231	0.0769231	-0.0433148	0	0	0	0.0769231	0.0769231	0.113228	0	0	0.113228
TCGA-E9-A295-01	0.0769231	0.0769231	-0.0769231	-0.0769231	-0.0769231	0	-0.113228	0.531085	0.518875	0	0.113228	0.0769231	0.0433148	0	-0.0769231	1	0.0769231	0.0769231	0.0769231	0.733799	0	-0.0433148	-0.0433148	-0.0769231	-0.0769231	-0.113228	0.0769231	-0.0769231	0.0433148	0	0	0	-0.0769231	-0.0769231	0.679366	0	0	-0.113228
TCGA-E9-A2JS-01	-0.0769231	-0.0769231	0.0769231	0.0769231	0.0769231	0	0.113228	0.144841	0	0	-0.113228	-0.0769231	-0.0433148	0	0.0769231	0.0769231	-0.0769231	-0.0769231	-0.0769231	0	0	0.0433148	0.0433148	0.0769231	0.0769231	0.113228	-0.0769231	0.0769231	-0.0433148	0	0	0	0.0769231	0.0769231	0.113228	0	0	0.113228
TCGA-E9-A3HO-01	0.461538	-0.0769231	-0.461538	-0.461538	0.615385	0.3669	0.113228	0.482805	-0.259437	0	-0.113228	-0.346154	-0.346518	0	0.0769231	0.0769231	-0.0769231	-0.0769231	-0.0769231	0	-0.3669	-0.259889	0.0433148	0.0769231	0.615385	0.509525	-0.0769231	0.0769231	-0.346518	-0.3669	-0.3669	-0.3669	-0.461538	-0.461538	-0.283069	-0.3669	-0.3669	-0.283069
TCGA-E9-A3QA-01	0	0.733799	0	0	0.733799	0.5	0	0.460566	0	0	0	0	0	0	0	0	0	0	0	0	0	0	0	0	0.733799	0.540062	0	0.3669	0.413197	0	0	0	0	0	0	0	0	0
TCGA-E9-A3X8-01	-0.0433148	-0.0433148	0.0433148	0.0433148	0.0433148	-0.413197	-0.382546	0.0815591	0.292174	0.413197	-0.0637577	-0.0433148	-0.0243902	-0.413197	0.0433148	0.0433148	0.563093	0.563093	0.563093	0.413197	0.413197	0.0243902	0.0243902	0.0433148	0.0433148	0.0637577	0.563093	0.0433148	0.317073	0.413197	0.413197	0.413197	0.0433148	0.0433148	0.0637577	0	0	-0.382546
TCGA-E9-A5UO-01	-0.113228	-0.113228	0.113228	0.113228	0.113228	0.540062	0.166667	0.213201	0	0	0.416667	0.283069	0.382546	0	0.113228	0.113228	-0.113228	-0.113228	-0.113228	0	0	0.0637577	0.0637577	0.113228	0.113228	0.166667	-0.113228	0.113228	-0.0637577	0	0	0	0.113228	0.113228	0.166667	0.540062	0	0.166667
TCGA-EW-A1IW-01	-0.0769231	-0.0769231	0.0769231	0.0769231	0.0769231	0	0.113228	0.144841	0.518875	0.733799	0.679366	0.461538	0.563093	0	0.0769231	0.0769231	1	1	1	0.733799	0.733799	0.649722	0.649722	0.0769231	0.0769231	0.113228	1	0.615385	0.563093	0.733799	0.733799	0.733799	0.0769231	0.0769231	0.113228	0	0	0.113228
TCGA-EW-A1IX-01	0	0	0	0	0.733799	0.5	0	0.460566	0.353553	0.5	0.540062	0.3669	0.413197	0	0	0	0.733799	0.733799	0.733799	0.5	0.5	0.413197	0.413197	0	0.733799	0.540062	0.733799	0.733799	0.413197	0.5	0.5	0.5	0	0	0	0	0	0
TCGA-EW-A1IY-01	-0.113228	-0.113228	0.113228	0.113228	0.113228	0	0.166667	0.213201	0.381881	0.540062	0.416667	0.679366	0.382546	0.540062	0.113228	0.113228	0.679366	0.679366	0.679366	0.540062	0.540062	0.510061	0.510061	0.113228	0.113228	0.166667	0.679366	0.509525	0.382546	0.540062	0.540062	0.540062	0.113228	0.113228	0.166667	0	0.540062	0.166667
TCGA-EW-A1IZ-01	-0.0769231	-0.0769231	0.0769231	0.0769231	0.0769231	0	0.113228	0.144841	0.518875	0	-0.113228	-0.0769231	-0.0433148	0	0.0769231	0.0769231	-0.0769231	-0.0769231	-0.0769231	0	0	0.0433148	0.0433148	0.0769231	0.0769231	0.113228	-0.0769231	0.0769231	-0.0433148	0	0	0	0.0769231	0.0769231	0.113228	0	0	0.113228
TCGA-EW-A1J1-01	-0.113228	-0.113228	0.113228	0.113228	0.113228	0.540062	0.166667	0.213201	0.381881	0.540062	1	0.679366	0.82885	0	0.113228	0.113228	0.679366	0.679366	0.679366	0.540062	0.540062	0.510061	0.510061	0.113228	0.113228	0.166667	0.679366	0.509525	0.382546	0.540062	0.540062	0.540062	0.113228	0.113228	0.166667	0	0	0.166667
TCGA-EW-A1J2-01	0.679366	-0.113228	0.113228	0.113228	0.113228	0	0.166667	0.213201	0.381881	0.540062	0.416667	0.283069	0.382546	0	0.113228	0.113228	0.679366	0.679366	0.679366	0.540062	0.540062	0.0637577	0.510061	0.113228	0.113228	0.166667	0.679366	0.509525	0.382546	0.540062	0.540062	0.540062	0.113228	0.113228	0.166667	0	0	0.166667
TCGA-EW-A1J3-01	1	-0.0769231	0.0769231	0.0769231	0.0769231	0	0.113228	0.144841	0	0	-0.113228	-0.0769231	-0.0433148	0	0.0769231	0.0769231	-0.0769231	-0.0769231	-0.0769231	0	0	-0.563093	0.0433148	0.0769231	0.0769231	0.113228	-0.0769231	0.0769231	-0.0433148	0	0	0	0.0769231	0.0769231	0.113228	0	0	0.113228
TCGA-EW-A1J5-01	0.679366	-0.113228	0.113228	0.113228	0.113228	0	0.166667	0.213201	0.381881	0.540062	0.416667	0.283069	0.382546	0	0.113228	0.113228	0.679366	0.679366	0.679366	0.540062	0.540062	0.0637577	0.510061	0.113228	0.113228	0.166667	0.679366	0.509525	0.382546	0.540062	0.540062	0.540062	0.113228	0.113228	0.166667	0	0	0.166667
TCGA-EW-A1J6-01	-0.0433148	-0.0433148	0.0433148	0.0433148	-0.563093	-0.413197	0.0637577	0.0815591	0.292174	0	-0.0637577	-0.0433148	-0.0243902	0	0.0433148	0.649722	-0.0433148	-0.0433148	-0.0433148	0.413197	0	0.0243902	0.0243902	0.0433148	-0.563093	-0.382546	-0.0433148	-0.259889	-0.0243902	0	0	0	0.0433148	0.0433148	0.510061	0.413197	0	0.0637577
TCGA-EW-A1OV-01	0	0	0	0	0	0	0.540062	0.460566	0.353553	1	0.540062	0.3669	0.413197	0	0	0	0.733799	0.733799	0.733799	0.5	0.5	0.413197	0.826394	0.733799	0	0.540062	0.733799	0.3669	0.413197	0.5	0.5	0.5	0	0	0	0	0	0
TCGA-EW-A1OX-01	0	0	0	0	0	0.5	0	0.460566	0.353553	0	0.540062	0.3669	0.413197	0	0	0.733799	0	0	0	0.5	0	0	0	0	0	0	0	0	0	0	0	0	0	0	0.540062	0	0	0
TCGA-EW-A1P0-01	-0.0769231	-0.0769231	0.0769231	0.0769231	0.0769231	0	0.113228	0.144841	0.518875	0.733799	0.679366	0.461538	0.563093	0	0.0769231	0.0769231	1	1	1	0.733799	0.733799	0.649722	0.649722	0.0769231	0.0769231	0.113228	1	0.615385	0.563093	0.733799	0.733799	0.733799	0.0769231	0.0769231	0.113228	0	0	0.113228
TCGA-EW-A1P3-01	1	-0.0769231	0.0769231	0.0769231	0.0769231	0	0.113228	0.144841	0	0	-0.113228	-0.0769231	-0.0433148	0	0.0769231	0.0769231	-0.0769231	-0.0769231	-0.0769231	0	0	-0.563093	0.0433148	0.0769231	0.0769231	0.113228	-0.0769231	0.0769231	-0.0433148	0	0	0	0.0769231	0.0769231	0.113228	0	0	0.113228
TCGA-EW-A1P5-01	-0.113228	-0.113228	0.113228	0.113228	0.113228	0	0.166667	0.213201	0.381881	0.540062	0.416667	0.679366	0.382546	0.540062	0.113228	0.113228	0.679366	0.679366	0.679366	0.540062	0.540062	0.510061	0.510061	0.113228	0.113228	0.166667	0.679366	0.509525	0.382546	0.540062	0.540062	0.540062	0.113228	0.113228	0.166667	0	0.540062	0.166667
TCGA-EW-A1P7-01	0	0	0	0	0.733799	0.5	0	0.460566	0	0	0	0	0	0	0	0	0	0	0	0	0	0	0	0	0.733799	0.540062	0	0.3669	0	0	0	0	0	0	0	0	0	0
TCGA-EW-A1PD-01	0	0	0	0	0.733799	1	0	0.460566	0	0	0.540062	0.3669	0.413197	0	0	0	0	0	0	0	0	0	0	0	0.733799	0.540062	0	0.3669	0	0	0	0	0	0	0	0	0	0
TCGA-EW-A1PE-01	0.679366	-0.113228	0.113228	0.113228	0.113228	0	0.166667	0.213201	0.381881	0.540062	0.416667	0.283069	0.382546	0	0.113228	0.113228	0.679366	0.679366	0.679366	0.540062	0.540062	0.0637577	0.510061	0.113228	0.113228	0.166667	0.679366	0.509525	0.382546	0.540062	0.540062	0.540062	0.113228	0.113228	0.166667	0	0	0.166667
TCGA-EW-A2FS-01	0.679366	-0.113228	0.113228	0.113228	0.113228	0.540062	0.166667	0.213201	0	0	0.416667	0.283069	0.382546	0	0.113228	0.113228	-0.113228	-0.113228	-0.113228	0	0	-0.382546	0.0637577	0.113228	0.113228	0.166667	-0.113228	0.113228	-0.0637577	0	0	0	0.113228	0.113228	0.166667	0	0	0.166667
TCGA-EW-A2FV-01	-0.033389	-0.033389	0.033389	0.033389	0.033389	0.318511	0.393179	0.649651	0.450443	0.637022	0.638915	0.434057	0.50763	0	0.033389	0.500835	0.434057	0.434057	0.434057	0.637022	0.318511	0.282017	0.545232	0.500835	0.033389	0.393179	0.434057	0.267112	0.244414	0.318511	0.318511	0.318511	0.033389	0.033389	0.393179	0.318511	0	0.0491473
TCGA-EW-A423-01	0.531085	-0.144841	0.144841	0.144841	0.144841	0	-0.284268	0.272727	0.325669	0.460566	0.284268	0.193122	0.29905	-0.460566	0.144841	0.144841	0.531085	0.531085	0.531085	0.460566	0.460566	-0.29905	0.0815591	0.144841	0.144841	0.213201	0.531085	0.144841	0.29905	0.460566	0.460566	0.460566	0.144841	0.144841	0.213201	0	0	-0.284268
TCGA-EW-A6SA-01	0.320256	0.320256	0.240192	0.240192	0.240192	0.381881	0.353553	0.452267	0.270031	0.381881	0.471405	0.320256	0.495918	0	0.240192	0.240192	0.320256	0.320256	0.320256	0.381881	0.381881	0.13525	0.450835	0.240192	0.240192	0.353553	0.320256	0.520416	0.495918	0.381881	0.381881	0.381881	0.240192	0.240192	0.353553	0.381881	0	0.353553
TCGA-EW-A6SC-01	-0.0769231	-0.0769231	0.0769231	0.0769231	0.0769231	0	0.113228	0.144841	0.518875	0.733799	0.679366	0.461538	0.563093	0	0.0769231	0.0769231	1	1	1	0.733799	0.733799	0.649722	0.649722	0.0769231	0.0769231	0.113228	1	0.615385	0.563093	0.733799	0.733799	0.733799	0.0769231	0.0769231	0.113228	0	0	0.113228
TCGA-GI-A2C8-01	-0.0769231	-0.0769231	0.0769231	0.0769231	0.0769231	0.733799	0.113228	0.144841	0	0	0.679366	0.461538	0.563093	0	0.0769231	0.0769231	-0.0769231	-0.0769231	-0.0769231	0	0	0.0433148	0.0433148	0.0769231	0.0769231	0.113228	-0.0769231	0.0769231	-0.0433148	0	0	0	0.0769231	0.0769231	0.113228	0	0	0.113228
TCGA-GM-A2D9-01	0.531085	-0.144841	0.144841	0.144841	0.144841	0	0.213201	0.272727	0.325669	0.460566	0.284268	0.193122	0.29905	0	0.144841	0.144841	0.531085	0.531085	0.531085	0.460566	0.460566	0.0815591	0.462168	0.144841	0.144841	0.213201	0.531085	0.482805	0.29905	0.460566	0.460566	0.460566	0.144841	0.144841	0.213201	0.460566	0	0.213201
TCGA-GM-A2DA-01	0.679366	-0.113228	0.113228	0.113228	0.113228	0.540062	0.166667	0.213201	0	0	0.416667	0.283069	0.382546	0	0.113228	0.113228	-0.113228	-0.113228	-0.113228	0	0	-0.382546	0.0637577	0.113228	0.113228	0.166667	-0.113228	0.113228	-0.0637577	0	0	0	0.113228	0.113228	0.166667	0	0	0.166667
TCGA-GM-A2DC-01	1	-0.0769231	0.0769231	0.0769231	0.0769231	0	0.113228	0.144841	0	0	-0.113228	-0.0769231	-0.0433148	0	0.0769231	0.0769231	-0.0769231	-0.0769231	-0.0769231	0	0	-0.563093	0.0433148	0.0769231	0.0769231	0.113228	-0.0769231	0.0769231	-0.0433148	0	0	0	0.0769231	0.0769231	0.113228	0	0	0.113228
TCGA-GM-A2DI-01	-0.0769231	-0.0769231	0.0769231	0.0769231	0.0769231	0	0.113228	0.144841	0.518875	0.733799	0.679366	0.461538	0.563093	0	0.0769231	0.0769231	1	1	1	0.733799	0.733799	0.649722	0.649722	0.0769231	0.0769231	0.113228	1	0.615385	0.563093	0.733799	0.733799	0.733799	0.0769231	0.0769231	0.113228	0	0	0.113228
TCGA-GM-A2DK-01	0.0769231	0.0769231	-0.0769231	-0.0769231	-0.0769231	0	0.679366	0.531085	0	0.733799	0.113228	0.0769231	0.0433148	0	-0.0769231	-0.0769231	0.0769231	0.0769231	0.0769231	0	0	-0.0433148	0.563093	1	-0.0769231	0.679366	0.0769231	-0.0769231	0.0433148	0	0	0	-0.0769231	-0.0769231	-0.113228	0	0	-0.113228
TCGA-GM-A2DN-01	-0.0769231	-0.0769231	0.0769231	0.0769231	0.0769231	0	0.113228	0.144841	0.518875	0.733799	0.679366	0.461538	0.563093	0	0.0769231	0.0769231	1	1	1	0.733799	0.733799	0.649722	0.649722	0.0769231	0.0769231	0.113228	1	0.615385	0.563093	0.733799	0.733799	0.733799	0.0769231	0.0769231	0.113228	0	0	0.113228
TCGA-GM-A3NW-01	-0.0769231	-0.0769231	0.0769231	0.0769231	0.0769231	0	0.113228	0.144841	0.518875	0.733799	0.679366	0.461538	0.563093	0	0.0769231	0.0769231	1	1	1	0.733799	0.733799	0.649722	0.649722	0.0769231	0.0769231	0.113228	1	0.615385	0.563093	0.733799	0.733799	0.733799	0.0769231	0.0769231	0.113228	0	0	0.113228
TCGA-GM-A5PV-01	0.0769231	0.0769231	-0.0769231	-0.0769231	-0.0769231	0	0.679366	0.531085	0	0.733799	0.113228	0.0769231	0.0433148	0	-0.0769231	-0.0769231	0.0769231	0.0769231	0.0769231	0	0	-0.0433148	0.563093	1	-0.0769231	0.679366	0.0769231	-0.0769231	0.0433148	0	0	0	-0.0769231	-0.0769231	-0.113228	0	0	-0.113228
TCGA-HN-A2NL-01	-0.0769231	0.461538	0.0769231	0.0769231	0.615385	0.733799	0.113228	0.482805	0	0	0.283069	0.192308	0.259889	0	0.0769231	0.0769231	-0.0769231	-0.0769231	-0.0769231	0	0	0.0433148	0.0433148	0.0769231	0.615385	0.509525	-0.0769231	0.346154	0.259889	0	0	0	0.0769231	0.0769231	0.113228	0	0	0.113228
TCGA-HN-A2OB-01	-0.0769231	-0.0769231	0.0769231	0.0769231	0.0769231	0	0.113228	0.144841	0.518875	0.733799	0.679366	0.461538	0.563093	0	0.0769231	0.0769231	1	1	1	0.733799	0.733799	0.649722	0.649722	0.0769231	0.0769231	0.113228	1	0.615385	0.563093	0.733799	0.733799	0.733799	0.0769231	0.0769231	0.113228	0	0	0.113228
TCGA-JL-A3YX-01	0.531085	-0.144841	0.144841	0.144841	0.144841	0	0.213201	0.272727	0.325669	0.460566	0.284268	0.193122	0.29905	0	0.144841	0.144841	0.531085	0.531085	0.531085	0.460566	0.460566	0.0815591	0.462168	0.144841	0.144841	0.213201	0.531085	0.482805	0.29905	0.460566	0.460566	0.460566	0.144841	0.144841	0.213201	0	0	0.213201
TCGA-LD-A66U-01	0	0	0	0	0.733799	0.5	0	0.460566	0.353553	0.5	0.540062	0.3669	0.413197	0	0	0	0.733799	0.733799	0.733799	0.5	0.5	0.413197	0.413197	0	0.733799	0.540062	0.733799	0.733799	0.413197	0.5	0.5	0.5	0	0	0	0	0	0
TCGA-LD-A7W6-01	1	-0.0769231	0.0769231	0.0769231	0.0769231	0	0.113228	0.144841	0	0	-0.113228	-0.0769231	-0.0433148	0	0.0769231	0.0769231	-0.0769231	-0.0769231	-0.0769231	0	0	-0.563093	0.0433148	0.0769231	0.0769231	0.113228	-0.0769231	0.0769231	-0.0433148	0	0	0	0.0769231	0.0769231	0.113228	0	0	0.113228
TCGA-LL-A440-01	-0.0769231	-0.0769231	0.0769231	0.0769231	0.0769231	0	0.113228	0.144841	0	0	-0.113228	-0.0769231	-0.0433148	0	0.0769231	0.0769231	-0.0769231	-0.0769231	-0.0769231	0	0	0.0433148	0.0433148	0.0769231	0.0769231	0.113228	-0.0769231	0.0769231	-0.0433148	0	0	0	0.0769231	0.0769231	0.113228	0.733799	0	0.113228
TCGA-LL-A50Y-01	-0.0769231	-0.0769231	0.0769231	0.0769231	0.0769231	0	0.113228	0.144841	0.518875	0.733799	0.679366	0.461538	0.563093	0	0.0769231	0.0769231	1	1	1	0.733799	0.733799	0.649722	0.649722	0.0769231	0.0769231	0.113228	1	0.615385	0.563093	0.733799	0.733799	0.733799	0.0769231	0.0769231	0.113228	0	0	0.113228
TCGA-LL-A5YM-01	0.563093	-0.0433148	0.0433148	0.0433148	0.649722	0.413197	0.0637577	0.462168	0	0	-0.0637577	-0.0433148	-0.0243902	0	0.0433148	0.0433148	-0.0433148	-0.0433148	-0.0433148	0	0	-0.317073	0.0243902	0.0433148	0.649722	0.510061	-0.0433148	0.346518	-0.0243902	0	0	0	0.0433148	0.0433148	0.0637577	0	0	0.0637577
TCGA-LL-A5YN-01	0	0.518875	0	0	0.518875	0.353553	0	0.651339	0.5	0.353553	0.381881	0.259437	0.292174	0	0	0.518875	0.518875	0.518875	0.518875	0.707107	0.353553	0.292174	0.292174	0	0.518875	0.381881	0.518875	0.518875	0.584349	0.353553	0.353553	0.353553	0	0	0.381881	0	0	0
TCGA-LL-A6FP-01	0.499784	0.0881972	-0.0881972	-0.0881972	0.32339	0	0.173097	0.608922	0.396615	0.560898	0.129823	0.0881972	0.0496632	0	-0.0881972	0.32339	0.499784	0.499784	0.499784	0.560898	0.280449	-0.0496632	0.41386	0.32339	0.32339	0.476017	0.499784	0.32339	0.281425	0.280449	0.280449	0.280449	-0.0881972	-0.0881972	0.173097	0	0	-0.129823
TCGA-LL-A6FQ-01	-0.113228	-0.113228	0.113228	0.113228	0.113228	0	-0.416667	0.213201	0.381881	0.540062	0.416667	0.283069	0.382546	-0.540062	0.113228	0.113228	0.679366	0.679366	0.679366	0.540062	0.540062	0.0637577	0.0637577	0.113228	0.113228	0.166667	0.679366	0.113228	0.382546	0.540062	0.540062	0.540062	0.113228	0.113228	0.166667	0	0	-0.416667
TCGA-LL-A73Z-01	0.0769231	0.0769231	-0.0769231	-0.0769231	-0.0769231	0	0.679366	0.531085	0	0.733799	0.113228	0.0769231	0.0433148	0	-0.0769231	-0.0769231	0.0769231	0.0769231	0.0769231	0	0	-0.0433148	0.563093	1	-0.0769231	0.679366	0.0769231	-0.0769231	0.0433148	0	0	0	-0.0769231	-0.0769231	-0.113228	0	0	-0.113228
TCGA-LL-A7T0-01	-0.0769231	0.461538	0.0769231	0.0769231	0.615385	0.3669	0.113228	0.482805	0.259437	0.3669	0.283069	0.192308	0.259889	0	0.0769231	0.0769231	0.461538	0.461538	0.461538	0.3669	0.3669	0.346518	0.346518	0.0769231	0.615385	0.509525	0.461538	0.615385	0.563093	0.3669	0.3669	0.3669	0.0769231	0.0769231	0.113228	0	0	0.113228
TCGA-LL-A9Q3-01	-0.0433148	-0.0433148	0.0433148	0.0433148	0.0433148	0	0.0637577	0.462168	0.292174	0.826394	0.382546	0.259889	0.317073	-0.413197	0.0433148	0.0433148	0.563093	0.563093	0.563093	0.413197	0.413197	0.0243902	0.365854	0.649722	0.0433148	0.510061	0.563093	0.0433148	0.317073	0.413197	0.413197	0.413197	0.0433148	0.0433148	0.0637577	0	0	-0.382546
TCGA-OK-A5Q2-01	0.679366	-0.113228	0.113228	0.113228	0.113228	0	0.166667	0.213201	0.381881	0.540062	0.416667	0.283069	0.382546	0	0.113228	0.113228	0.679366	0.679366	0.679366	0.540062	0.540062	0.0637577	0.510061	0.113228	0.113228	0.166667	0.679366	0.509525	0.382546	0.540062	0.540062	0.540062	0.113228	0.113228	0.166667	0	0	0.166667
TCGA-OL-A5DA-01	0.679366	-0.113228	0.113228	0.113228	0.113228	0	0.166667	0.213201	0.381881	0.540062	0.416667	0.283069	0.382546	0	0.113228	0.113228	0.679366	0.679366	0.679366	0.540062	0.540062	0.0637577	0.510061	0.113228	0.113228	0.166667	0.679366	0.509525	0.382546	0.540062	0.540062	0.540062	0.113228	0.113228	0.166667	0	0	0.166667
TCGA-OL-A5RU-01	-0.0769231	-0.0769231	0.0769231	0.0769231	0.0769231	0	0.113228	0.144841	0.518875	0.733799	0.679366	0.461538	0.563093	0	0.0769231	0.0769231	1	1	1	0.733799	0.733799	0.649722	0.649722	0.0769231	0.0769231	0.113228	1	0.615385	0.563093	0.733799	0.733799	0.733799	0.0769231	0.0769231	0.113228	0	0	0.113228
TCGA-OL-A5RX-01	-0.0769231	-0.0769231	0.0769231	0.0769231	0.0769231	0	0.113228	0.144841	0.518875	0.733799	0.679366	0.461538	0.563093	0	0.0769231	0.0769231	1	1	1	0.733799	0.733799	0.649722	0.649722	0.0769231	0.0769231	0.113228	1	0.615385	0.563093	0.733799	0.733799	0.733799	0.0769231	0.0769231	0.113228	0	0	0.113228
TCGA-OL-A5S0-01	-0.0433148	0.563093	0.0433148	0.0433148	0.649722	0.413197	0.0637577	0.462168	0.292174	0.413197	0.382546	0.259889	0.317073	0	0.0433148	0.0433148	0.563093	0.563093	0.563093	0.413197	0.413197	0.365854	0.365854	0.0433148	0.649722	0.510061	0.563093	0.649722	0.658537	0.413197	0.413197	0.413197	0.0433148	0.0433148	0.0637577	0	0	0.0637577
TCGA-OL-A66H-01	0.0769231	0.0769231	1	1	-0.0769231	0	-0.113228	-0.144841	0.518875	0	0.113228	0.615385	0.649722	0	-0.0769231	-0.0769231	0.0769231	0.0769231	0.0769231	0	0.733799	-0.0433148	-0.0433148	-0.0769231	-0.0769231	-0.113228	0.0769231	0.461538	0.649722	0.733799	0.733799	0.733799	1	1	0.679366	0.733799	0.733799	0.679366
TCGA-OL-A66K-01	0.733799	0	0	0	0.733799	0.5	0	0.460566	0	0	0	0	0	0	0	0	0	0	0	0	0	-0.413197	0	0	0.733799	0.540062	0	0.3669	0	0	0	0	0	0	0	0	0	0
TCGA-OL-A66L-01	-0.0769231	-0.0769231	0.0769231	0.0769231	0.0769231	0	0.113228	0.144841	0.518875	0.733799	0.679366	0.461538	0.563093	0	0.0769231	0.0769231	1	1	1	0.733799	0.733799	0.649722	0.649722	0.0769231	0.0769231	0.113228	1	0.615385	0.563093	0.733799	0.733799	0.733799	0.0769231	0.0769231	0.113228	0	0	0.113228
TCGA-OL-A66N-01	0.649722	0.0433148	-0.0433148	-0.0433148	0.563093	0.413197	-0.0637577	0.29905	0	0	0.0637577	0.0433148	0.0243902	0	-0.0433148	-0.0433148	0.0433148	0.0433148	0.0433148	0	0	-0.365854	-0.0243902	-0.0433148	0.563093	0.382546	0.0433148	0.259889	0.0243902	0	0	0	-0.0433148	-0.0433148	-0.0637577	0	0	-0.0637577
TCGA-OL-A66O-01	0.0433148	0.0433148	-0.0433148	-0.0433148	0.563093	0	-0.0637577	0.29905	0	0	-0.382546	-0.259889	-0.317073	0	-0.0433148	-0.0433148	0.0433148	0.0433148	0.0433148	0	0	-0.0243902	-0.0243902	-0.0433148	0.563093	0.382546	0.0433148	0.259889	0.0243902	0	0	0	-0.0433148	-0.0433148	-0.0637577	0.413197	0	-0.0637577
TCGA-OL-A66P-01	0.144841	0.144841	0.531085	0.531085	-0.144841	0	0.284268	0.151515	0.325669	0.460566	0.213201	0.482805	0.462168	0	0.531085	-0.144841	0.144841	0.144841	0.144841	0	0.460566	-0.0815591	0.29905	0.531085	-0.144841	0.284268	0.144841	0.193122	0.462168	0.460566	0.460566	0.460566	0.531085	0.531085	0.284268	0.460566	0.460566	0.284268
TCGA-OL-A6VQ-01	-0.0769231	-0.0769231	0.0769231	0.0769231	0.0769231	0	0.113228	0.144841	0.518875	0.733799	0.679366	0.461538	0.563093	0	0.0769231	0.0769231	1	1	1	0.733799	0.733799	0.649722	0.649722	0.0769231	0.0769231	0.113228	1	0.615385	0.563093	0.733799	0.733799	0.733799	0.0769231	0.0769231	0.113228	0	0	0.113228
TCGA-OL-A97C-01	0.0769231	0.0769231	1	1	-0.0769231	0	-0.113228	-0.144841	0.518875	0	0.113228	0.615385	0.649722	0	-0.0769231	-0.0769231	0.0769231	0.0769231	0.0769231	0	0.733799	-0.0433148	-0.0433148	-0.0769231	-0.0769231	-0.113228	0.0769231	0.461538	0.649722	0.733799	0.733799	0.733799	1	1	0.679366	0.733799	0.733799	0.679366
TCGA-PE-A5DC-01	0.0769231	0.0769231	1	1	-0.0769231	0	-0.113228	-0.144841	0.518875	0	0.113228	0.615385	0.649722	0	-0.0769231	-0.0769231	0.0769231	0.0769231	0.0769231	0	0.733799	-0.0433148	-0.0433148	-0.0769231	-0.0769231	-0.113228	0.0769231	0.461538	0.649722	0.733799	0.733799	0.733799	1	1	0.679366	0.733799	0.733799	0.679366
TCGA-PE-A5DD-01	0.679366	-0.113228	0.113228	0.113228	0.113228	0	0.166667	0.213201	0.381881	0.540062	0.416667	0.283069	0.382546	0	0.113228	0.113228	0.679366	0.679366	0.679366	0.540062	0.540062	0.0637577	0.510061	0.113228	0.113228	0.166667	0.679366	0.509525	0.382546	0.540062	0.540062	0.540062	0.113228	0.113228	0.166667	0	0	0.166667
TCGA-S3-A6ZG-01	0.733799	0	0	0	0.733799	0.5	0	0.460566	0	0	0	0	0	0	0	0	0	0	0	0	0	-0.413197	0	0	0.733799	0.540062	0	0.3669	0	0	0	0	0	0	0	0	0	0
TCGA-S3-A6ZH-01	0.0433148	0.0433148	-0.0433148	-0.0433148	0.563093	0.413197	-0.0637577	0.679659	0	0.413197	0.0637577	0.0433148	0.0243902	-0.413197	-0.0433148	-0.0433148	0.0433148	0.0433148	0.0433148	0	0	-0.365854	-0.0243902	0.563093	0.563093	0.82885	0.0433148	-0.0433148	0.0243902	0	0	0	-0.0433148	-0.0433148	-0.0637577	0	0	-0.510061
TCGA-S3-AA11-01	0.563093	-0.0433148	0.0433148	0.0433148	0.0433148	0	0.510061	0.462168	0.292174	0.826394	0.382546	0.259889	0.317073	0	0.0433148	0.0433148	0.563093	0.563093	0.563093	0.413197	0.413197	0.0243902	0.707317	0.649722	0.0433148	0.510061	0.563093	0.346518	0.317073	0.413197	0.413197	0.413197	0.0433148	0.0433148	0.0637577	0	0	0.0637577
TCGA-S3-AA12-01	-0.0769231	1	0.0769231	0.0769231	0.0769231	0	0.113228	0.144841	0	0	-0.113228	-0.0769231	-0.0433148	0	0.0769231	0.0769231	-0.0769231	-0.0769231	-0.0769231	0	0	0.0433148	0.0433148	0.0769231	0.0769231	0.113228	-0.0769231	0.0769231	0.563093	0	0	0	0.0769231	0.0769231	0.113228	0	0	0.113228
TCGA-S3-AA14-01	-0.0769231	-0.0769231	0.0769231	0.0769231	0.0769231	0	0.113228	0.144841	0.518875	0.733799	0.679366	0.461538	0.563093	0	0.0769231	0.0769231	1	1	1	0.733799	0.733799	0.649722	0.649722	0.0769231	0.0769231	0.113228	1	0.615385	0.563093	0.733799	0.733799	0.733799	0.0769231	0.0769231	0.113228	0	0	0.113228
TCGA-S3-AA17-01	0.679366	-0.113228	0.113228	0.113228	0.113228	0	0.166667	0.213201	0.381881	0	-0.166667	-0.113228	-0.0637577	0	0.113228	0.113228	-0.113228	-0.113228	-0.113228	0	0	-0.382546	0.0637577	0.113228	0.113228	0.166667	-0.113228	0.113228	-0.0637577	0	0	0	0.113228	0.113228	0.166667	0	0	0.166667
TCGA-UL-AAZ6-01	0.390621	0.390621	0.106533	0.106533	0.106533	0.338754	0.522708	0.200595	0	0	0.209083	0.142044	0.219956	0.338754	0.106533	0.106533	-0.106533	-0.106533	-0.106533	0	0	0.059988	0.339932	0.106533	0.106533	0.156813	-0.106533	0.35511	0.219956	0	0	0	0.106533	0.106533	0.156813	0	0	0.522708
TCGA-V7-A7HQ-01	0.113228	0.113228	-0.113228	-0.113228	0.679366	0.540062	-0.166667	0.284268	0	0	0.166667	0.113228	0.0637577	0	-0.113228	-0.113228	0.113228	0.113228	0.113228	0	0	-0.0637577	-0.0637577	-0.113228	0.679366	0.416667	0.113228	0.283069	0.0637577	0	0	0	-0.113228	-0.113228	-0.166667	0	0	-0.166667
TCGA-W8-A86G-01	1	-0.0769231	0.0769231	0.0769231	0.0769231	0	0.113228	0.144841	0	0	-0.113228	-0.0769231	-0.0433148	0	0.0769231	0.0769231	-0.0769231	-0.0769231	-0.0769231	0	0	-0.563093	0.0433148	0.0769231	0.0769231	0.113228	-0.0769231	0.0769231	-0.0433148	0	0	0	0.0769231	0.0769231	0.113228	0	0	0.113228
TCGA-WT-AB41-01	-0.0769231	-0.0769231	0.0769231	0.0769231	0.0769231	0	0.113228	0.144841	0.518875	0.733799	0.679366	0.461538	0.563093	0	0.0769231	0.0769231	1	1	1	0.733799	0.733799	0.649722	0.649722	0.0769231	0.0769231	0.113228	1	0.615385	0.563093	0.733799	0.733799	0.733799	0.0769231	0.0769231	0.113228	0	0	0.113228
TCGA-WT-AB44-01	0.563093	-0.0433148	0.0433148	0.0433148	0.0433148	-0.413197	0.0637577	0.0815591	0.292174	0.413197	-0.0637577	-0.0433148	-0.0243902	0	0.0433148	0.0433148	0.563093	0.563093	0.563093	0.413197	0.413197	0.0243902	0.365854	0.0433148	0.0433148	0.0637577	0.563093	0.346518	0.317073	0.413197	0.413197	0.413197	0.0433148	0.0433148	0.0637577	0	0	0.0637577
TCGA-XX-A89A-01	-0.0769231	-0.0769231	0.0769231	0.0769231	0.0769231	0	0.113228	0.144841	0.518875	0.733799	0.679366	0.461538	0.563093	0	0.0769231	0.0769231	1	1	1	0.733799	0.733799	0.649722	0.649722	0.0769231	0.0769231	0.113228	1	0.615385	0.563093	0.733799	0.733799	0.733799	0.0769231	0.0769231	0.113228	0	0	0.113228
TCGA-Z7-A8R5-01	-0.0769231	-0.0769231	0.0769231	0.0769231	0.0769231	0	0.113228	0.144841	0.518875	0.733799	0.679366	0.461538	0.563093	0	0.0769231	0.0769231	1	1	1	0.733799	0.733799	0.649722	0.649722	0.0769231	0.0769231	0.113228	1	0.615385	0.563093	0.733799	0.733799	0.733799	0.0769231	0.0769231	0.113228	0	0	0.113228
TCGA-AF-2692-01	0.531085	-0.144841	0.144841	0.144841	0.144841	0.460566	0.213201	0.272727	0	0	0.284268	0.193122	0.29905	0	0.144841	0.144841	-0.144841	-0.144841	-0.144841	0	0	-0.29905	0.0815591	0.144841	0.144841	0.213201	-0.144841	0.144841	-0.0815591	0	0	0	0.144841	0.144841	0.213201	0	0	0.213201
TCGA-AF-5654-01	-0.0769231	-0.0769231	0.0769231	0.0769231	0.0769231	0	0.113228	0.144841	0	0	-0.113228	-0.0769231	-0.0433148	0	0.0769231	0.0769231	-0.0769231	-0.0769231	-0.0769231	0	0	0.0433148	0.0433148	0.0769231	0.0769231	0.113228	-0.0769231	0.0769231	-0.0433148	0	0	0	0.0769231	0.0769231	0.113228	0.733799	0	0.113228
TCGA-AG-3574-01	-0.113228	-0.113228	0.113228	0.113228	0.113228	0	0.166667	0.213201	0	0	-0.166667	-0.113228	-0.0637577	0	0.113228	0.113228	-0.113228	-0.113228	-0.113228	0	0	0.0637577	0.0637577	0.113228	0.113228	0.166667	-0.113228	0.113228	-0.0637577	0	0	0	0.113228	0.113228	0.166667	0.540062	0	0.166667
TCGA-AG-3584-01	-0.144841	-0.144841	0.144841	0.144841	0.144841	0	0.213201	0.272727	0.325669	0.460566	0.284268	0.531085	0.29905	0.460566	0.144841	0.144841	0.531085	0.531085	0.531085	0.460566	0.460566	0.462168	0.462168	0.144841	0.144841	0.213201	0.531085	0.482805	0.29905	0.460566	0.460566	0.460566	0.144841	0.144841	0.213201	0	0.460566	0.213201
TCGA-AG-3594-01	-0.0769231	1	0.0769231	0.0769231	0.0769231	0	0.113228	0.144841	0	0	-0.113228	-0.0769231	-0.0433148	0	0.0769231	0.0769231	-0.0769231	-0.0769231	-0.0769231	0	0	0.0433148	0.0433148	0.0769231	0.0769231	0.113228	-0.0769231	0.0769231	0.563093	0	0	0	0.0769231	0.0769231	0.113228	0	0	0.113228
TCGA-AG-3602-01	-0.113228	-0.113228	0.113228	0.113228	0.113228	0	0.166667	0.213201	0.381881	0.540062	0.416667	0.283069	0.382546	0	0.113228	0.113228	0.679366	0.679366	0.679366	0.540062	0.540062	0.510061	0.510061	0.113228	0.113228	0.166667	0.679366	0.509525	0.382546	0.540062	0.540062	0.540062	0.113228	0.113228	0.166667	0	0	0.166667
TCGA-AG-3605-01	-0.0769231	-0.0769231	0.0769231	0.0769231	0.0769231	0	0.113228	0.144841	0	0	-0.113228	-0.0769231	-0.0433148	0	0.0769231	0.0769231	-0.0769231	-0.0769231	-0.0769231	0	0	0.0433148	0.0433148	0.0769231	0.0769231	0.113228	-0.0769231	0.0769231	-0.0433148	0	0	0	0.0769231	0.0769231	0.113228	0	0	0.113228
TCGA-AG-3727-01	0	0	0	0	0	0	0	0.460566	0.353553	0	0	0	0	0	0	0.733799	0	0	0	0.5	0	0	0	0	0	0	0	0	0	0	0	0	0	0	0.540062	0	0	0
TCGA-AG-3878-01	-0.175412	-0.175412	0.175412	0.175412	0.175412	0	-0.193649	0.330289	0.295804	0.41833	0.193649	0.438529	0.246932	0	0.175412	0.175412	0.438529	0.438529	0.438529	0.41833	0.41833	0.098773	0.098773	0.175412	0.175412	0.258199	0.438529	0.175412	0.246932	0.41833	0.41833	0.41833	0.175412	0.175412	0.258199	0	0.41833	-0.193649
TCGA-AG-3887-01	-0.113228	-0.113228	0.113228	0.113228	0.113228	0	0.166667	0.213201	0.381881	0.540062	0.416667	0.283069	0.382546	0	0.113228	0.113228	0.679366	0.679366	0.679366	0.540062	0.540062	0.510061	0.510061	0.113228	0.113228	0.166667	0.679366	0.509525	0.382546	0.540062	0.540062	0.540062	0.113228	0.113228	0.166667	0	0	0.166667
TCGA-AG-3892-01	0.0769231	0.0769231	-0.0769231	-0.0769231	-0.0769231	0	0.679366	0.531085	0	0.733799	0.113228	0.0769231	0.0433148	0	-0.0769231	-0.0769231	0.0769231	0.0769231	0.0769231	0	0	-0.0433148	0.563093	1	-0.0769231	0.679366	0.0769231	-0.0769231	0.0433148	0	0	0	-0.0769231	-0.0769231	-0.113228	0	0	-0.113228
TCGA-AG-3901-01	-0.0769231	-0.0769231	0.0769231	0.0769231	0.0769231	0	0.113228	0.144841	0.518875	0.733799	0.679366	0.461538	0.563093	0	0.0769231	0.0769231	1	1	1	0.733799	0.733799	0.649722	0.649722	0.0769231	0.0769231	0.113228	1	0.615385	0.563093	0.733799	0.733799	0.733799	0.0769231	0.0769231	0.113228	0	0	0.113228
TCGA-AG-A008-01	-0.0769231	-0.0769231	0.0769231	0.0769231	0.0769231	0	0.113228	0.144841	0.518875	0.733799	0.679366	0.461538	0.563093	0	0.0769231	0.0769231	1	1	1	0.733799	0.733799	0.649722	0.649722	0.0769231	0.0769231	0.113228	1	0.615385	0.563093	0.733799	0.733799	0.733799	0.0769231	0.0769231	0.113228	0	0	0.113228
TCGA-AG-A015-01	-0.206725	-0.206725	0.206725	0.206725	-0.372104	-0.394405	-0.121716	0.02595	0.278887	0.394405	0.121716	0.0826898	0.209529	-0.394405	0.206725	0.206725	0.372104	0.372104	0.372104	0.394405	0.394405	0.116405	0.116405	0.206725	-0.372104	-0.121716	0.372104	-0.0826898	0.209529	0.394405	0.394405	0.394405	0.206725	0.206725	0.30429	0.394405	0	-0.121716
TCGA-AH-6644-01	-0.0769231	-0.0769231	0.0769231	0.0769231	0.0769231	0	0.113228	0.144841	0.518875	0.733799	0.679366	0.461538	0.563093	0	0.0769231	0.0769231	1	1	1	0.733799	0.733799	0.649722	0.649722	0.0769231	0.0769231	0.113228	1	0.615385	0.563093	0.733799	0.733799	0.733799	0.0769231	0.0769231	0.113228	0	0	0.113228
TCGA-AH-6903-01	-0.0769231	-0.0769231	0.0769231	0.0769231	0.0769231	0	0.113228	0.144841	0.518875	0.733799	0.679366	0.461538	0.563093	0	0.0769231	0.0769231	1	1	1	0.733799	0.733799	0.649722	0.649722	0.0769231	0.0769231	0.113228	1	0.615385	0.563093	0.733799	0.733799	0.733799	0.0769231	0.0769231	0.113228	0	0	0.113228
TCGA-DY-A1H8-01	0.531085	-0.144841	0.144841	0.144841	0.144841	0	0.213201	0.272727	0	0	-0.213201	-0.144841	-0.0815591	0	0.144841	0.144841	-0.144841	-0.144841	-0.144841	0	0	-0.29905	0.0815591	0.144841	0.144841	0.213201	-0.144841	0.144841	-0.0815591	0	0	0	0.144841	0.144841	0.213201	0.460566	0	0.213201
TCGA-EI-6513-01	0	0	0	0	0	0	0.540062	0.460566	0	0.5	0	0	0	0	0	0	0	0	0	0	0	0	0.413197	0.733799	0	0.540062	0	0	0	0	0	0	0	0	0	0	0	0
TCGA-EI-7004-01	0.0769231	0.0769231	-0.0769231	-0.0769231	-0.0769231	0	-0.113228	0.531085	0.518875	0	0.113228	0.0769231	0.0433148	0	-0.0769231	1	0.0769231	0.0769231	0.0769231	0.733799	0	-0.0433148	-0.0433148	-0.0769231	-0.0769231	-0.113228	0.0769231	-0.0769231	0.0433148	0	0	0	-0.0769231	-0.0769231	0.679366	0	0	-0.113228
TCGA-G5-6641-01	0	0	0	0	0	0	0	0.460566	0.353553	0	0	0	0	0	0	0.733799	0	0	0	0.5	0	0	0	0	0	0	0	0	0	0	0	0	0	0	0.540062	0.5	0	0
TCGA-3L-AA1B-01	-0.0769231	-0.0769231	0.0769231	0.0769231	0.0769231	0	0.113228	0.144841	0.518875	0.733799	0.679366	0.461538	0.563093	0	0.0769231	0.0769231	1	1	1	0.733799	0.733799	0.649722	0.649722	0.0769231	0.0769231	0.113228	1	0.615385	0.563093	0.733799	0.733799	0.733799	0.0769231	0.0769231	0.113228	0	0	0.113228
TCGA-5M-AAT6-01	-0.0769231	-0.0769231	0.0769231	0.0769231	0.0769231	0	0.113228	0.144841	0	0	-0.113228	-0.0769231	-0.0433148	0	0.0769231	0.0769231	-0.0769231	-0.0769231	-0.0769231	0	0	0.0433148	0.0433148	0.0769231	0.0769231	0.113228	-0.0769231	0.0769231	-0.0433148	0	0	0	0.0769231	0.0769231	0.113228	0	0	0.113228
TCGA-A6-2678-01	-0.0433148	-0.0433148	0.0433148	0.0433148	-0.563093	-0.413197	0.0637577	-0.29905	-0.292174	-0.413197	-0.510061	-0.346518	-0.365854	0	0.0433148	0.0433148	-0.649722	-0.649722	-0.649722	-0.413197	-0.413197	-0.317073	-0.317073	0.0433148	-0.563093	-0.382546	-0.649722	-0.563093	-0.365854	-0.413197	-0.413197	-0.413197	0.0433148	0.0433148	0.0637577	0	0	0.0637577
TCGA-A6-2683-01	-0.113228	-0.113228	0.113228	0.113228	0.113228	0	0.166667	0.213201	0.381881	0.540062	0.416667	0.283069	0.382546	0	0.113228	0.113228	0.679366	0.679366	0.679366	0.540062	0.540062	0.510061	0.510061	0.113228	0.113228	0.166667	0.679366	0.509525	0.382546	0.540062	0.540062	0.540062	0.113228	0.113228	0.166667	0	0	0.166667
TCGA-A6-2686-01	-0.113228	0.679366	-0.679366	-0.679366	0.113228	0	0.166667	0.213201	-0.381881	0	-0.166667	-0.509525	-0.510061	0	0.113228	0.113228	-0.113228	-0.113228	-0.113228	0	-0.540062	0.0637577	0.0637577	0.113228	0.113228	0.166667	-0.113228	-0.283069	-0.0637577	-0.540062	-0.540062	-0.540062	-0.679366	-0.679366	-0.416667	-0.540062	-0.540062	-0.416667
TCGA-A6-3809-01	-0.113228	0.679366	0.113228	0.113228	0.113228	0	0.166667	0.213201	0	0	-0.166667	-0.113228	-0.0637577	0	0.113228	0.113228	-0.113228	-0.113228	-0.113228	0	0	0.0637577	0.0637577	0.113228	0.113228	0.166667	-0.113228	0.113228	0.382546	0	0	0	0.113228	0.113228	0.166667	0.540062	0	0.166667
TCGA-A6-4107-01	-0.0769231	-0.0769231	0.0769231	0.0769231	0.0769231	0	0.113228	0.144841	0.518875	0.733799	0.679366	0.461538	0.563093	0	0.0769231	0.0769231	1	1	1	0.733799	0.733799	0.649722	0.649722	0.0769231	0.0769231	0.113228	1	0.615385	0.563093	0.733799	0.733799	0.733799	0.0769231	0.0769231	0.113228	0	0	0.113228
TCGA-A6-5661-01	-0.0433148	-0.0433148	0.0433148	0.0433148	-0.563093	-0.413197	0.0637577	-0.29905	0.292174	0.413197	0.382546	0.259889	0.317073	0	0.0433148	0.0433148	0.563093	0.563093	0.563093	0.413197	0.413197	0.365854	0.365854	0.0433148	-0.563093	-0.382546	0.563093	0.0433148	0.317073	0.413197	0.413197	0.413197	0.0433148	0.0433148	0.0637577	0	0	0.0637577
TCGA-A6-5665-01	0.0769231	0.0769231	-0.0769231	-0.0769231	-0.0769231	0	-0.113228	0.531085	0.518875	0	0.113228	0.0769231	0.0433148	0	-0.0769231	1	0.0769231	0.0769231	0.0769231	0.733799	0	-0.0433148	-0.0433148	-0.0769231	-0.0769231	-0.113228	0.0769231	-0.0769231	0.0433148	0	0	0	-0.0769231	-0.0769231	0.679366	0	0	-0.113228
TCGA-A6-6648-01	-0.144841	-0.144841	0.144841	0.144841	-0.531085	0	0.213201	-0.151515	0	0	0.284268	0.193122	0.29905	0	0.144841	0.144841	-0.144841	-0.144841	-0.144841	0	0	0.0815591	0.0815591	0.144841	-0.531085	-0.284268	-0.144841	-0.193122	-0.0815591	0	0	0	0.144841	0.144841	0.213201	0	0	0.213201
TCGA-A6-6780-01	-0.0769231	-0.0769231	0.0769231	0.0769231	0.0769231	0	0.113228	0.144841	0.518875	0.733799	0.679366	0.461538	0.563093	0	0.0769231	0.0769231	1	1	1	0.733799	0.733799	0.649722	0.649722	0.0769231	0.0769231	0.113228	1	0.615385	0.563093	0.733799	0.733799	0.733799	0.0769231	0.0769231	0.113228	0	0	0.113228
TCGA-A6-6781-01	0	0	0	0	0	0	0	0.460566	0.707107	0.5	0.540062	0.3669	0.413197	0	0	0.733799	0.733799	0.733799	0.733799	1	0.5	0.413197	0.413197	0	0	0	0.733799	0.3669	0.413197	0.5	0.5	0.5	0	0	0.540062	0	0	0
TCGA-A6-A566-01	-0.0769231	-0.0769231	0.0769231	0.0769231	0.0769231	0	0.113228	0.144841	0.518875	0.733799	0.679366	0.461538	0.563093	0	0.0769231	0.0769231	1	1	1	0.733799	0.733799	0.649722	0.649722	0.0769231	0.0769231	0.113228	1	0.615385	0.563093	0.733799	0.733799	0.733799	0.0769231	0.0769231	0.113228	0	0	0.113228
TCGA-AA-3489-01	-0.0769231	-0.0769231	0.0769231	0.0769231	0.0769231	0	0.113228	0.144841	0.518875	0.733799	0.679366	0.461538	0.563093	0	0.0769231	0.0769231	1	1	1	0.733799	0.733799	0.649722	0.649722	0.0769231	0.0769231	0.113228	1	0.615385	0.563093	0.733799	0.733799	0.733799	0.0769231	0.0769231	0.113228	0	0	0.113228
TCGA-AA-3502-01	0.0769231	0.0769231	-0.0769231	-0.0769231	-0.0769231	0	-0.113228	0.531085	0.518875	0	0.113228	0.0769231	0.0433148	0	-0.0769231	1	0.0769231	0.0769231	0.0769231	0.733799	0	-0.0433148	-0.0433148	-0.0769231	-0.0769231	-0.113228	0.0769231	-0.0769231	0.0433148	0	0	0	-0.0769231	-0.0769231	0.679366	0	0	-0.113228
TCGA-AA-3506-01	-0.0433148	0.563093	0.649722	0.649722	0.0433148	0	-0.382546	0.0815591	0.292174	0	-0.0637577	0.259889	0.317073	-0.413197	0.0433148	0.0433148	-0.0433148	-0.0433148	-0.0433148	0	0.413197	-0.317073	-0.317073	0.0433148	0.0433148	0.0637577	-0.0433148	0.0433148	0.658537	0.413197	0.413197	0.413197	0.649722	0.649722	0.510061	0.413197	0.413197	0.0637577
TCGA-AA-3514-01	-0.0769231	-0.0769231	0.0769231	0.0769231	0.0769231	0	0.113228	0.144841	0	0	-0.113228	-0.0769231	-0.0433148	0	0.0769231	0.0769231	-0.0769231	-0.0769231	-0.0769231	0	0	0.0433148	0.0433148	0.0769231	0.0769231	0.113228	-0.0769231	0.0769231	-0.0433148	0	0	0	0.0769231	0.0769231	0.113228	0	0	0.113228
TCGA-AA-3517-01	0.434057	-0.033389	0.500835	0.500835	-0.434057	-0.318511	0.0491473	-0.230521	0.225221	0	-0.0491473	-0.033389	0.244414	-0.318511	0.033389	0.033389	-0.033389	-0.033389	-0.033389	0	0.318511	-0.244414	0.0188011	0.033389	-0.434057	-0.294884	-0.033389	0.033389	0.244414	0.318511	0.318511	0.318511	0.500835	0.500835	0.393179	0.318511	0	0.393179
TCGA-AA-3519-01	-0.0769231	-0.0769231	0.0769231	0.0769231	0.0769231	0	0.113228	0.144841	0	0	-0.113228	-0.0769231	-0.0433148	0	0.0769231	0.0769231	-0.0769231	-0.0769231	-0.0769231	0	0	0.0433148	0.0433148	0.0769231	0.0769231	0.113228	-0.0769231	0.0769231	-0.0433148	0	0	0	0.0769231	0.0769231	0.113228	0	0	0.113228
TCGA-AA-3520-01	-0.0769231	-0.0769231	0.0769231	0.0769231	-1	-0.733799	0.113228	-0.531085	0	0	-0.113228	-0.0769231	-0.0433148	0	0.0769231	0.0769231	-0.0769231	-0.0769231	-0.0769231	0	0	0.0433148	0.0433148	0.0769231	-1	-0.679366	-0.0769231	-0.461538	-0.0433148	0	0	0	0.0769231	0.0769231	0.113228	0	0	0.113228
TCGA-AA-3521-01	0.531085	-0.144841	0.144841	0.144841	-0.531085	-0.460566	0.213201	-0.151515	0	0	-0.213201	-0.144841	-0.0815591	0	0.144841	0.144841	-0.144841	-0.144841	-0.144841	0	0	-0.29905	0.0815591	0.144841	-0.531085	-0.284268	-0.144841	-0.193122	-0.0815591	0	0	0	0.144841	0.144841	0.213201	0	0	0.213201
TCGA-AA-3524-01	-0.0769231	-0.0769231	0.0769231	0.0769231	0.0769231	0	0.113228	0.144841	0	0	-0.113228	-0.0769231	-0.0433148	0	0.0769231	0.0769231	-0.0769231	-0.0769231	-0.0769231	0	0	0.0433148	0.0433148	0.0769231	0.0769231	0.113228	-0.0769231	0.0769231	-0.0433148	0	0	0	0.0769231	0.0769231	0.113228	0	0	0.113228
TCGA-AA-3526-01	0	0	0	0	0	0	0.540062	0.460566	0.353553	1	0.540062	0.3669	0.413197	0	0	0	0.733799	0.733799	0.733799	0.5	0.5	0.413197	0.826394	0.733799	0	0.540062	0.733799	0.3669	0.413197	0.5	0.5	0.5	0	0	0	0	0	0
TCGA-AA-3527-01	-0.0433148	-0.0433148	0.649722	0.649722	0.0433148	0	0.0637577	0.0815591	0.584349	0.413197	0.382546	0.563093	0.658537	0	0.0433148	0.0433148	0.563093	0.563093	0.563093	0.413197	0.826394	0.365854	0.365854	0.0433148	0.0433148	0.0637577	0.563093	0.649722	0.658537	0.826394	0.826394	0.826394	0.649722	0.649722	0.510061	0.413197	0.413197	0.510061
TCGA-AA-3529-01	-0.0769231	1	0.0769231	0.0769231	0.0769231	0	0.113228	0.144841	0	0	-0.113228	-0.0769231	-0.0433148	0	0.0769231	0.0769231	-0.0769231	-0.0769231	-0.0769231	0	0	0.0433148	0.0433148	0.0769231	0.0769231	0.113228	-0.0769231	0.0769231	0.563093	0	0	0	0.0769231	0.0769231	0.113228	0	0	0.113228
TCGA-AA-3530-01	0.0769231	0.0769231	-0.0769231	-0.0769231	-0.0769231	0	-0.113228	-0.144841	-0.518875	-0.733799	-0.679366	-0.461538	-0.563093	0	-0.0769231	-0.0769231	-1	-1	-1	-0.733799	-0.733799	-0.649722	-0.649722	-0.0769231	-0.0769231	-0.113228	-1	-0.615385	-0.563093	-0.733799	-0.733799	-0.733799	-0.0769231	-0.0769231	-0.113228	0	0	-0.113228
TCGA-AA-3532-01	-0.0769231	-0.0769231	0.0769231	0.0769231	0.0769231	0	0.113228	0.144841	0	0	-0.113228	-0.0769231	-0.0433148	0	0.0769231	0.0769231	-0.0769231	-0.0769231	-0.0769231	0	0	0.0433148	0.0433148	0.0769231	0.0769231	0.113228	-0.0769231	0.0769231	-0.0433148	0	0	0	0.0769231	0.0769231	0.113228	0	0	0.113228
TCGA-AA-3534-01	-0.113228	0.679366	0.113228	0.113228	0.113228	0	0.166667	0.213201	0	0	-0.166667	-0.113228	-0.0637577	0	0.113228	0.113228	-0.113228	-0.113228	-0.113228	0	0	0.0637577	0.0637577	0.113228	0.113228	0.166667	-0.113228	0.113228	0.382546	0	0	0	0.113228	0.113228	0.166667	0.540062	0	0.166667
TCGA-AA-3538-01	-0.0769231	-0.0769231	0.0769231	0.0769231	0.0769231	0	0.113228	0.144841	0	0	-0.113228	-0.0769231	-0.0433148	0	0.0769231	0.0769231	-0.0769231	-0.0769231	-0.0769231	0	0	0.0433148	0.0433148	0.0769231	0.0769231	0.113228	-0.0769231	0.0769231	-0.0433148	0	0	0	0.0769231	0.0769231	0.113228	0	0	0.113228
TCGA-AA-3544-01	-0.113228	-0.113228	0.113228	0.113228	0.113228	0	0.166667	0.213201	0	0	-0.166667	0.283069	-0.0637577	0.540062	0.113228	0.113228	-0.113228	-0.113228	-0.113228	0	0	0.0637577	0.0637577	0.113228	0.113228	0.166667	-0.113228	0.113228	-0.0637577	0	0	0	0.113228	0.113228	0.166667	0	0.540062	0.166667
TCGA-AA-3548-01	-0.113228	-0.113228	0.113228	0.113228	0.113228	0	0.166667	0.213201	0.381881	0.540062	0.416667	0.679366	0.382546	0.540062	0.113228	0.113228	0.679366	0.679366	0.679366	0.540062	0.540062	0.510061	0.510061	0.113228	0.113228	0.166667	0.679366	0.509525	0.382546	0.540062	0.540062	0.540062	0.113228	0.113228	0.166667	0	0.540062	0.166667
TCGA-AA-3549-01	-0.113228	-0.113228	0.113228	0.113228	-0.679366	-0.540062	0.166667	-0.284268	0	0	-0.166667	-0.113228	-0.0637577	0	0.113228	0.113228	-0.113228	-0.113228	-0.113228	0	0	0.0637577	0.0637577	0.113228	-0.679366	-0.416667	-0.113228	-0.283069	-0.0637577	0	0	0	0.113228	0.113228	0.166667	0	0	0.166667
TCGA-AA-3560-01	-0.0769231	-0.0769231	0.0769231	0.0769231	0.0769231	0	0.113228	0.144841	0	0	-0.113228	-0.0769231	-0.0433148	0	0.0769231	0.0769231	-0.0769231	-0.0769231	-0.0769231	0	0	0.0433148	0.0433148	0.0769231	0.0769231	0.113228	-0.0769231	0.0769231	-0.0433148	0	0	0	0.0769231	0.0769231	0.113228	0	0	0.113228
TCGA-AA-3561-01	0.461538	-0.0769231	0.0769231	0.0769231	-0.461538	-0.3669	0.113228	-0.193122	-0.259437	-0.3669	-0.509525	-0.346154	-0.346518	0	0.0769231	0.0769231	-0.615385	-0.615385	-0.615385	-0.3669	-0.3669	-0.563093	-0.259889	0.0769231	-0.461538	-0.283069	-0.615385	-0.461538	-0.346518	-0.3669	-0.3669	-0.3669	0.0769231	0.0769231	0.113228	0	0	0.113228
TCGA-AA-3664-01	0.496139	0.0620174	-0.0620174	-0.0620174	0.372104	0.295804	0.228218	0.700649	0	0.295804	0.0912871	0.0620174	0.0349215	0	-0.0620174	0.372104	0.0620174	0.0620174	0.0620174	0.295804	0	-0.279372	0.209529	0.372104	0.372104	0.547723	0.0620174	0.155043	0.0349215	0	0	0	-0.0620174	-0.0620174	0.228218	0	0	-0.0912871
TCGA-AA-3675-01	-0.0769231	-0.0769231	0.0769231	0.0769231	0.0769231	0	0.113228	0.144841	0.518875	0.733799	0.679366	0.461538	0.563093	0	0.0769231	0.0769231	1	1	1	0.733799	0.733799	0.649722	0.649722	0.0769231	0.0769231	0.113228	1	0.615385	0.563093	0.733799	0.733799	0.733799	0.0769231	0.0769231	0.113228	0	0	0.113228
TCGA-AA-3678-01	0.563093	-0.0433148	0.0433148	0.0433148	0.0433148	0	0.0637577	0.462168	0.292174	0	-0.0637577	-0.0433148	-0.0243902	0	0.0433148	0.649722	-0.0433148	-0.0433148	-0.0433148	0.413197	0	-0.317073	0.0243902	0.0433148	0.0433148	0.0637577	-0.0433148	0.0433148	-0.0243902	0	0	0	0.0433148	0.0433148	0.510061	0	0	0.0637577
TCGA-AA-3680-01	0.113228	0.113228	-0.113228	-0.113228	-0.113228	0	0.416667	0.781736	0.381881	0.540062	0.166667	0.113228	0.0637577	0	-0.113228	0.679366	0.113228	0.113228	0.113228	0.540062	0	-0.0637577	0.382546	0.679366	-0.113228	0.416667	0.113228	-0.113228	0.0637577	0	0	0	-0.113228	-0.113228	0.416667	0	0	-0.166667
TCGA-AA-3695-01	0	0	0	0	0	0	0	0.460566	0.353553	0	0	0	0	0	0	0.733799	0	0	0	0.5	0	0	0	0	0	0	0	0	0	0	0	0	0	0	0.540062	0	0	0
TCGA-AA-3696-01	0.531085	-0.144841	0.144841	0.144841	0.144841	0	0.213201	0.272727	0.325669	0.460566	0.284268	0.193122	0.29905	0	0.144841	0.144841	0.531085	0.531085	0.531085	0.460566	0.460566	0.0815591	0.462168	0.144841	0.144841	0.213201	0.531085	0.482805	0.29905	0.460566	0.460566	0.460566	0.144841	0.144841	0.213201	0.460566	0	0.213201
TCGA-AA-3715-01	-0.0769231	-0.0769231	0.0769231	0.0769231	0.0769231	0	0.113228	0.144841	0.518875	0.733799	0.679366	0.461538	0.563093	0	0.0769231	0.0769231	1	1	1	0.733799	0.733799	0.649722	0.649722	0.0769231	0.0769231	0.113228	1	0.615385	0.563093	0.733799	0.733799	0.733799	0.0769231	0.0769231	0.113228	0	0	0.113228
TCGA-AA-3812-01	-0.0769231	-0.0769231	0.0769231	0.0769231	0.0769231	0	0.113228	0.144841	0.518875	0.733799	0.679366	0.461538	0.563093	0	0.0769231	0.0769231	1	1	1	0.733799	0.733799	0.649722	0.649722	0.0769231	0.0769231	0.113228	1	0.615385	0.563093	0.733799	0.733799	0.733799	0.0769231	0.0769231	0.113228	0	0	0.113228
TCGA-AA-3818-01	-0.144841	-0.144841	0.144841	0.144841	0.144841	0	-0.284268	0.272727	0.325669	0.460566	0.284268	0.193122	0.29905	-0.460566	0.144841	0.144841	0.531085	0.531085	0.531085	0.460566	0.460566	0.0815591	0.0815591	0.144841	0.144841	0.213201	0.531085	0.144841	0.29905	0.460566	0.460566	0.460566	0.144841	0.144841	0.213201	0.460566	0	-0.284268
TCGA-AA-3819-01	0.113228	0.113228	-0.113228	-0.113228	-0.113228	0	-0.166667	0.284268	0	-0.540062	-0.416667	-0.283069	-0.382546	0	-0.113228	0.679366	-0.679366	-0.679366	-0.679366	0	-0.540062	-0.510061	-0.510061	-0.113228	-0.113228	-0.166667	-0.679366	-0.509525	-0.382546	-0.540062	-0.540062	-0.540062	-0.113228	-0.113228	0.416667	0	0	-0.166667
TCGA-AA-3821-01	-0.113228	-0.113228	0.113228	0.113228	0.113228	0.540062	0.166667	0.213201	0.381881	0.540062	1	0.679366	0.82885	0	0.113228	0.113228	0.679366	0.679366	0.679366	0.540062	0.540062	0.510061	0.510061	0.113228	0.113228	0.166667	0.679366	0.509525	0.382546	0.540062	0.540062	0.540062	0.113228	0.113228	0.166667	0	0	0.166667
TCGA-AA-3837-01	-0.0769231	-0.0769231	0.0769231	0.0769231	0.0769231	0	0.113228	0.144841	0.518875	0.733799	0.679366	0.461538	0.563093	0	0.0769231	0.0769231	1	1	1	0.733799	0.733799	0.649722	0.649722	0.0769231	0.0769231	0.113228	1	0.615385	0.563093	0.733799	0.733799	0.733799	0.0769231	0.0769231	0.113228	0	0	0.113228
TCGA-AA-3845-01	-0.113228	0.679366	0.113228	0.113228	0.113228	0	0.166667	0.213201	0	0	-0.166667	-0.113228	-0.0637577	0	0.113228	0.113228	-0.113228	-0.113228	-0.113228	0	0	0.0637577	0.0637577	0.113228	0.113228	0.166667	-0.113228	0.113228	0.382546	0	0	0	0.113228	0.113228	0.166667	0.540062	0	0.166667
TCGA-AA-3846-01	-0.0769231	-0.0769231	0.0769231	0.0769231	-0.461538	0	0.113228	-0.531085	-0.518875	-0.3669	-0.113228	-0.0769231	-0.0433148	0	0.0769231	-0.461538	-0.615385	-0.615385	-0.615385	-0.733799	-0.3669	-0.259889	-0.259889	0.0769231	-0.461538	-0.283069	-0.615385	-0.461538	-0.346518	-0.3669	-0.3669	-0.3669	0.0769231	0.0769231	-0.283069	0	0	0.113228
TCGA-AA-3850-01	-0.0769231	-0.0769231	0.0769231	0.0769231	0.0769231	0	0.113228	0.144841	0.518875	0.733799	0.679366	0.461538	0.563093	0	0.0769231	0.0769231	1	1	1	0.733799	0.733799	0.649722	0.649722	0.0769231	0.0769231	0.113228	1	0.615385	0.563093	0.733799	0.733799	0.733799	0.0769231	0.0769231	0.113228	0	0	0.113228
TCGA-AA-3852-01	-0.113228	-0.113228	0.113228	0.113228	0.113228	0	0.166667	0.213201	0.381881	0.540062	0.416667	0.679366	0.382546	0.540062	0.113228	0.113228	0.679366	0.679366	0.679366	0.540062	0.540062	0.510061	0.510061	0.113228	0.113228	0.166667	0.679366	0.509525	0.382546	0.540062	0.540062	0.540062	0.113228	0.113228	0.166667	0	0.540062	0.166667
TCGA-AA-3854-01	0	0	0	0	0	0.5	0	0.460566	0.353553	0	0.540062	0.3669	0.413197	0	0	0.733799	0	0	0	0.5	0	0	0	0	0	0	0	0	0	0	0	0	0	0	0.540062	0	0	0
TCGA-AA-3855-01	-0.113228	-0.113228	0.113228	0.113228	0.113228	0	0.166667	0.213201	0.381881	0.540062	0.416667	0.283069	0.382546	0	0.113228	0.113228	0.679366	0.679366	0.679366	0.540062	0.540062	0.510061	0.510061	0.113228	0.113228	0.166667	0.679366	0.509525	0.382546	0.540062	0.540062	0.540062	0.113228	0.113228	0.166667	0	0	0.166667
TCGA-AA-3864-01	0	0	0	0	0	0	0.540062	0.460566	0.353553	1	0.540062	0.3669	0.413197	0	0	0	0.733799	0.733799	0.733799	0.5	0.5	0.413197	0.826394	0.733799	0	0.540062	0.733799	0.3669	0.413197	0.5	0.5	0.5	0	0	0	0	0	0
TCGA-AA-3877-01	-0.0769231	-0.0769231	0.0769231	0.0769231	0.0769231	0	0.113228	0.144841	0.518875	0.733799	0.679366	0.461538	0.563093	0	0.0769231	0.0769231	1	1	1	0.733799	0.733799	0.649722	0.649722	0.0769231	0.0769231	0.113228	1	0.615385	0.563093	0.733799	0.733799	0.733799	0.0769231	0.0769231	0.113228	0	0	0.113228
TCGA-AA-3947-01	0.679366	-0.113228	0.113228	0.113228	0.113228	0	0.166667	0.213201	0.381881	0.540062	0.416667	0.283069	0.382546	0	0.113228	0.113228	0.679366	0.679366	0.679366	0.540062	0.540062	0.0637577	0.510061	0.113228	0.113228	0.166667	0.679366	0.509525	0.382546	0.540062	0.540062	0.540062	0.113228	0.113228	0.166667	0	0	0.166667
TCGA-AA-3950-01	-0.0769231	-0.0769231	0.0769231	0.0769231	0.0769231	0	0.113228	0.144841	0	0	-0.113228	-0.0769231	-0.0433148	0	0.0769231	0.0769231	-0.0769231	-0.0769231	-0.0769231	0	0	0.0433148	0.0433148	0.0769231	0.0769231	0.113228	-0.0769231	0.0769231	-0.0433148	0	0	0	0.0769231	0.0769231	0.113228	0.733799	0	0.113228
TCGA-AA-3952-01	0.0769231	0.0769231	-0.0769231	-0.0769231	-0.0769231	0	0.679366	0.531085	0	0.733799	0.113228	0.0769231	0.0433148	0	-0.0769231	-0.0769231	0.0769231	0.0769231	0.0769231	0	0	-0.0433148	0.563093	1	-0.0769231	0.679366	0.0769231	-0.0769231	0.0433148	0	0	0	-0.0769231	-0.0769231	-0.113228	0	0	-0.113228
TCGA-AA-3973-01	0.531085	-0.144841	0.144841	0.144841	0.144841	0.460566	0.213201	0.272727	0	0	0.284268	0.193122	0.29905	0	0.144841	0.144841	-0.144841	-0.144841	-0.144841	0	0	-0.29905	0.0815591	0.144841	0.144841	0.213201	-0.144841	0.144841	-0.0815591	0	0	0	0.144841	0.144841	0.213201	0	0	0.213201
TCGA-AA-3984-01	-0.175412	0.438529	0.175412	0.175412	0.175412	0	0.258199	0.330289	0.295804	0.41833	0.193649	0.131559	0.246932	0	0.175412	0.175412	0.438529	0.438529	0.438529	0.41833	0.41833	0.444478	0.444478	0.175412	0.175412	0.258199	0.438529	0.482382	0.592638	0.41833	0.41833	0.41833	0.175412	0.175412	0.258199	0.41833	0	0.258199
TCGA-AA-3986-01	-0.0769231	-0.0769231	0.0769231	0.0769231	-1	-0.733799	0.113228	-0.531085	0	0	-0.113228	-0.0769231	-0.0433148	0	0.0769231	0.0769231	-0.0769231	-0.0769231	-0.0769231	0	0	0.0433148	0.0433148	0.0769231	-1	-0.679366	-0.0769231	-0.461538	-0.0433148	0	0	0	0.0769231	0.0769231	0.113228	0	0	0.113228
TCGA-AA-3994-01	-0.0769231	-0.0769231	0.0769231	0.0769231	0.0769231	0	0.113228	0.144841	0	0	-0.113228	0.461538	-0.0433148	0.733799	0.0769231	0.0769231	-0.0769231	-0.0769231	-0.0769231	0	0	0.0433148	0.0433148	0.0769231	0.0769231	0.113228	-0.0769231	0.0769231	-0.0433148	0	0	0	0.0769231	0.0769231	0.113228	0	0.733799	0.113228
TCGA-AA-A00N-01	0.0433148	0.0433148	-0.0433148	-0.0433148	-0.0433148	-0.413197	-0.0637577	0.29905	0.584349	0.413197	0.0637577	0.0433148	0.0243902	0	-0.0433148	0.563093	0.649722	0.649722	0.649722	0.826394	0.413197	0.317073	0.317073	-0.0433148	-0.0433148	-0.0637577	0.649722	0.259889	0.365854	0.413197	0.413197	0.413197	-0.0433148	-0.0433148	0.382546	0	0	-0.0637577
TCGA-AA-A01I-01	-0.113228	-0.113228	0.113228	0.113228	0.113228	0	0.166667	0.213201	0.381881	0.540062	0.416667	0.283069	0.382546	0	0.113228	0.113228	0.679366	0.679366	0.679366	0.540062	0.540062	0.510061	0.510061	0.113228	0.113228	0.166667	0.679366	0.509525	0.382546	0.540062	0.540062	0.540062	0.113228	0.113228	0.166667	0.540062	0	0.166667
TCGA-AA-A01P-01	-0.0769231	-0.0769231	0.0769231	0.0769231	0.0769231	0	0.113228	0.144841	0.518875	0.733799	0.679366	0.461538	0.563093	0	0.0769231	0.0769231	1	1	1	0.733799	0.733799	0.649722	0.649722	0.0769231	0.0769231	0.113228	1	0.615385	0.563093	0.733799	0.733799	0.733799	0.0769231	0.0769231	0.113228	0	0	0.113228
TCGA-AA-A01V-01	-0.0769231	-0.0769231	0.0769231	0.0769231	0.0769231	0	0.113228	0.144841	0.518875	0.733799	0.679366	0.461538	0.563093	0	0.0769231	0.0769231	1	1	1	0.733799	0.733799	0.649722	0.649722	0.0769231	0.0769231	0.113228	1	0.615385	0.563093	0.733799	0.733799	0.733799	0.0769231	0.0769231	0.113228	0	0	0.113228
TCGA-AA-A01X-01	1	-0.0769231	0.0769231	0.0769231	0.0769231	0	0.113228	0.144841	0	0	-0.113228	-0.0769231	-0.0433148	0	0.0769231	0.0769231	-0.0769231	-0.0769231	-0.0769231	0	0	-0.563093	0.0433148	0.0769231	0.0769231	0.113228	-0.0769231	0.0769231	-0.0433148	0	0	0	0.0769231	0.0769231	0.113228	0	0	0.113228
TCGA-AA-A022-01	-0.0769231	-0.0769231	0.0769231	0.0769231	0.0769231	0	0.113228	0.144841	0	0	-0.113228	0.461538	-0.0433148	0.733799	0.0769231	0.0769231	-0.0769231	-0.0769231	-0.0769231	0	0	0.0433148	0.0433148	0.0769231	0.0769231	0.113228	-0.0769231	0.0769231	-0.0433148	0	0	0	0.0769231	0.0769231	0.113228	0	0.733799	0.113228
TCGA-AA-A02O-01	-0.106533	-0.106533	0.106533	0.106533	0.106533	0.338754	-0.209083	0.200595	0	0.338754	0.574979	0.390621	0.4999	-0.338754	0.106533	0.106533	0.390621	0.390621	0.390621	0.338754	0.338754	0.059988	0.059988	0.106533	0.106533	0.156813	0.390621	0.106533	0.219956	0.338754	0.338754	0.338754	0.106533	0.106533	0.156813	0	0	-0.209083
TCGA-AA-A02R-01	-0.113228	0.679366	0.113228	0.113228	0.113228	0	0.166667	0.213201	0	0	-0.166667	-0.113228	-0.0637577	0	0.113228	0.113228	-0.113228	-0.113228	-0.113228	0	0	0.0637577	0.0637577	0.113228	0.113228	0.166667	-0.113228	0.113228	0.382546	0	0	0	0.113228	0.113228	0.166667	0.540062	0	0.166667
TCGA-AA-A02Y-01	-0.0769231	-0.0769231	0.0769231	0.0769231	0.0769231	0	0.113228	0.144841	0.518875	0.733799	0.679366	0.461538	0.563093	0	0.0769231	0.0769231	1	1	1	0.733799	0.733799	0.649722	0.649722	0.0769231	0.0769231	0.113228	1	0.615385	0.563093	0.733799	0.733799	0.733799	0.0769231	0.0769231	0.113228	0	0	0.113228
TCGA-AA-A03F-01	-0.0769231	-0.0769231	0.0769231	0.0769231	0.0769231	0	0.113228	0.144841	0.518875	0.733799	0.679366	0.461538	0.563093	0	0.0769231	0.0769231	1	1	1	0.733799	0.733799	0.649722	0.649722	0.0769231	0.0769231	0.113228	1	0.615385	0.563093	0.733799	0.733799	0.733799	0.0769231	0.0769231	0.113228	0	0	0.113228
TCGA-AD-5900-01	-0.113228	-0.113228	0.113228	0.113228	0.113228	0	0.166667	0.213201	0.381881	0.540062	0.416667	0.283069	0.382546	0	0.113228	0.113228	0.679366	0.679366	0.679366	0.540062	0.540062	0.510061	0.510061	0.113228	0.113228	0.166667	0.679366	0.509525	0.382546	0.540062	0.540062	0.540062	0.113228	0.113228	0.166667	0.540062	0	0.166667
TCGA-AD-6889-01	0	0	0	0	0	0	0	0.460566	0.707107	0.5	0.540062	0.3669	0.413197	0	0	0.733799	0.733799	0.733799	0.733799	1	0.5	0.413197	0.413197	0	0	0	0.733799	0.3669	0.413197	0.5	0.5	0.5	0	0	0.540062	0	0	0
TCGA-AD-6890-01	-0.0769231	-0.0769231	0.0769231	0.0769231	0.0769231	0	0.113228	0.144841	0.518875	0.733799	0.679366	0.461538	0.563093	0	0.0769231	0.0769231	1	1	1	0.733799	0.733799	0.649722	0.649722	0.0769231	0.0769231	0.113228	1	0.615385	0.563093	0.733799	0.733799	0.733799	0.0769231	0.0769231	0.113228	0	0	0.113228
TCGA-AD-6895-01	0.113228	0.113228	0.679366	0.679366	-0.113228	0	-0.166667	-0.213201	0.381881	0	0.166667	0.509525	0.510061	0	0.679366	-0.113228	0.113228	0.113228	0.113228	0	0.540062	-0.0637577	-0.0637577	-0.113228	-0.113228	-0.166667	0.113228	0.283069	0.510061	0.540062	0.540062	0.540062	0.679366	0.679366	0.416667	0.540062	0.540062	0.416667
TCGA-AD-6964-01	-0.0769231	-0.0769231	0.0769231	0.0769231	0.0769231	0	0.113228	0.144841	0.518875	0.733799	0.679366	0.461538	0.563093	0	0.0769231	0.0769231	1	1	1	0.733799	0.733799	0.649722	0.649722	0.0769231	0.0769231	0.113228	1	0.615385	0.563093	0.733799	0.733799	0.733799	0.0769231	0.0769231	0.113228	0	0	0.113228
TCGA-AU-6004-01	-0.0769231	-0.0769231	0.0769231	0.0769231	0.0769231	0	0.113228	0.144841	0.518875	0.733799	0.679366	0.461538	0.563093	0	0.0769231	0.0769231	1	1	1	0.733799	0.733799	0.649722	0.649722	0.0769231	0.0769231	0.113228	1	0.615385	0.563093	0.733799	0.733799	0.733799	0.0769231	0.0769231	0.113228	0	0	0.113228
TCGA-AY-6386-01	-0.0769231	-0.0769231	0.0769231	0.0769231	0.0769231	0	0.113228	0.144841	0.518875	0.733799	0.679366	0.461538	0.563093	0	0.0769231	0.0769231	1	1	1	0.733799	0.733799	0.649722	0.649722	0.0769231	0.0769231	0.113228	1	0.615385	0.563093	0.733799	0.733799	0.733799	0.0769231	0.0769231	0.113228	0	0	0.113228
TCGA-AY-A69D-01	-0.0433148	-0.0433148	0.649722	0.649722	0.0433148	0	-0.382546	0.0815591	0.584349	0.413197	0.382546	0.563093	0.658537	-0.413197	0.0433148	0.0433148	0.563093	0.563093	0.563093	0.413197	0.826394	0.0243902	0.0243902	0.0433148	0.0433148	0.0637577	0.563093	0.346518	0.658537	0.826394	0.826394	0.826394	0.649722	0.649722	0.510061	0.413197	0.413197	0.0637577
TCGA-AZ-4315-01	0.113228	0.113228	-0.113228	-0.113228	-0.113228	0	-0.166667	0.284268	0	-0.540062	-0.416667	-0.283069	-0.382546	0	-0.113228	0.679366	-0.679366	-0.679366	-0.679366	0	-0.540062	-0.510061	-0.510061	-0.113228	-0.113228	-0.166667	-0.679366	-0.509525	-0.382546	-0.540062	-0.540062	-0.540062	-0.113228	-0.113228	0.416667	0	0	-0.166667
TCGA-AZ-4682-01	-0.0769231	-0.0769231	0.0769231	0.0769231	0.0769231	0	0.113228	0.144841	0	0	-0.113228	-0.0769231	-0.0433148	0	0.0769231	0.0769231	-0.0769231	-0.0769231	-0.0769231	0	0	0.0433148	0.0433148	0.0769231	0.0769231	0.113228	-0.0769231	0.0769231	-0.0433148	0	0	0	0.0769231	0.0769231	0.113228	0	0	0.113228
TCGA-CA-5255-01	-0.144841	-0.144841	0.144841	0.144841	0.144841	0	-0.284268	0.272727	0.325669	0.460566	0.284268	0.193122	0.29905	-0.460566	0.144841	0.144841	0.531085	0.531085	0.531085	0.460566	0.460566	0.0815591	0.0815591	0.144841	0.144841	0.213201	0.531085	0.144841	0.29905	0.460566	0.460566	0.460566	0.144841	0.144841	0.213201	0.460566	0	-0.284268
TCGA-CA-5256-01	0.0769231	0.0769231	-0.0769231	-0.0769231	-0.0769231	0	-0.113228	-0.144841	-0.518875	-0.733799	-0.679366	-0.461538	-0.563093	0	-0.0769231	-0.0769231	-1	-1	-1	-0.733799	-0.733799	-0.649722	-0.649722	-0.0769231	-0.0769231	-0.113228	-1	-0.615385	-0.563093	-0.733799	-0.733799	-0.733799	-0.0769231	-0.0769231	-0.113228	0	0	-0.113228
TCGA-CA-6717-01	0	0	0	0	0	0	0	0.460566	0.707107	0.5	0.540062	0.3669	0.413197	0	0	0.733799	0.733799	0.733799	0.733799	1	0.5	0.413197	0.413197	0	0	0	0.733799	0.3669	0.413197	0.5	0.5	0.5	0	0	0.540062	0	0	0
TCGA-CK-4947-01	-0.113228	-0.113228	0.113228	0.113228	-0.679366	-0.540062	0.166667	-0.284268	0	0	-0.166667	-0.113228	-0.0637577	0	0.113228	0.113228	-0.113228	-0.113228	-0.113228	0	0	0.0637577	0.0637577	0.113228	-0.679366	-0.416667	-0.113228	-0.283069	-0.0637577	0	0	0	0.113228	0.113228	0.166667	0	0	0.166667
TCGA-CK-4952-01	-0.0769231	1	0.0769231	0.0769231	0.0769231	0	0.113228	0.144841	0	0	-0.113228	-0.0769231	-0.0433148	0	0.0769231	0.0769231	-0.0769231	-0.0769231	-0.0769231	0	0	0.0433148	0.0433148	0.0769231	0.0769231	0.113228	-0.0769231	0.0769231	0.563093	0	0	0	0.0769231	0.0769231	0.113228	0	0	0.113228
TCGA-CK-5912-01	-0.0433148	-0.0433148	0.0433148	0.0433148	-0.563093	-0.413197	0.0637577	-0.29905	-0.292174	-0.413197	-0.510061	-0.346518	-0.365854	0	0.0433148	0.0433148	-0.649722	-0.649722	-0.649722	-0.413197	-0.413197	-0.317073	-0.317073	0.0433148	-0.563093	-0.382546	-0.649722	-0.563093	-0.365854	-0.413197	-0.413197	-0.413197	0.0433148	0.0433148	0.0637577	0	0	0.0637577
TCGA-CK-5915-01	0	0	0	0	0.733799	0.5	-0.540062	0	0	-0.5	0	0	0	0	0	0	0	0	0	0	0	0	-0.413197	-0.733799	0.733799	0	0	0.3669	0	0	0	0	0	0	0	0	0	0
TCGA-CK-6746-01	0.0769231	0.0769231	-0.0769231	-0.0769231	-0.0769231	0	-0.113228	0.531085	0.518875	0	0.113228	0.0769231	0.0433148	0	-0.0769231	1	0.0769231	0.0769231	0.0769231	0.733799	0	-0.0433148	-0.0433148	-0.0769231	-0.0769231	-0.113228	0.0769231	-0.0769231	0.0433148	0	0	0	-0.0769231	-0.0769231	0.679366	0	0	-0.113228
TCGA-CK-6748-01	0.0769231	0.0769231	-0.0769231	-0.0769231	-0.0769231	0	-0.113228	0.531085	0.518875	0	0.113228	0.0769231	0.0433148	0	-0.0769231	1	0.0769231	0.0769231	0.0769231	0.733799	0	-0.0433148	-0.0433148	-0.0769231	-0.0769231	-0.113228	0.0769231	-0.0769231	0.0433148	0	0	0	-0.0769231	-0.0769231	0.679366	0	0	-0.113228
TCGA-CM-4743-01	0.0769231	0.0769231	-0.0769231	-0.0769231	-0.0769231	0	-0.113228	0.531085	0.518875	0	0.113228	0.0769231	0.0433148	0	-0.0769231	1	0.0769231	0.0769231	0.0769231	0.733799	0	-0.0433148	-0.0433148	-0.0769231	-0.0769231	-0.113228	0.0769231	-0.0769231	0.0433148	0	0	0	-0.0769231	-0.0769231	0.679366	0	0	-0.113228
TCGA-CM-4744-01	-0.0769231	-0.0769231	0.0769231	0.0769231	0.0769231	0	0.113228	0.144841	0	0	-0.113228	-0.0769231	-0.0433148	0	0.0769231	0.0769231	-0.0769231	-0.0769231	-0.0769231	0	0	0.0433148	0.0433148	0.0769231	0.0769231	0.113228	-0.0769231	0.0769231	-0.0433148	0	0	0	0.0769231	0.0769231	0.113228	0	0	0.113228
TCGA-CM-4747-01	-0.0769231	-0.0769231	0.0769231	0.0769231	0.0769231	0	0.113228	0.144841	0.518875	0.733799	0.679366	0.461538	0.563093	0	0.0769231	0.0769231	1	1	1	0.733799	0.733799	0.649722	0.649722	0.0769231	0.0769231	0.113228	1	0.615385	0.563093	0.733799	0.733799	0.733799	0.0769231	0.0769231	0.113228	0	0	0.113228
TCGA-CM-4748-01	-0.0769231	-0.0769231	0.0769231	0.0769231	0.0769231	0	0.113228	0.144841	0.518875	0.733799	0.679366	0.461538	0.563093	0	0.0769231	0.0769231	1	1	1	0.733799	0.733799	0.649722	0.649722	0.0769231	0.0769231	0.113228	1	0.615385	0.563093	0.733799	0.733799	0.733799	0.0769231	0.0769231	0.113228	0	0	0.113228
TCGA-CM-6162-01	-0.0769231	-0.0769231	0.0769231	0.0769231	0.0769231	0	0.113228	0.144841	0.518875	0.733799	0.679366	0.461538	0.563093	0	0.0769231	0.0769231	1	1	1	0.733799	0.733799	0.649722	0.649722	0.0769231	0.0769231	0.113228	1	0.615385	0.563093	0.733799	0.733799	0.733799	0.0769231	0.0769231	0.113228	0	0	0.113228
TCGA-CM-6168-01	-0.113228	-0.113228	0.113228	0.113228	0.113228	0	0.166667	0.213201	0.381881	0.540062	0.416667	0.283069	0.382546	0	0.113228	0.113228	0.679366	0.679366	0.679366	0.540062	0.540062	0.510061	0.510061	0.113228	0.113228	0.166667	0.679366	0.509525	0.382546	0.540062	0.540062	0.540062	0.113228	0.113228	0.166667	0	0	0.166667
TCGA-CM-6171-01	-0.113228	-0.113228	0.113228	0.113228	0.113228	0	0.166667	0.213201	0.381881	0.540062	0.416667	0.283069	0.382546	0	0.113228	0.113228	0.679366	0.679366	0.679366	0.540062	0.540062	0.510061	0.510061	0.113228	0.113228	0.166667	0.679366	0.509525	0.382546	0.540062	0.540062	0.540062	0.113228	0.113228	0.166667	0.540062	0	0.166667
TCGA-CM-6678-01	-0.0769231	-0.0769231	0.0769231	0.0769231	0.0769231	0	0.113228	0.144841	0.518875	0.733799	0.679366	0.461538	0.563093	0	0.0769231	0.0769231	1	1	1	0.733799	0.733799	0.649722	0.649722	0.0769231	0.0769231	0.113228	1	0.615385	0.563093	0.733799	0.733799	0.733799	0.0769231	0.0769231	0.113228	0	0	0.113228
TCGA-CM-6680-01	-0.0769231	-0.0769231	0.0769231	0.0769231	0.0769231	0	0.113228	0.144841	0.518875	0.733799	0.679366	0.461538	0.563093	0	0.0769231	0.0769231	1	1	1	0.733799	0.733799	0.649722	0.649722	0.0769231	0.0769231	0.113228	1	0.615385	0.563093	0.733799	0.733799	0.733799	0.0769231	0.0769231	0.113228	0	0	0.113228
TCGA-D5-5537-01	-0.0769231	-0.0769231	0.0769231	0.0769231	0.0769231	0	0.113228	0.144841	0.518875	0.733799	0.679366	0.461538	0.563093	0	0.0769231	0.0769231	1	1	1	0.733799	0.733799	0.649722	0.649722	0.0769231	0.0769231	0.113228	1	0.615385	0.563093	0.733799	0.733799	0.733799	0.0769231	0.0769231	0.113228	0	0	0.113228
TCGA-D5-5539-01	-0.0769231	-0.0769231	0.0769231	0.0769231	0.0769231	0	0.113228	0.144841	0	0	-0.113228	-0.0769231	-0.0433148	0	0.0769231	0.0769231	-0.0769231	-0.0769231	-0.0769231	0	0	0.0433148	0.0433148	0.0769231	0.0769231	0.113228	-0.0769231	0.0769231	-0.0433148	0	0	0	0.0769231	0.0769231	0.113228	0	0	0.113228
TCGA-D5-6529-01	-0.0769231	-0.0769231	0.0769231	0.0769231	0.0769231	0	0.113228	0.144841	0.518875	0.733799	0.679366	0.461538	0.563093	0	0.0769231	0.0769231	1	1	1	0.733799	0.733799	0.649722	0.649722	0.0769231	0.0769231	0.113228	1	0.615385	0.563093	0.733799	0.733799	0.733799	0.0769231	0.0769231	0.113228	0	0	0.113228
TCGA-D5-6530-01	0.0769231	0.0769231	-0.0769231	-0.0769231	-0.0769231	0	0.679366	-0.144841	0	0	0.113228	0.0769231	0.0433148	0.733799	-0.0769231	-0.0769231	0.0769231	0.0769231	0.0769231	0	0	0.563093	0.563093	-0.0769231	-0.0769231	-0.113228	0.0769231	0.461538	0.0433148	0	0	0	-0.0769231	-0.0769231	-0.113228	0	0	0.679366
TCGA-D5-6536-01	1	-0.0769231	0.0769231	0.0769231	0.0769231	0	0.113228	0.144841	0	0	-0.113228	-0.0769231	-0.0433148	0	0.0769231	0.0769231	-0.0769231	-0.0769231	-0.0769231	0	0	-0.563093	0.0433148	0.0769231	0.0769231	0.113228	-0.0769231	0.0769231	-0.0433148	0	0	0	0.0769231	0.0769231	0.113228	0	0	0.113228
TCGA-D5-6537-01	-0.206725	0.372104	0.206725	0.206725	0.206725	0.394405	-0.121716	0.389249	0.278887	0.394405	0.547723	0.372104	0.535463	-0.394405	0.206725	0.206725	0.372104	0.372104	0.372104	0.394405	0.394405	0.116405	0.116405	0.206725	0.206725	0.30429	0.372104	0.206725	0.535463	0.394405	0.394405	0.394405	0.206725	0.206725	0.30429	0	0	-0.121716
TCGA-D5-6920-01	-0.0769231	-0.0769231	0.0769231	0.0769231	0.0769231	0	0.113228	0.144841	0.518875	0.733799	0.679366	0.461538	0.563093	0	0.0769231	0.0769231	1	1	1	0.733799	0.733799	0.649722	0.649722	0.0769231	0.0769231	0.113228	1	0.615385	0.563093	0.733799	0.733799	0.733799	0.0769231	0.0769231	0.113228	0	0	0.113228
TCGA-D5-6927-01	-0.0769231	-0.0769231	0.0769231	0.0769231	0.0769231	0	0.113228	0.144841	0.518875	0.733799	0.679366	0.461538	0.563093	0	0.0769231	0.0769231	1	1	1	0.733799	0.733799	0.649722	0.649722	0.0769231	0.0769231	0.113228	1	0.615385	0.563093	0.733799	0.733799	0.733799	0.0769231	0.0769231	0.113228	0	0	0.113228
TCGA-D5-6928-01	0.0769231	0.0769231	-0.0769231	-0.0769231	-0.0769231	0	-0.113228	0.531085	0.518875	0	0.113228	0.0769231	0.0433148	0	-0.0769231	1	0.0769231	0.0769231	0.0769231	0.733799	0	-0.0433148	-0.0433148	-0.0769231	-0.0769231	-0.113228	0.0769231	-0.0769231	0.0433148	0	0	0	-0.0769231	-0.0769231	0.679366	0	0	-0.113228
TCGA-D5-7000-01	-0.0769231	-0.0769231	0.0769231	0.0769231	0.0769231	0	0.113228	0.144841	0	0	-0.113228	-0.0769231	-0.0433148	0	0.0769231	0.0769231	-0.0769231	-0.0769231	-0.0769231	0	0	0.0433148	0.0433148	0.0769231	0.0769231	0.113228	-0.0769231	0.0769231	-0.0433148	0	0	0	0.0769231	0.0769231	0.113228	0.733799	0	0.113228
TCGA-DM-A0X9-01	-0.144841	-0.144841	0.144841	0.144841	0.144841	0	-0.284268	0.272727	0.325669	0.460566	0.284268	0.193122	0.29905	-0.460566	0.144841	0.144841	0.531085	0.531085	0.531085	0.460566	0.460566	0.0815591	0.0815591	0.144841	0.144841	0.213201	0.531085	0.144841	0.29905	0.460566	0.460566	0.460566	0.144841	0.144841	0.213201	0	0	-0.284268
TCGA-DM-A1HB-01	0.0433148	0.0433148	0.563093	0.563093	-0.0433148	0	-0.0637577	0.29905	0.876523	0.413197	0.510061	0.649722	0.707317	0	-0.0433148	0.563093	0.649722	0.649722	0.649722	0.826394	0.826394	0.317073	0.317073	-0.0433148	-0.0433148	-0.0637577	0.649722	0.563093	0.707317	0.826394	0.826394	0.826394	0.563093	0.563093	0.82885	0.413197	0.413197	0.382546
TCGA-DM-A280-01	-0.0769231	-0.0769231	0.0769231	0.0769231	0.0769231	0	0.113228	0.144841	0.518875	0.733799	0.679366	0.461538	0.563093	0	0.0769231	0.0769231	1	1	1	0.733799	0.733799	0.649722	0.649722	0.0769231	0.0769231	0.113228	1	0.615385	0.563093	0.733799	0.733799	0.733799	0.0769231	0.0769231	0.113228	0	0	0.113228
TCGA-DM-A28C-01	0	0	0	0	0	0	0.540062	0.460566	0.353553	1	0.540062	0.3669	0.413197	0	0	0	0.733799	0.733799	0.733799	0.5	0.5	0.413197	0.826394	0.733799	0	0.540062	0.733799	0.3669	0.413197	0.5	0.5	0.5	0	0	0	0	0	0
TCGA-DM-A28G-01	0.0769231	0.0769231	-0.0769231	-0.0769231	-0.0769231	0	-0.113228	-0.144841	0	0	0.113228	-0.461538	0.0433148	-0.733799	-0.0769231	-0.0769231	0.0769231	0.0769231	0.0769231	0	0	-0.0433148	-0.0433148	-0.0769231	-0.0769231	-0.113228	0.0769231	-0.0769231	0.0433148	0	0	0	-0.0769231	-0.0769231	-0.113228	0	-0.733799	-0.113228
TCGA-DM-A28K-01	0.0433148	0.0433148	-0.0433148	-0.0433148	-0.0433148	0	-0.0637577	0.29905	0	0	0.0637577	0.346518	0.0243902	0.413197	-0.0433148	0.563093	0.0433148	0.0433148	0.0433148	0.413197	0	-0.0243902	-0.0243902	-0.0433148	-0.0433148	-0.0637577	0.0433148	-0.0433148	0.0243902	0	0	0	-0.0433148	-0.0433148	0.382546	0	0.413197	-0.0637577
TCGA-DM-A28M-01	-0.0769231	-0.0769231	0.0769231	0.0769231	0.0769231	0	0.113228	0.144841	0.518875	0.733799	0.679366	0.461538	0.563093	0	0.0769231	0.0769231	1	1	1	0.733799	0.733799	0.649722	0.649722	0.0769231	0.0769231	0.113228	1	0.615385	0.563093	0.733799	0.733799	0.733799	0.0769231	0.0769231	0.113228	0	0	0.113228
TCGA-F4-6461-01	-0.0769231	-0.0769231	0.0769231	0.0769231	0.0769231	0	0.113228	0.144841	0.518875	0.733799	0.679366	0.461538	0.563093	0	0.0769231	0.0769231	1	1	1	0.733799	0.733799	0.649722	0.649722	0.0769231	0.0769231	0.113228	1	0.615385	0.563093	0.733799	0.733799	0.733799	0.0769231	0.0769231	0.113228	0	0	0.113228
TCGA-F4-6569-01	-0.0769231	-0.0769231	0.0769231	0.0769231	0.0769231	0	0.113228	0.144841	0.518875	0.733799	0.679366	0.461538	0.563093	0	0.0769231	0.0769231	1	1	1	0.733799	0.733799	0.649722	0.649722	0.0769231	0.0769231	0.113228	1	0.615385	0.563093	0.733799	0.733799	0.733799	0.0769231	0.0769231	0.113228	0	0	0.113228
TCGA-F4-6570-01	0.113228	0.113228	-0.113228	-0.113228	0.679366	0.540062	0.416667	0.781736	0	0.540062	0.166667	0.113228	0.0637577	0	-0.113228	-0.113228	0.113228	0.113228	0.113228	0	0	-0.0637577	0.382546	0.679366	0.679366	1	0.113228	0.283069	0.0637577	0	0	0	-0.113228	-0.113228	-0.166667	0	0	-0.166667
TCGA-F4-6704-01	0	0	0	0	0	0	0	0	0	0.5	0.540062	0.3669	0.413197	0	0	0	0.733799	0.733799	0.733799	0.5	0.5	0.413197	0.413197	0	0	0	0.733799	0.3669	0.413197	0.5	0.5	0.5	0	0	0	0	0	0
TCGA-F4-6855-01	-0.0769231	-0.0769231	0.0769231	0.0769231	0.0769231	0	0.113228	0.144841	0.518875	0.733799	0.679366	0.461538	0.563093	0	0.0769231	0.0769231	1	1	1	0.733799	0.733799	0.649722	0.649722	0.0769231	0.0769231	0.113228	1	0.615385	0.563093	0.733799	0.733799	0.733799	0.0769231	0.0769231	0.113228	0	0	0.113228
TCGA-G4-6293-01	-0.0769231	-0.0769231	0.0769231	0.0769231	0.0769231	0	0.113228	0.144841	0.518875	0.733799	0.679366	0.461538	0.563093	0	0.0769231	0.0769231	1	1	1	0.733799	0.733799	0.649722	0.649722	0.0769231	0.0769231	0.113228	1	0.615385	0.563093	0.733799	0.733799	0.733799	0.0769231	0.0769231	0.113228	0	0	0.113228
TCGA-G4-6304-01	-0.0769231	-0.0769231	0.0769231	0.0769231	0.0769231	0	0.113228	0.144841	0.518875	0.733799	0.679366	0.461538	0.563093	0	0.0769231	0.0769231	1	1	1	0.733799	0.733799	0.649722	0.649722	0.0769231	0.0769231	0.113228	1	0.615385	0.563093	0.733799	0.733799	0.733799	0.0769231	0.0769231	0.113228	0	0	0.113228
TCGA-G4-6322-01	0.0769231	0.0769231	-0.0769231	-0.0769231	-0.0769231	0	0.679366	0.531085	0	0.733799	0.113228	0.0769231	0.0433148	0	-0.0769231	-0.0769231	0.0769231	0.0769231	0.0769231	0	0	-0.0433148	0.563093	1	-0.0769231	0.679366	0.0769231	-0.0769231	0.0433148	0	0	0	-0.0769231	-0.0769231	-0.113228	0	0	-0.113228
TCGA-G4-6323-01	0.0769231	0.0769231	-0.0769231	-0.0769231	-0.0769231	0	0.679366	0.531085	0	0.733799	0.113228	0.0769231	0.0433148	0	-0.0769231	-0.0769231	0.0769231	0.0769231	0.0769231	0	0	-0.0433148	0.563093	1	-0.0769231	0.679366	0.0769231	-0.0769231	0.0433148	0	0	0	-0.0769231	-0.0769231	-0.113228	0	0	-0.113228
TCGA-G4-6627-01	-0.0769231	-0.0769231	0.0769231	0.0769231	0.0769231	0	0.113228	0.144841	0.518875	0.733799	0.679366	0.461538	0.563093	0	0.0769231	0.0769231	1	1	1	0.733799	0.733799	0.649722	0.649722	0.0769231	0.0769231	0.113228	1	0.615385	0.563093	0.733799	0.733799	0.733799	0.0769231	0.0769231	0.113228	0	0	0.113228
TCGA-G4-6628-01	0	0	0	0	0	0	0	0.460566	0.707107	0.5	0.540062	0.3669	0.413197	0	0	0.733799	0.733799	0.733799	0.733799	1	0.5	0.413197	0.413197	0	0	0	0.733799	0.3669	0.413197	0.5	0.5	0.5	0	0	0.540062	0	0	0
TCGA-NH-A50T-01	-0.113228	-0.113228	0.113228	0.113228	0.113228	0	0.166667	0.213201	0.381881	0.540062	0.416667	0.283069	0.382546	0	0.113228	0.113228	0.679366	0.679366	0.679366	0.540062	0.540062	0.510061	0.510061	0.113228	0.113228	0.166667	0.679366	0.509525	0.382546	0.540062	0.540062	0.540062	0.113228	0.113228	0.166667	0	0	0.166667
TCGA-NH-A5IV-01	-0.0769231	-0.0769231	0.0769231	0.0769231	0.0769231	0	0.113228	0.144841	0.518875	0.733799	0.679366	0.461538	0.563093	0	0.0769231	0.0769231	1	1	1	0.733799	0.733799	0.649722	0.649722	0.0769231	0.0769231	0.113228	1	0.615385	0.563093	0.733799	0.733799	0.733799	0.0769231	0.0769231	0.113228	0	0	0.113228
TCGA-05-4244-01	0	0	0	0	0	0	0	0.460566	0.353553	0	0	0.3669	0	0.5	0	0.733799	0	0	0	0.5	0	0	0	0	0	0	0	0	0	0	0	0	0	0	0.540062	0	0.5	0
TCGA-05-4249-01	0.531085	-0.144841	0.144841	0.144841	0.144841	0.460566	0.213201	0.272727	0.325669	0.460566	0.781736	0.531085	0.679659	0	0.144841	0.144841	0.531085	0.531085	0.531085	0.460566	0.460566	0.0815591	0.462168	0.144841	0.144841	0.213201	0.531085	0.482805	0.29905	0.460566	0.460566	0.460566	0.144841	0.144841	0.213201	0	0	0.213201
TCGA-05-4389-01	0.113228	0.113228	0.679366	0.679366	-0.113228	0	-0.166667	0.284268	0.763763	0	0.166667	0.509525	0.510061	0	-0.113228	0.679366	0.113228	0.113228	0.113228	0.540062	0.540062	-0.0637577	-0.0637577	-0.113228	-0.113228	-0.166667	0.113228	0.283069	0.510061	0.540062	0.540062	0.540062	0.679366	0.679366	1	0.540062	0.540062	0.416667
TCGA-05-4390-01	0	0	0	0	0	0	0	0.460566	0.353553	0	0	0	0	0	0	0.733799	0	0	0	0.5	0	0	0	0	0	0	0	0	0	0	0	0	0	0	0.540062	0	0	0
TCGA-05-4403-01	0.0769231	0.0769231	1	1	-0.0769231	0	-0.113228	-0.144841	0.518875	0	0.113228	0.615385	0.649722	0	-0.0769231	-0.0769231	0.0769231	0.0769231	0.0769231	0	0.733799	-0.0433148	-0.0433148	-0.0769231	-0.0769231	-0.113228	0.0769231	0.461538	0.649722	0.733799	0.733799	0.733799	1	1	0.679366	0.733799	0.733799	0.679366
TCGA-05-4417-01	0.0769231	0.0769231	-0.0769231	-0.0769231	-0.0769231	0	-0.113228	0.531085	0.518875	0	0.113228	0.0769231	0.0433148	0	-0.0769231	1	0.0769231	0.0769231	0.0769231	0.733799	0	-0.0433148	-0.0433148	-0.0769231	-0.0769231	-0.113228	0.0769231	-0.0769231	0.0433148	0	0	0	-0.0769231	-0.0769231	0.679366	0	0	-0.113228
TCGA-05-4418-01	-0.0433148	0.563093	0.649722	0.649722	0.0433148	0	0.0637577	0.0815591	0.292174	0	-0.0637577	0.259889	0.317073	0	0.0433148	0.0433148	-0.0433148	-0.0433148	-0.0433148	0	0.413197	0.0243902	0.0243902	0.0433148	0.0433148	0.0637577	-0.0433148	0.346518	0.658537	0.413197	0.413197	0.413197	0.649722	0.649722	0.510061	0.826394	0.413197	0.510061
TCGA-05-4422-01	-0.0769231	-0.0769231	0.0769231	0.0769231	0.0769231	0	0.113228	-0.531085	-0.518875	0	-0.113228	-0.0769231	-0.0433148	0	0.0769231	-1	-0.0769231	-0.0769231	-0.0769231	-0.733799	0	0.0433148	0.0433148	0.0769231	0.0769231	0.113228	-0.0769231	0.0769231	-0.0433148	0	0	0	0.0769231	0.0769231	-0.679366	0	0	0.113228
TCGA-05-4434-01	-0.0769231	1	0.0769231	0.0769231	0.0769231	0	0.113228	0.144841	0	0	-0.113228	-0.0769231	-0.0433148	0	0.0769231	0.0769231	-0.0769231	-0.0769231	-0.0769231	0	0	0.0433148	0.0433148	0.0769231	0.0769231	0.113228	-0.0769231	0.0769231	0.563093	0	0	0	0.0769231	0.0769231	0.113228	0	0	0.113228
TCGA-05-5429-01	0.0769231	0.0769231	1	1	-0.0769231	0	-0.113228	-0.144841	0.518875	0	0.113228	0.615385	0.649722	0	-0.0769231	-0.0769231	0.0769231	0.0769231	0.0769231	0	0.733799	-0.0433148	-0.0433148	-0.0769231	-0.0769231	-0.113228	0.0769231	0.461538	0.649722	0.733799	0.733799	0.733799	1	1	0.679366	0.733799	0.733799	0.679366
TCGA-05-5715-01	0.733799	0	0.733799	0.733799	0	0	0	0	0.353553	0	0	0.3669	0.413197	0	0	0	0	0	0	0	0.5	-0.413197	0	0	0	0	0	0.3669	0.413197	0.5	0.5	0.5	0.733799	0.733799	0.540062	0.5	0.5	0.540062
TCGA-35-3615-01	-0.0769231	-0.0769231	0.0769231	0.0769231	0.0769231	0	0.113228	0.144841	0	0	-0.113228	0.461538	-0.0433148	0.733799	0.0769231	0.0769231	-0.0769231	-0.0769231	-0.0769231	0	0	0.0433148	0.0433148	0.0769231	0.0769231	0.113228	-0.0769231	0.0769231	-0.0433148	0	0	0	0.0769231	0.0769231	0.113228	0	0.733799	0.113228
TCGA-38-4625-01	0	0	0.733799	0.733799	0	0	0	0	0.353553	0	0	0.3669	0.413197	0	0	0	0	0	0	0	0.5	0	0	0	0	0	0	0.3669	0.413197	0.5	0.5	0.5	0.733799	0.733799	0.540062	0.5	0.5	0.540062
TCGA-38-4628-01	0.0433148	0.0433148	0.563093	0.563093	-0.0433148	0	-0.0637577	0.29905	0.584349	0	0.0637577	0.346518	0.365854	0	-0.0433148	0.563093	0.0433148	0.0433148	0.0433148	0.413197	0.413197	-0.0243902	-0.0243902	-0.0433148	-0.0433148	-0.0637577	0.0433148	0.259889	0.365854	0.413197	0.413197	0.413197	0.563093	0.563093	0.82885	0.826394	0.413197	0.382546
TCGA-38-4631-01	-0.033389	0.434057	0.500835	0.500835	0.033389	0	-0.294884	0.35626	0.450443	0	-0.0491473	0.200334	0.244414	-0.318511	0.033389	0.500835	-0.033389	-0.033389	-0.033389	0.318511	0.318511	-0.244414	-0.244414	0.033389	0.033389	0.0491473	-0.033389	0.033389	0.50763	0.318511	0.318511	0.318511	0.500835	0.500835	0.73721	0.318511	0.318511	0.0491473
TCGA-38-7271-01	0.0769231	0.0769231	-0.0769231	-0.0769231	-0.0769231	0	-0.113228	-0.144841	0	0	0.113228	-0.461538	0.0433148	-0.733799	-0.0769231	-0.0769231	0.0769231	0.0769231	0.0769231	0	0	-0.0433148	-0.0433148	-0.0769231	-0.0769231	-0.113228	0.0769231	-0.0769231	0.0433148	0	0	0	-0.0769231	-0.0769231	-0.113228	0	-0.733799	-0.113228
TCGA-44-2665-01	0.0769231	0.0769231	1	1	-0.0769231	0	-0.113228	-0.144841	0.518875	0	0.113228	0.615385	0.649722	0	-0.0769231	-0.0769231	0.0769231	0.0769231	0.0769231	0	0.733799	-0.0433148	-0.0433148	-0.0769231	-0.0769231	-0.113228	0.0769231	0.461538	0.649722	0.733799	0.733799	0.733799	1	1	0.679366	0.733799	0.733799	0.679366
TCGA-44-3398-01	0.113228	0.113228	-0.113228	-0.113228	-0.113228	0	0.416667	0.284268	-0.381881	0	-0.416667	-0.283069	-0.382546	0	-0.113228	-0.113228	-0.679366	-0.679366	-0.679366	-0.540062	-0.540062	-0.510061	-0.0637577	0.679366	-0.113228	0.416667	-0.679366	-0.509525	-0.382546	-0.540062	-0.540062	-0.540062	-0.113228	-0.113228	-0.166667	0	0	-0.166667
TCGA-44-5643-01	-0.0769231	-0.0769231	0.0769231	0.0769231	0.0769231	0	0.113228	0.144841	0.518875	0.733799	0.679366	0.461538	0.563093	0	0.0769231	0.0769231	1	1	1	0.733799	0.733799	0.649722	0.649722	0.0769231	0.0769231	0.113228	1	0.615385	0.563093	0.733799	0.733799	0.733799	0.0769231	0.0769231	0.113228	0	0	0.113228
TCGA-44-7659-01	1	-0.0769231	0.0769231	0.0769231	0.0769231	0	0.113228	0.144841	0	0	-0.113228	-0.0769231	-0.0433148	0	0.0769231	0.0769231	-0.0769231	-0.0769231	-0.0769231	0	0	-0.563093	0.0433148	0.0769231	0.0769231	0.113228	-0.0769231	0.0769231	-0.0433148	0	0	0	0.0769231	0.0769231	0.113228	0	0	0.113228
TCGA-44-7671-01	0.563093	-0.0433148	0.0433148	0.0433148	0.0433148	0	0.0637577	0.0815591	0	0	-0.0637577	0.259889	-0.0243902	0.413197	0.0433148	0.0433148	-0.0433148	-0.0433148	-0.0433148	0	0	-0.317073	0.0243902	0.0433148	0.0433148	0.0637577	-0.0433148	0.0433148	-0.0243902	0	0	0	0.0433148	0.0433148	0.0637577	0	0.413197	0.0637577
TCGA-44-7672-01	-0.0769231	-0.0769231	0.0769231	0.0769231	0.0769231	0	0.113228	0.144841	0.518875	0.733799	0.679366	0.461538	0.563093	0	0.0769231	0.0769231	1	1	1	0.733799	0.733799	0.649722	0.649722	0.0769231	0.0769231	0.113228	1	0.615385	0.563093	0.733799	0.733799	0.733799	0.0769231	0.0769231	0.113228	0	0	0.113228
TCGA-44-8119-01	-0.144841	-0.144841	0.144841	0.144841	0.144841	0	0.213201	0.272727	0.651339	0.460566	0.284268	0.193122	0.29905	0	0.144841	0.144841	0.531085	0.531085	0.531085	0.460566	0.460566	0.462168	0.462168	0.144841	0.144841	0.213201	0.531085	0.482805	0.29905	0.460566	0.460566	0.460566	0.144841	0.144841	0.213201	0	0	0.213201
TCGA-44-A47A-01	0.679366	-0.113228	0.113228	0.113228	0.113228	0	-0.416667	0.213201	0	0	-0.166667	-0.113228	-0.0637577	-0.540062	0.113228	0.113228	-0.113228	-0.113228	-0.113228	0	0	-0.82885	-0.382546	0.113228	0.113228	0.166667	-0.113228	-0.283069	-0.0637577	0	0	0	0.113228	0.113228	0.166667	0	0	-0.416667
TCGA-44-A47B-01	1	-0.0769231	0.0769231	0.0769231	0.0769231	0	0.113228	0.144841	0	0	-0.113228	-0.0769231	-0.0433148	0	0.0769231	0.0769231	-0.0769231	-0.0769231	-0.0769231	0	0	-0.563093	0.0433148	0.0769231	0.0769231	0.113228	-0.0769231	0.0769231	-0.0433148	0	0	0	0.0769231	0.0769231	0.113228	0	0	0.113228
TCGA-49-4494-01	0.144841	0.144841	0.531085	0.531085	-0.144841	0	0.284268	0.575758	0.651339	0.460566	0.213201	0.482805	0.462168	0	-0.144841	0.531085	0.144841	0.144841	0.144841	0.460566	0.460566	-0.0815591	0.29905	0.531085	-0.144841	0.284268	0.144841	0.193122	0.462168	0.460566	0.460566	0.460566	0.531085	0.531085	0.781736	0.460566	0.460566	0.284268
TCGA-49-4501-01	-0.0769231	-0.0769231	0.0769231	0.0769231	0.0769231	0	0.113228	0.144841	0	0	-0.113228	-0.0769231	-0.0433148	0	0.0769231	0.0769231	-0.0769231	-0.0769231	-0.0769231	0	0	0.0433148	0.0433148	0.0769231	0.0769231	0.113228	-0.0769231	0.0769231	-0.0433148	0	0	0	0.0769231	0.0769231	0.113228	0.733799	0	0.113228
TCGA-49-4506-01	1	-0.0769231	0.0769231	0.0769231	0.0769231	0	0.113228	0.144841	0	0	-0.113228	-0.0769231	-0.0433148	0	0.0769231	0.0769231	-0.0769231	-0.0769231	-0.0769231	0	0	-0.563093	0.0433148	0.0769231	0.0769231	0.113228	-0.0769231	0.0769231	-0.0433148	0	0	0	0.0769231	0.0769231	0.113228	0	0	0.113228
TCGA-49-4507-01	-0.0433148	0.563093	0.649722	0.649722	0.0433148	0	0.0637577	0.0815591	0.292174	0	-0.0637577	0.259889	0.317073	0	0.0433148	0.0433148	-0.0433148	-0.0433148	-0.0433148	0	0.413197	0.0243902	0.0243902	0.0433148	0.0433148	0.0637577	-0.0433148	0.346518	0.658537	0.413197	0.413197	0.413197	0.649722	0.649722	0.510061	0.826394	0.413197	0.510061
TCGA-49-4510-01	0	0	0	0	0	0	0	0.460566	0.353553	0	0	0	0	0	0	0.733799	0	0	0	0.5	0	0	0	0	0	0	0	0	0	0	0	0	0	0	0.540062	0.5	0	0
TCGA-49-4512-01	0	0	0	0	0.733799	0.5	0	0.460566	0	0	0	0	0	0	0	0	0	0	0	0	0	0	0	0	0.733799	0.540062	0	0.3669	0	0	0	0	0	0	0	0.5	0	0
TCGA-49-6742-01	0	0	0.733799	0.733799	0	0	0	0	0.353553	0	0	0.3669	0.413197	0	0	0	0	0	0	0	0.5	0	0	0	0	0	0	0.3669	0.413197	0.5	0.5	0.5	0.733799	0.733799	0.540062	1	0.5	0.540062
TCGA-49-6743-01	-0.144841	0.531085	0.144841	0.144841	0.144841	0	0.213201	0.272727	0.325669	0.460566	0.284268	0.193122	0.29905	0	0.144841	0.144841	0.531085	0.531085	0.531085	0.460566	0.460566	0.462168	0.462168	0.144841	0.144841	0.213201	0.531085	0.482805	0.679659	0.460566	0.460566	0.460566	0.144841	0.144841	0.213201	0	0	0.213201
TCGA-49-6744-01	-0.0769231	-0.0769231	0.0769231	0.0769231	0.0769231	0	0.113228	0.144841	0	0	-0.113228	-0.0769231	-0.0433148	0	0.0769231	0.0769231	-0.0769231	-0.0769231	-0.0769231	0	0	0.0433148	0.0433148	0.0769231	0.0769231	0.113228	-0.0769231	0.0769231	-0.0433148	0	0	0	0.0769231	0.0769231	0.113228	0.733799	0	0.113228
TCGA-49-6745-01	0	0	0.733799	0.733799	0	0	0	0	0.353553	0	0	0.3669	0.413197	0	0	0	0	0	0	0	0.5	0	0	0	0	0	0	0.3669	0.413197	0.5	0.5	0.5	0.733799	0.733799	0.540062	1	0.5	0.540062
TCGA-49-6761-01	0.0769231	0.0769231	-0.0769231	-0.0769231	-0.0769231	0	-0.113228	0.531085	0.518875	0	0.113228	0.0769231	0.0433148	0	-0.0769231	1	0.0769231	0.0769231	0.0769231	0.733799	0	-0.0433148	-0.0433148	-0.0769231	-0.0769231	-0.113228	0.0769231	-0.0769231	0.0433148	0	0	0	-0.0769231	-0.0769231	0.679366	0	0	-0.113228
TCGA-49-AARO-01	-0.113228	0.679366	0.113228	0.113228	0.113228	0	0.166667	0.213201	0.381881	0.540062	0.416667	0.283069	0.382546	0	0.113228	0.113228	0.679366	0.679366	0.679366	0.540062	0.540062	0.510061	0.510061	0.113228	0.113228	0.166667	0.679366	0.509525	0.82885	0.540062	0.540062	0.540062	0.113228	0.113228	0.166667	0	0	0.166667
TCGA-50-5044-01	0	0	0	0	0	0	0	0.460566	0.707107	0.5	0.540062	0.3669	0.413197	0	0	0.733799	0.733799	0.733799	0.733799	1	0.5	0.413197	0.413197	0	0	0	0.733799	0.3669	0.413197	0.5	0.5	0.5	0	0	0.540062	0	0	0
TCGA-50-5055-01	-0.0769231	-0.0769231	0.0769231	0.0769231	0.0769231	0	0.113228	0.144841	0	0	-0.113228	-0.0769231	-0.0433148	0	0.0769231	0.0769231	-0.0769231	-0.0769231	-0.0769231	0	0	0.0433148	0.0433148	0.0769231	0.0769231	0.113228	-0.0769231	0.0769231	-0.0433148	0	0	0	0.0769231	0.0769231	0.113228	0.733799	0	0.113228
TCGA-50-5072-01	-0.0433148	0.563093	0.649722	0.649722	0.0433148	0	0.0637577	0.0815591	0.292174	0	-0.0637577	0.259889	0.317073	0	0.0433148	0.0433148	-0.0433148	-0.0433148	-0.0433148	0	0.413197	0.0243902	0.0243902	0.0433148	0.0433148	0.0637577	-0.0433148	0.346518	0.658537	0.413197	0.413197	0.413197	0.649722	0.649722	0.510061	0.826394	0.413197	0.510061
TCGA-50-5932-01	0.733799	0	0.733799	0.733799	0	0	0	0	0.353553	0	0	0.3669	0.413197	0	0	0	0	0	0	0	0.5	-0.413197	0	0	0	0	0	0.3669	0.413197	0.5	0.5	0.5	0.733799	0.733799	0.540062	0.5	0.5	0.540062
TCGA-50-5935-01	1	-0.0769231	0.0769231	0.0769231	0.0769231	0	0.113228	0.144841	0	0	-0.113228	-0.0769231	-0.0433148	0	0.0769231	0.0769231	-0.0769231	-0.0769231	-0.0769231	0	0	-0.563093	0.0433148	0.0769231	0.0769231	0.113228	-0.0769231	0.0769231	-0.0433148	0	0	0	0.0769231	0.0769231	0.113228	0	0	0.113228
TCGA-50-5936-01	-0.0769231	-0.0769231	0.0769231	0.0769231	0.0769231	0	0.113228	0.144841	0	0	-0.113228	-0.0769231	-0.0433148	0	0.0769231	0.0769231	-0.0769231	-0.0769231	-0.0769231	0	0	0.0433148	0.0433148	0.0769231	0.0769231	0.113228	-0.0769231	0.0769231	-0.0433148	0	0	0	0.0769231	0.0769231	0.113228	0	0	0.113228
TCGA-50-6597-01	0.033389	0.033389	-0.033389	-0.033389	0.434057	0.318511	-0.0491473	0.230521	-0.225221	-0.318511	-0.294884	0.033389	-0.244414	0.318511	-0.033389	-0.033389	-0.434057	-0.434057	-0.434057	-0.318511	-0.318511	-0.282017	-0.282017	-0.033389	0.434057	0.294884	-0.434057	-0.033389	-0.244414	-0.318511	-0.318511	-0.318511	-0.033389	-0.033389	-0.0491473	0.318511	0.318511	-0.0491473
TCGA-53-7813-01	0.649722	0.0433148	-0.0433148	-0.0433148	-0.0433148	0	-0.0637577	0.29905	0.292174	0	0.0637577	-0.259889	0.0243902	-0.413197	-0.0433148	0.563093	0.0433148	0.0433148	0.0433148	0.413197	0	-0.365854	-0.0243902	-0.0433148	-0.0433148	-0.0637577	0.0433148	-0.0433148	0.0243902	0	0	0	-0.0433148	-0.0433148	0.382546	0	-0.413197	-0.0637577
TCGA-55-1595-01	1	-0.0769231	0.0769231	0.0769231	0.0769231	0	0.113228	0.144841	0	0	-0.113228	-0.0769231	-0.0433148	0	0.0769231	0.0769231	-0.0769231	-0.0769231	-0.0769231	0	0	-0.563093	0.0433148	0.0769231	0.0769231	0.113228	-0.0769231	0.0769231	-0.0433148	0	0	0	0.0769231	0.0769231	0.113228	0	0	0.113228
TCGA-55-6642-01	0.113228	0.113228	-0.113228	-0.113228	-0.113228	0	-0.166667	0.284268	0	-0.540062	-0.416667	-0.283069	-0.382546	0	-0.113228	0.679366	-0.679366	-0.679366	-0.679366	0	-0.540062	-0.510061	-0.510061	-0.113228	-0.113228	-0.166667	-0.679366	-0.509525	-0.382546	-0.540062	-0.540062	-0.540062	-0.113228	-0.113228	0.416667	0	0	-0.166667
TCGA-55-6970-01	-0.0769231	-0.0769231	0.0769231	0.0769231	0.0769231	0	0.113228	0.144841	0	0	-0.113228	0.461538	-0.0433148	0.733799	0.0769231	0.0769231	-0.0769231	-0.0769231	-0.0769231	0	0	0.0433148	0.0433148	0.0769231	0.0769231	0.113228	-0.0769231	0.0769231	-0.0433148	0	0	0	0.0769231	0.0769231	0.113228	0	0.733799	0.113228
TCGA-55-6971-01	-0.0433148	0.563093	0.0433148	0.0433148	0.0433148	0	0.0637577	0.462168	0.292174	0	-0.0637577	-0.0433148	-0.0243902	0	0.0433148	0.649722	-0.0433148	-0.0433148	-0.0433148	0.413197	0	0.0243902	0.0243902	0.0433148	0.0433148	0.0637577	-0.0433148	0.0433148	0.317073	0	0	0	0.0433148	0.0433148	0.510061	0.413197	0	0.0637577
TCGA-55-6972-01	0.679366	-0.113228	0.113228	0.113228	0.113228	0	0.166667	0.213201	0	0	-0.166667	0.283069	-0.0637577	0.540062	0.113228	0.113228	-0.113228	-0.113228	-0.113228	0	0	-0.382546	0.0637577	0.113228	0.113228	0.166667	-0.113228	0.113228	-0.0637577	0	0	0	0.113228	0.113228	0.166667	0	0.540062	0.166667
TCGA-55-6982-01	-0.0769231	-0.0769231	0.0769231	0.0769231	0.0769231	0	0.113228	0.144841	0	0	-0.113228	-0.0769231	-0.0433148	0	0.0769231	0.0769231	-0.0769231	-0.0769231	-0.0769231	0	0	0.0433148	0.0433148	0.0769231	0.0769231	0.113228	-0.0769231	0.0769231	-0.0433148	0	0	0	0.0769231	0.0769231	0.113228	0.733799	0	0.113228
TCGA-55-6984-01	-0.113228	0.679366	0.113228	0.113228	0.113228	0	0.166667	0.213201	0	0	-0.166667	-0.113228	-0.0637577	0	0.113228	0.113228	-0.113228	-0.113228	-0.113228	0	0	0.0637577	0.0637577	0.113228	0.113228	0.166667	-0.113228	0.113228	0.382546	0	0	0	0.113228	0.113228	0.166667	0.540062	0	0.166667
TCGA-55-6987-01	0.0769231	0.0769231	1	1	-0.0769231	0	-0.113228	-0.144841	0.518875	0	0.113228	0.615385	0.649722	0	-0.0769231	-0.0769231	0.0769231	0.0769231	0.0769231	0	0.733799	-0.0433148	-0.0433148	-0.0769231	-0.0769231	-0.113228	0.0769231	0.461538	0.649722	0.733799	0.733799	0.733799	1	1	0.679366	0.733799	0.733799	0.679366
TCGA-55-7281-01	0.0769231	0.0769231	1	1	-0.0769231	0	-0.113228	-0.144841	0.518875	0	0.113228	0.615385	0.649722	0	-0.0769231	-0.0769231	0.0769231	0.0769231	0.0769231	0	0.733799	-0.0433148	-0.0433148	-0.0769231	-0.0769231	-0.113228	0.0769231	0.461538	0.649722	0.733799	0.733799	0.733799	1	1	0.679366	0.733799	0.733799	0.679366
TCGA-55-7284-01	0	0	0.733799	0.733799	0	0	0	0	0.707107	0.5	0.540062	0.733799	0.826394	0	0	0	0.733799	0.733799	0.733799	0.5	1	0.413197	0.413197	0	0	0	0.733799	0.733799	0.826394	1	1	1	0.733799	0.733799	0.540062	0.5	0.5	0.540062
TCGA-55-7724-01	-0.0769231	-0.0769231	0.0769231	0.0769231	0.0769231	0	0.113228	0.144841	0.518875	0.733799	0.679366	0.461538	0.563093	0	0.0769231	0.0769231	1	1	1	0.733799	0.733799	0.649722	0.649722	0.0769231	0.0769231	0.113228	1	0.615385	0.563093	0.733799	0.733799	0.733799	0.0769231	0.0769231	0.113228	0	0	0.113228
TCGA-55-7725-01	1	-0.0769231	0.0769231	0.0769231	0.0769231	0	0.113228	0.144841	0	0	-0.113228	-0.0769231	-0.0433148	0	0.0769231	0.0769231	-0.0769231	-0.0769231	-0.0769231	0	0	-0.563093	0.0433148	0.0769231	0.0769231	0.113228	-0.0769231	0.0769231	-0.0433148	0	0	0	0.0769231	0.0769231	0.113228	0	0	0.113228
TCGA-55-7728-01	-0.113228	0.679366	0.113228	0.113228	0.113228	0	0.166667	0.213201	0	0	-0.166667	-0.113228	-0.0637577	0	0.113228	0.113228	-0.113228	-0.113228	-0.113228	0	0	0.0637577	0.0637577	0.113228	0.113228	0.166667	-0.113228	0.113228	0.382546	0	0	0	0.113228	0.113228	0.166667	0.540062	0	0.166667
TCGA-55-7815-01	0	0	0	0	0	0	0	0.460566	0.707107	0.5	0.540062	0.3669	0.413197	0	0	0.733799	0.733799	0.733799	0.733799	1	0.5	0.413197	0.413197	0	0	0	0.733799	0.3669	0.413197	0.5	0.5	0.5	0	0	0.540062	0	0	0
TCGA-55-8087-01	1	-0.0769231	0.0769231	0.0769231	0.0769231	0	0.113228	0.144841	0	0	-0.113228	-0.0769231	-0.0433148	0	0.0769231	0.0769231	-0.0769231	-0.0769231	-0.0769231	0	0	-0.563093	0.0433148	0.0769231	0.0769231	0.113228	-0.0769231	0.0769231	-0.0433148	0	0	0	0.0769231	0.0769231	0.113228	0	0	0.113228
TCGA-55-8090-01	0	0	0.733799	0.733799	0	0	0	0	0.353553	0	0	0.3669	0.413197	0	0	0	0	0	0	0	0.5	0	0	0	0	0	0	0.3669	0.413197	0.5	0.5	0.5	0.733799	0.733799	0.540062	1	0.5	0.540062
TCGA-55-8091-01	0.0769231	0.0769231	1	1	-0.0769231	0	-0.113228	-0.144841	0.518875	0	0.113228	0.615385	0.649722	0	-0.0769231	-0.0769231	0.0769231	0.0769231	0.0769231	0	0.733799	-0.0433148	-0.0433148	-0.0769231	-0.0769231	-0.113228	0.0769231	0.461538	0.649722	0.733799	0.733799	0.733799	1	1	0.679366	0.733799	0.733799	0.679366
TCGA-55-8203-01	1	-0.0769231	0.0769231	0.0769231	0.0769231	0	0.113228	0.144841	0	0	-0.113228	-0.0769231	-0.0433148	0	0.0769231	0.0769231	-0.0769231	-0.0769231	-0.0769231	0	0	-0.563093	0.0433148	0.0769231	0.0769231	0.113228	-0.0769231	0.0769231	-0.0433148	0	0	0	0.0769231	0.0769231	0.113228	0	0	0.113228
TCGA-55-8207-01	-0.0769231	-0.0769231	0.0769231	0.0769231	0.0769231	0	0.113228	0.144841	0	0	-0.113228	0.461538	-0.0433148	0.733799	0.0769231	0.0769231	-0.0769231	-0.0769231	-0.0769231	0	0	0.0433148	0.0433148	0.0769231	0.0769231	0.113228	-0.0769231	0.0769231	-0.0433148	0	0	0	0.0769231	0.0769231	0.113228	0	0.733799	0.113228
TCGA-55-8505-01	0	0	0.733799	0.733799	0	0	0	0	0.353553	0	0	0.3669	0.413197	0	0	0	0	0	0	0	0.5	0	0	0	0	0	0	0.3669	0.413197	0.5	0.5	0.5	0.733799	0.733799	0.540062	1	0.5	0.540062
TCGA-55-8508-01	0.649722	0.0433148	-0.0433148	-0.0433148	-0.0433148	0	-0.0637577	0.29905	0	-0.413197	-0.382546	-0.259889	-0.317073	0	-0.0433148	0.563093	-0.563093	-0.563093	-0.563093	0	-0.413197	-0.707317	-0.365854	-0.0433148	-0.0433148	-0.0637577	-0.563093	-0.346518	-0.317073	-0.413197	-0.413197	-0.413197	-0.0433148	-0.0433148	0.382546	0	0	-0.0637577
TCGA-55-8615-01	0	0	0	0	0.733799	0.5	0	0.460566	0.353553	0	0	0	0	0	0	0	0	0	0	0	0	0	0	0	0.733799	0.540062	0	0.3669	0	0	0	0	0	0	0	0	0	0
TCGA-55-A48Y-01	-0.0769231	-0.0769231	0.0769231	0.0769231	0.0769231	0	0.113228	0.144841	0	0	-0.113228	-0.0769231	-0.0433148	0	0.0769231	0.0769231	-0.0769231	-0.0769231	-0.0769231	0	0	0.0433148	0.0433148	0.0769231	0.0769231	0.113228	-0.0769231	0.0769231	-0.0433148	0	0	0	0.0769231	0.0769231	0.113228	0.733799	0	0.113228
TCGA-55-A490-01	0.0769231	0.0769231	-0.0769231	-0.0769231	1	0.733799	-0.113228	0.531085	0	0	0.113228	0.0769231	0.0433148	0	-0.0769231	-0.0769231	0.0769231	0.0769231	0.0769231	0	0	-0.0433148	-0.0433148	-0.0769231	1	0.679366	0.0769231	0.461538	0.0433148	0	0	0	-0.0769231	-0.0769231	-0.113228	0	0	-0.113228
TCGA-55-A492-01	0.113228	0.113228	0.679366	0.679366	-0.113228	0	-0.166667	-0.213201	2.11987e-17	-0.540062	-0.416667	0.113228	0.0637577	0	-0.113228	-0.113228	-0.679366	-0.679366	-0.679366	-0.540062	0	-0.510061	-0.510061	-0.113228	-0.113228	-0.166667	-0.679366	-0.113228	0.0637577	0	0	0	0.679366	0.679366	0.416667	0.540062	0.540062	0.416667
TCGA-55-A494-01	0.649722	0.0433148	-0.0433148	-0.0433148	0.563093	0.413197	-0.0637577	0.29905	0	0	0.0637577	-0.259889	0.0243902	-0.413197	-0.0433148	-0.0433148	0.0433148	0.0433148	0.0433148	0	0	-0.365854	-0.0243902	-0.0433148	0.563093	0.382546	0.0433148	0.259889	0.0243902	0	0	0	-0.0433148	-0.0433148	-0.0637577	0	-0.413197	-0.0637577
TCGA-62-8397-01	0.0769231	0.0769231	-0.0769231	-0.0769231	1	0.733799	-0.113228	0.531085	0	0	0.113228	0.0769231	0.0433148	0	-0.0769231	-0.0769231	0.0769231	0.0769231	0.0769231	0	0	-0.0433148	-0.0433148	-0.0769231	1	0.679366	0.0769231	0.461538	0.0433148	0	0	0	-0.0769231	-0.0769231	-0.113228	0	0	-0.113228
TCGA-62-8398-01	0	0	0.733799	0.733799	0	0	0	0	0.353553	0	0	0.3669	0.413197	0	0	0	0	0	0	0	0.5	0	0	0	0	0	0	0.3669	0.413197	0.5	0.5	0.5	0.733799	0.733799	0.540062	1	0.5	0.540062
TCGA-62-A46S-01	1	-0.0769231	0.0769231	0.0769231	0.0769231	0	0.113228	0.144841	0	0	-0.113228	-0.0769231	-0.0433148	0	0.0769231	0.0769231	-0.0769231	-0.0769231	-0.0769231	0	0	-0.563093	0.0433148	0.0769231	0.0769231	0.113228	-0.0769231	0.0769231	-0.0433148	0	0	0	0.0769231	0.0769231	0.113228	0	0	0.113228
TCGA-62-A46V-01	0.563093	-0.0433148	0.0433148	0.0433148	0.0433148	0	0.0637577	0.0815591	0	0	-0.0637577	-0.0433148	-0.0243902	0	0.0433148	0.0433148	-0.0433148	-0.0433148	-0.0433148	0	0	-0.317073	0.0243902	0.0433148	0.0433148	0.0637577	-0.0433148	0.0433148	-0.0243902	0	0	0	0.0433148	0.0433148	0.0637577	0.413197	0	0.0637577
TCGA-62-A470-01	1	-0.0769231	0.0769231	0.0769231	0.0769231	0	0.113228	0.144841	0	0	-0.113228	-0.0769231	-0.0433148	0	0.0769231	0.0769231	-0.0769231	-0.0769231	-0.0769231	0	0	-0.563093	0.0433148	0.0769231	0.0769231	0.113228	-0.0769231	0.0769231	-0.0433148	0	0	0	0.0769231	0.0769231	0.113228	0	0	0.113228
TCGA-64-1680-01	-0.0433148	-0.0433148	0.649722	0.649722	0.0433148	0.413197	0.0637577	0.0815591	0.292174	0	0.382546	0.866296	0.658537	0.413197	0.0433148	0.0433148	-0.0433148	-0.0433148	-0.0433148	0	0.413197	0.0243902	0.0243902	0.0433148	0.0433148	0.0637577	-0.0433148	0.346518	0.317073	0.413197	0.413197	0.413197	0.649722	0.649722	0.510061	0.413197	0.826394	0.510061
TCGA-64-5774-01	0.0433148	0.0433148	-0.0433148	-0.0433148	0.563093	0.413197	-0.0637577	0.679659	0.584349	0.413197	0.510061	0.346518	0.365854	0	-0.0433148	0.563093	0.649722	0.649722	0.649722	0.826394	0.413197	0.317073	0.317073	-0.0433148	0.563093	0.382546	0.649722	0.563093	0.365854	0.413197	0.413197	0.413197	-0.0433148	-0.0433148	0.382546	0	0	-0.0637577
TCGA-64-5779-01	0.461538	-0.0769231	0.0769231	0.0769231	0.0769231	0	0.113228	-0.193122	0	0	-0.113228	-0.346154	-0.0433148	-0.3669	0.0769231	-0.461538	-0.0769231	-0.0769231	-0.0769231	-0.3669	0	-0.259889	0.0433148	0.0769231	0.0769231	0.113228	-0.0769231	0.0769231	-0.0433148	0	0	0	0.0769231	0.0769231	-0.283069	0	-0.3669	0.113228
TCGA-64-5781-01	0	0	0	0	0	0	0	0	0.353553	0.5	0.540062	0.3669	0.413197	0	0	0	0.733799	0.733799	0.733799	0.5	0.5	0.413197	0.413197	0	0	0	0.733799	0.3669	0.413197	0.5	0.5	0.5	0	0	0	0	0	0
TCGA-64-5815-01	-0.0769231	-0.0769231	0.615385	0.615385	0.0769231	0.3669	0.113228	0.144841	0.518875	0.3669	0.679366	1	0.866296	0.3669	0.0769231	0.0769231	0.461538	0.461538	0.461538	0.3669	0.733799	0.346518	0.346518	0.0769231	0.0769231	0.113228	0.461538	0.615385	0.563093	0.733799	0.733799	0.733799	0.615385	0.615385	0.509525	0.3669	0.733799	0.509525
TCGA-67-3772-01	0.0769231	0.0769231	1	1	-0.0769231	0	-0.113228	-0.144841	0.518875	0	0.113228	0.615385	0.649722	0	-0.0769231	-0.0769231	0.0769231	0.0769231	0.0769231	0	0.733799	-0.0433148	-0.0433148	-0.0769231	-0.0769231	-0.113228	0.0769231	0.461538	0.649722	0.733799	0.733799	0.733799	1	1	0.679366	0.733799	0.733799	0.679366
TCGA-67-3774-01	-0.0769231	-0.0769231	0.0769231	0.0769231	0.0769231	0	0.113228	0.144841	0	0	-0.113228	-0.0769231	-0.0433148	0	0.0769231	0.0769231	-0.0769231	-0.0769231	-0.0769231	0	0	0.0433148	0.0433148	0.0769231	0.0769231	0.113228	-0.0769231	0.0769231	-0.0433148	0	0	0	0.0769231	0.0769231	0.113228	0.733799	0	0.113228
TCGA-67-4679-01	1	-0.0769231	0.0769231	0.0769231	0.0769231	0	0.113228	0.144841	0	0	-0.113228	-0.0769231	-0.0433148	0	0.0769231	0.0769231	-0.0769231	-0.0769231	-0.0769231	0	0	-0.563093	0.0433148	0.0769231	0.0769231	0.113228	-0.0769231	0.0769231	-0.0433148	0	0	0	0.0769231	0.0769231	0.113228	0	0	0.113228
TCGA-67-6215-01	0.0769231	0.0769231	-0.0769231	-0.0769231	-0.0769231	0	-0.113228	0.531085	0.518875	0	0.113228	0.0769231	0.0433148	0	-0.0769231	1	0.0769231	0.0769231	0.0769231	0.733799	0	-0.0433148	-0.0433148	-0.0769231	-0.0769231	-0.113228	0.0769231	-0.0769231	0.0433148	0	0	0	-0.0769231	-0.0769231	0.679366	0	0	-0.113228
TCGA-69-7761-01	0.0769231	0.0769231	1	1	-0.0769231	0	-0.113228	-0.144841	0.518875	0	0.113228	0.615385	0.649722	0	-0.0769231	-0.0769231	0.0769231	0.0769231	0.0769231	0	0.733799	-0.0433148	-0.0433148	-0.0769231	-0.0769231	-0.113228	0.0769231	0.461538	0.649722	0.733799	0.733799	0.733799	1	1	0.679366	0.733799	0.733799	0.679366
TCGA-69-7764-01	0.563093	-0.0433148	0.649722	0.649722	0.0433148	0	0.0637577	0.0815591	0.292174	0	-0.0637577	0.259889	0.317073	0	0.0433148	0.0433148	-0.0433148	-0.0433148	-0.0433148	0	0.413197	-0.317073	0.0243902	0.0433148	0.0433148	0.0637577	-0.0433148	0.346518	0.317073	0.413197	0.413197	0.413197	0.649722	0.649722	0.510061	0.413197	0.413197	0.510061
TCGA-69-7973-01	-0.0769231	-0.0769231	0.0769231	0.0769231	0.0769231	0	0.113228	0.144841	0.518875	0	-0.113228	-0.0769231	-0.0433148	0	0.0769231	0.0769231	-0.0769231	-0.0769231	-0.0769231	0	0	0.0433148	0.0433148	0.0769231	0.0769231	0.113228	-0.0769231	0.0769231	-0.0433148	0	0	0	0.0769231	0.0769231	0.113228	0	0	0.113228
TCGA-69-8253-01	-0.0769231	-0.0769231	0.0769231	0.0769231	0.0769231	0	0.113228	0.144841	0	0	-0.113228	0.461538	-0.0433148	0.733799	0.0769231	0.0769231	-0.0769231	-0.0769231	-0.0769231	0	0	0.0433148	0.0433148	0.0769231	0.0769231	0.113228	-0.0769231	0.0769231	-0.0433148	0	0	0	0.0769231	0.0769231	0.113228	0	0.733799	0.113228
TCGA-71-6725-01	-0.0769231	-0.0769231	0.0769231	0.0769231	0.0769231	0	0.113228	0.144841	0.518875	0.733799	0.679366	0.461538	0.563093	0	0.0769231	0.0769231	1	1	1	0.733799	0.733799	0.649722	0.649722	0.0769231	0.0769231	0.113228	1	0.615385	0.563093	0.733799	0.733799	0.733799	0.0769231	0.0769231	0.113228	0	0	0.113228
TCGA-73-4658-01	0.0769231	0.0769231	-0.0769231	-0.0769231	-0.0769231	0	0.679366	0.531085	0	0.733799	0.113228	0.0769231	0.0433148	0	-0.0769231	-0.0769231	0.0769231	0.0769231	0.0769231	0	0	-0.0433148	0.563093	1	-0.0769231	0.679366	0.0769231	-0.0769231	0.0433148	0	0	0	-0.0769231	-0.0769231	-0.113228	0	0	-0.113228
TCGA-73-4659-01	0	0	0	0	0	0	0	0.460566	0.707107	0.5	0.540062	0.3669	0.413197	0	0	0.733799	0.733799	0.733799	0.733799	1	0.5	0.413197	0.413197	0	0	0	0.733799	0.3669	0.413197	0.5	0.5	0.5	0	0	0.540062	0	0	0
TCGA-73-4662-01	1	-0.0769231	0.0769231	0.0769231	0.0769231	0	0.113228	0.144841	0	0	-0.113228	-0.0769231	-0.0433148	0	0.0769231	0.0769231	-0.0769231	-0.0769231	-0.0769231	0	0	-0.563093	0.0433148	0.0769231	0.0769231	0.113228	-0.0769231	0.0769231	-0.0433148	0	0	0	0.0769231	0.0769231	0.113228	0	0	0.113228
TCGA-73-4668-01	0	0	0.733799	0.733799	0	0	0	0	0.707107	0.5	0.540062	0.733799	0.826394	0	0	0	0.733799	0.733799	0.733799	0.5	1	0.413197	0.413197	0	0	0	0.733799	0.733799	0.826394	1	1	1	0.733799	0.733799	0.540062	0.5	0.5	0.540062
TCGA-73-4677-01	0.531085	-0.144841	0.144841	0.144841	0.144841	0	-0.284268	-0.151515	0	-0.460566	-0.213201	-0.144841	-0.0815591	0	-0.531085	0.144841	-0.144841	-0.144841	-0.144841	0	0	-0.29905	-0.29905	-0.531085	0.144841	-0.284268	-0.144841	0.144841	-0.0815591	0	0	0	0.144841	0.144841	0.213201	0	0	0.213201
TCGA-73-7498-01	1	-0.0769231	0.0769231	0.0769231	0.0769231	0	0.113228	0.144841	0	0	-0.113228	-0.0769231	-0.0433148	0	0.0769231	0.0769231	-0.0769231	-0.0769231	-0.0769231	0	0	-0.563093	0.0433148	0.0769231	0.0769231	0.113228	-0.0769231	0.0769231	-0.0433148	0	0	0	0.0769231	0.0769231	0.113228	0	0	0.113228
TCGA-75-5122-01	-0.113228	-0.113228	0.113228	0.113228	0.113228	0	0.166667	0.213201	0	0	-0.166667	0.283069	-0.0637577	0.540062	0.113228	0.113228	-0.113228	-0.113228	-0.113228	0	0	0.0637577	0.0637577	0.113228	0.113228	0.166667	-0.113228	0.113228	-0.0637577	0	0	0	0.113228	0.113228	0.166667	0.540062	0.540062	0.166667
TCGA-75-5126-01	-0.113228	0.679366	0.113228	0.113228	0.113228	0	0.166667	0.213201	0	0	-0.166667	-0.113228	-0.0637577	0	0.113228	0.113228	-0.113228	-0.113228	-0.113228	0	0	0.0637577	0.0637577	0.113228	0.113228	0.166667	-0.113228	0.113228	0.382546	0	0	0	0.113228	0.113228	0.166667	0	0	0.166667
TCGA-75-7025-01	1	-0.0769231	0.0769231	0.0769231	0.0769231	0	0.113228	0.144841	0	0	-0.113228	-0.0769231	-0.0433148	0	0.0769231	0.0769231	-0.0769231	-0.0769231	-0.0769231	0	0	-0.563093	0.0433148	0.0769231	0.0769231	0.113228	-0.0769231	0.0769231	-0.0433148	0	0	0	0.0769231	0.0769231	0.113228	0	0	0.113228
TCGA-75-7027-01	0.0769231	0.0769231	1	1	-0.0769231	0	-0.113228	-0.144841	0.518875	0	0.113228	0.615385	0.649722	0	-0.0769231	-0.0769231	0.0769231	0.0769231	0.0769231	0	0.733799	-0.0433148	-0.0433148	-0.0769231	-0.0769231	-0.113228	0.0769231	0.461538	0.649722	0.733799	0.733799	0.733799	1	1	0.679366	0.733799	0.733799	0.679366
TCGA-78-7148-01	0.0769231	0.0769231	1	1	-0.0769231	0	-0.113228	-0.144841	0.518875	0	0.113228	0.615385	0.649722	0	-0.0769231	-0.0769231	0.0769231	0.0769231	0.0769231	0	0.733799	-0.0433148	-0.0433148	-0.0769231	-0.0769231	-0.113228	0.0769231	0.461538	0.649722	0.733799	0.733799	0.733799	1	1	0.679366	0.733799	0.733799	0.679366
TCGA-78-7156-01	0.0769231	0.0769231	1	1	-0.0769231	0	-0.113228	-0.144841	0.518875	0	0.113228	0.615385	0.649722	0	-0.0769231	-0.0769231	0.0769231	0.0769231	0.0769231	0	0.733799	-0.0433148	-0.0433148	-0.0769231	-0.0769231	-0.113228	0.0769231	0.461538	0.649722	0.733799	0.733799	0.733799	1	1	0.679366	0.733799	0.733799	0.679366
TCGA-78-7158-01	1	-0.0769231	0.0769231	0.0769231	0.0769231	0	0.113228	0.144841	0	0	-0.113228	-0.0769231	-0.0433148	0	0.0769231	0.0769231	-0.0769231	-0.0769231	-0.0769231	0	0	-0.563093	0.0433148	0.0769231	0.0769231	0.113228	-0.0769231	0.0769231	-0.0433148	0	0	0	0.0769231	0.0769231	0.113228	0	0	0.113228
TCGA-78-7159-01	0.0769231	0.0769231	-0.0769231	-0.0769231	-0.0769231	0	-0.113228	0.531085	0.518875	0	0.113228	0.0769231	0.0433148	0	-0.0769231	1	0.0769231	0.0769231	0.0769231	0.733799	0	-0.0433148	-0.0433148	-0.0769231	-0.0769231	-0.113228	0.0769231	-0.0769231	0.0433148	0	0	0	-0.0769231	-0.0769231	0.679366	0	0	-0.113228
TCGA-78-7160-01	1	-0.0769231	0.0769231	0.0769231	0.0769231	0	0.113228	0.144841	0	0	-0.113228	-0.0769231	-0.0433148	0	0.0769231	0.0769231	-0.0769231	-0.0769231	-0.0769231	0	0	-0.563093	0.0433148	0.0769231	0.0769231	0.113228	-0.0769231	0.0769231	-0.0433148	0	0	0	0.0769231	0.0769231	0.113228	0	0	0.113228
TCGA-78-7161-01	1	-0.0769231	0.0769231	0.0769231	0.0769231	0	0.113228	0.144841	0	0	-0.113228	-0.0769231	-0.0433148	0	0.0769231	0.0769231	-0.0769231	-0.0769231	-0.0769231	0	0	-0.563093	0.0433148	0.0769231	0.0769231	0.113228	-0.0769231	0.0769231	-0.0433148	0	0	0	0.0769231	0.0769231	0.113228	0	0	0.113228
TCGA-78-7166-01	0.733799	0	0.733799	0.733799	0	0	0	0	0.353553	0	0	0.3669	0.413197	0	0	0	0	0	0	0	0.5	-0.413197	0	0	0	0	0	0.3669	0.413197	0.5	0.5	0.5	0.733799	0.733799	0.540062	0.5	0.5	0.540062
TCGA-78-7167-01	0.733799	0	0.733799	0.733799	0	0	0	0	0.353553	0	0	0.3669	0.413197	0	0	0	0	0	0	0	0.5	-0.413197	0	0	0	0	0	0.3669	0.413197	0.5	0.5	0.5	0.733799	0.733799	0.540062	0.5	0.5	0.540062
TCGA-78-7539-01	0.0769231	0.0769231	-0.0769231	-0.0769231	-0.0769231	0	-0.113228	0.531085	0.518875	0	0.113228	0.0769231	0.0433148	0	-0.0769231	1	0.0769231	0.0769231	0.0769231	0.733799	0	-0.0433148	-0.0433148	-0.0769231	-0.0769231	-0.113228	0.0769231	-0.0769231	0.0433148	0	0	0	-0.0769231	-0.0769231	0.679366	0	0	-0.113228
TCGA-78-7633-01	-0.0769231	-0.0769231	0.0769231	0.0769231	0.0769231	0	0.113228	0.144841	0	0	-0.113228	0.461538	-0.0433148	0.733799	0.0769231	0.0769231	-0.0769231	-0.0769231	-0.0769231	0	0	0.0433148	0.0433148	0.0769231	0.0769231	0.113228	-0.0769231	0.0769231	-0.0433148	0	0	0	0.0769231	0.0769231	0.113228	0	0.733799	0.113228
TCGA-78-8655-01	0.0769231	0.0769231	1	1	-0.0769231	0	-0.113228	-0.144841	0.518875	0	0.113228	0.615385	0.649722	0	-0.0769231	-0.0769231	0.0769231	0.0769231	0.0769231	0	0.733799	-0.0433148	-0.0433148	-0.0769231	-0.0769231	-0.113228	0.0769231	0.461538	0.649722	0.733799	0.733799	0.733799	1	1	0.679366	0.733799	0.733799	0.679366
TCGA-80-5607-01	-0.113228	-0.113228	0.113228	0.113228	0.113228	0	0.166667	0.213201	0.381881	0.540062	0.416667	0.283069	0.382546	0	-0.679366	0.113228	0.679366	0.679366	0.679366	0.540062	0.540062	0.510061	0.510061	0.113228	0.113228	0.166667	0.679366	0.509525	0.382546	0.540062	0.540062	0.540062	0.113228	0.113228	0.166667	0	0	0.166667
TCGA-80-5608-01	-0.0769231	-0.0769231	0.0769231	0.0769231	0.0769231	0	0.113228	0.144841	0.518875	0.733799	0.679366	0.461538	0.563093	0	0.0769231	0.0769231	1	1	1	0.733799	0.733799	0.649722	0.649722	0.0769231	0.0769231	0.113228	1	0.615385	0.563093	0.733799	0.733799	0.733799	0.0769231	0.0769231	0.113228	0	0	0.113228
TCGA-80-5611-01	-0.113228	-0.113228	0.113228	0.113228	-0.679366	-0.540062	0.166667	-0.284268	0	0	-0.166667	-0.113228	-0.0637577	0	0.113228	0.113228	-0.113228	-0.113228	-0.113228	0	0	0.0637577	0.0637577	0.113228	-0.679366	-0.416667	-0.113228	-0.283069	-0.0637577	0	0	0	0.113228	0.113228	0.166667	0	0	0.166667
TCGA-86-6562-01	0.563093	-0.0433148	0.649722	0.649722	0.0433148	0	0.0637577	0.0815591	0.292174	0	-0.0637577	0.259889	0.317073	0	0.0433148	0.0433148	-0.0433148	-0.0433148	-0.0433148	0	0.413197	-0.317073	0.0243902	0.0433148	0.0433148	0.0637577	-0.0433148	0.346518	0.317073	0.413197	0.413197	0.413197	0.649722	0.649722	0.510061	0.413197	0.413197	0.510061
TCGA-86-7714-01	-0.0769231	-0.0769231	0.0769231	0.0769231	0.0769231	0	0.113228	0.144841	0.518875	0.733799	0.679366	0.461538	0.563093	0	0.0769231	0.0769231	1	1	1	0.733799	0.733799	0.649722	0.649722	0.0769231	0.0769231	0.113228	1	0.615385	0.563093	0.733799	0.733799	0.733799	0.0769231	0.0769231	0.113228	0	0	0.113228
TCGA-86-7953-01	-0.175412	0.438529	-0.438529	-0.438529	0.175412	0	0.258199	0.330289	0	0.41833	0.193649	-0.175412	-0.098773	0	0.175412	0.175412	0.438529	0.438529	0.438529	0.41833	0	0.444478	0.444478	0.175412	0.175412	0.258199	0.438529	0.175412	0.246932	0	0	0	-0.438529	-0.438529	-0.193649	-0.41833	-0.41833	-0.193649
TCGA-86-7955-01	-0.144841	0.531085	0.144841	0.144841	0.144841	0	0.213201	-0.151515	-0.325669	0	-0.213201	-0.144841	-0.0815591	0	0.144841	-0.531085	-0.144841	-0.144841	-0.144841	-0.460566	0	0.0815591	0.0815591	0.144841	0.144841	0.213201	-0.144841	0.144841	0.29905	0	0	0	0.144841	0.144841	-0.284268	0	0	0.213201
TCGA-86-8054-01	0	0	0	0	0	0	0	0.460566	0.353553	0	0	0	0	0	0	0.733799	0	0	0	0.5	0	0	0	0	0	0	0	0	0	0	0	0	0	0	0.540062	0	0	0
TCGA-86-8278-01	0.0769231	0.0769231	-0.0769231	-0.0769231	-0.0769231	0	0.679366	0.531085	0	0.733799	0.113228	0.0769231	0.0433148	0	-0.0769231	-0.0769231	0.0769231	0.0769231	0.0769231	0	0	-0.0433148	0.563093	1	-0.0769231	0.679366	0.0769231	-0.0769231	0.0433148	0	0	0	-0.0769231	-0.0769231	-0.113228	0	0	-0.113228
TCGA-86-8281-01	0.733799	0	0	0	0	0	0	0	0	0	0	0	0	0	0	0	0	0	0	0	0	-0.413197	0	0	0	0	0	0	0	0	0	0	0	0	0	0	0	0
TCGA-86-8668-01	0.0769231	0.0769231	1	1	-0.0769231	0	-0.113228	-0.144841	0.518875	0	0.113228	0.615385	0.649722	0	-0.0769231	-0.0769231	0.0769231	0.0769231	0.0769231	0	0.733799	-0.0433148	-0.0433148	-0.0769231	-0.0769231	-0.113228	0.0769231	0.461538	0.649722	0.733799	0.733799	0.733799	1	1	0.679366	0.733799	0.733799	0.679366
TCGA-86-A456-01	-0.0769231	1	0.0769231	0.0769231	0.0769231	0	0.113228	0.144841	0	0	-0.113228	-0.0769231	-0.0433148	0	0.0769231	0.0769231	-0.0769231	-0.0769231	-0.0769231	0	0	0.0433148	0.0433148	0.0769231	0.0769231	0.113228	-0.0769231	0.0769231	0.563093	0	0	0	0.0769231	0.0769231	0.113228	0	0	0.113228
TCGA-91-6828-01	-0.113228	-0.113228	0.113228	0.113228	0.113228	0.540062	0.166667	0.213201	0.381881	0.540062	1	0.679366	0.82885	0	0.113228	0.113228	0.679366	0.679366	0.679366	0.540062	0.540062	0.510061	0.510061	0.113228	0.113228	0.166667	0.679366	0.509525	0.382546	0.540062	0.540062	0.540062	0.113228	0.113228	0.166667	0	0	0.166667
TCGA-91-6829-01	0	0	0	0	0.733799	0.5	0	0.460566	0.353553	0.5	0.540062	0.3669	0.413197	0	0	0	0.733799	0.733799	0.733799	0.5	0.5	0.413197	0.413197	0	0.733799	0.540062	0.733799	0.733799	0.413197	0.5	0.5	0.5	0	0	0	0	0	0
TCGA-91-6830-01	-0.113228	0.679366	0.113228	0.113228	0.113228	0	0.166667	0.213201	0.381881	0.540062	0.416667	0.283069	0.382546	0	0.113228	0.113228	0.679366	0.679366	0.679366	0.540062	0.540062	0.510061	0.510061	0.113228	0.113228	0.166667	0.679366	0.509525	0.82885	0.540062	0.540062	0.540062	0.113228	0.113228	0.166667	0	0	0.166667
TCGA-91-6835-01	0	0	0	0	0	0	0	0.460566	0.707107	0.5	0.540062	0.3669	0.413197	0	0	0.733799	0.733799	0.733799	0.733799	1	0.5	0.413197	0.413197	0	0	0	0.733799	0.3669	0.413197	0.5	0.5	0.5	0	0	0.540062	0	0	0
TCGA-91-7771-01	0.563093	-0.649722	0.0433148	0.0433148	0.0433148	0	0.0637577	0.0815591	0	0	-0.0637577	-0.0433148	-0.0243902	0	0.0433148	0.0433148	-0.0433148	-0.0433148	-0.0433148	0	0	-0.317073	0.0243902	0.0433148	0.0433148	0.0637577	-0.0433148	0.0433148	-0.365854	0	0	0	0.0433148	0.0433148	0.0637577	0.413197	0	0.0637577
TCGA-91-A4BD-01	-0.0769231	-0.0769231	0.0769231	0.0769231	0.0769231	0	0.113228	0.144841	0	0	-0.113228	0.461538	-0.0433148	0.733799	0.0769231	0.0769231	-0.0769231	-0.0769231	-0.0769231	0	0	0.0433148	0.0433148	0.0769231	0.0769231	0.113228	-0.0769231	0.0769231	-0.0433148	0	0	0	0.0769231	0.0769231	0.113228	0	0.733799	0.113228
TCGA-93-7348-01	0	0	0.733799	0.733799	0	0	0	0	0.707107	0.5	0.540062	0.733799	0.826394	0	0	0	0.733799	0.733799	0.733799	0.5	1	0.413197	0.413197	0	0	0	0.733799	0.733799	0.826394	1	1	1	0.733799	0.733799	0.540062	0.5	0.5	0.540062
TCGA-93-A4JQ-01	0.0769231	0.0769231	-0.0769231	-0.0769231	1	0.733799	-0.113228	0.531085	0	0	0.113228	0.0769231	0.0433148	0	-0.0769231	-0.0769231	0.0769231	0.0769231	0.0769231	0	0	-0.0433148	-0.0433148	-0.0769231	1	0.679366	0.0769231	0.461538	0.0433148	0	0	0	-0.0769231	-0.0769231	-0.113228	0	0	-0.113228
TCGA-95-7948-01	-0.0769231	-0.0769231	0.0769231	0.0769231	0.0769231	0	0.113228	0.144841	0.518875	0.733799	0.679366	0.461538	0.563093	0	0.0769231	0.0769231	1	1	1	0.733799	0.733799	0.649722	0.649722	0.0769231	0.0769231	0.113228	1	0.615385	0.563093	0.733799	0.733799	0.733799	0.0769231	0.0769231	0.113228	0	0	0.113228
TCGA-95-A4VK-01	0.733799	0	0.733799	0.733799	0	0	0	0	0.353553	0	0	0.3669	0.413197	0	0	0	0	0	0	0	0.5	-0.413197	0	0	0	0	0	0.3669	0.413197	0.5	0.5	0.5	0.733799	0.733799	0.540062	0.5	0.5	0.540062
TCGA-95-A4VP-01	-0.0769231	-0.0769231	0.0769231	0.0769231	0.0769231	0	-0.679366	0.144841	0	0	-0.113228	-0.0769231	-0.0433148	-0.733799	0.0769231	0.0769231	-0.0769231	-0.0769231	-0.0769231	0	0	-0.563093	-0.563093	0.0769231	0.0769231	0.113228	-0.0769231	-0.461538	-0.0433148	0	0	0	0.0769231	0.0769231	0.113228	0	0	-0.679366
TCGA-97-7547-01	0.0769231	0.0769231	1	1	-0.0769231	0	-0.113228	-0.144841	0.518875	0	0.113228	0.615385	0.649722	0	-0.0769231	-0.0769231	0.0769231	0.0769231	0.0769231	0	0.733799	-0.0433148	-0.0433148	-0.0769231	-0.0769231	-0.113228	0.0769231	0.461538	0.649722	0.733799	0.733799	0.733799	1	1	0.679366	0.733799	0.733799	0.679366
TCGA-97-7552-01	0.0769231	0.0769231	1	1	-0.0769231	0	-0.113228	-0.144841	0.518875	0	0.113228	0.615385	0.649722	0	-0.0769231	-0.0769231	0.0769231	0.0769231	0.0769231	0	0.733799	-0.0433148	-0.0433148	-0.0769231	-0.0769231	-0.113228	0.0769231	0.461538	0.649722	0.733799	0.733799	0.733799	1	1	0.679366	0.733799	0.733799	0.679366
TCGA-97-8171-01	0.679366	-0.113228	0.113228	0.113228	0.113228	0	0.166667	0.213201	0.381881	0.540062	0.416667	0.283069	0.382546	0	0.113228	0.113228	0.679366	0.679366	0.679366	0.540062	0.540062	0.0637577	0.510061	0.113228	0.113228	0.166667	0.679366	0.509525	0.382546	0.540062	0.540062	0.540062	0.113228	0.113228	0.166667	0	0	0.166667
TCGA-97-8174-01	-0.0769231	-0.0769231	0.0769231	0.0769231	0.0769231	0	0.113228	0.144841	0	0	-0.113228	-0.0769231	-0.0433148	0	-1	0.0769231	-0.0769231	-0.0769231	-0.0769231	0	0	0.0433148	0.0433148	0.0769231	0.0769231	0.113228	-0.0769231	0.0769231	-0.0433148	0	0	0	0.0769231	0.0769231	0.113228	0	0	0.113228
TCGA-97-8177-01	-0.113228	-0.113228	0.113228	0.113228	0.113228	0	0.166667	0.213201	0.381881	0.540062	0.416667	0.283069	0.382546	0	0.113228	0.113228	0.679366	0.679366	0.679366	0.540062	0.540062	0.510061	0.510061	0.113228	0.113228	0.166667	0.679366	0.509525	0.382546	0.540062	0.540062	0.540062	0.113228	0.113228	0.166667	0.540062	0	0.166667
TCGA-97-8552-01	-0.0769231	-0.0769231	0.0769231	0.0769231	0.0769231	0	0.113228	0.144841	0.518875	0.733799	0.679366	0.461538	0.563093	0	0.0769231	0.0769231	1	1	1	0.733799	0.733799	0.649722	0.649722	0.0769231	0.0769231	0.113228	1	0.615385	0.563093	0.733799	0.733799	0.733799	0.0769231	0.0769231	0.113228	0	0	0.113228
TCGA-97-A4M0-01	1	-0.0769231	0.0769231	0.0769231	0.0769231	0	0.113228	0.144841	0	0	-0.113228	-0.0769231	-0.0433148	0	0.0769231	0.0769231	-0.0769231	-0.0769231	-0.0769231	0	0	-0.563093	0.0433148	0.0769231	0.0769231	0.113228	-0.0769231	0.0769231	-0.0433148	0	0	0	0.0769231	0.0769231	0.113228	0	0	0.113228
TCGA-97-A4M3-01	0.0769231	0.0769231	-0.0769231	-0.0769231	-0.0769231	0	-0.113228	0.531085	0.518875	0	0.113228	0.0769231	0.0433148	0	-0.0769231	1	0.0769231	0.0769231	0.0769231	0.733799	0	-0.0433148	-0.0433148	-0.0769231	-0.0769231	-0.113228	0.0769231	-0.0769231	0.0433148	0	0	0	-0.0769231	-0.0769231	0.679366	0	0	-0.113228
TCGA-97-A4M6-01	0.434057	0.434057	0.500835	0.500835	0.500835	0.318511	0.0491473	0.35626	0.225221	0	-0.0491473	0.200334	0.244414	0	0.033389	0.033389	-0.033389	-0.033389	-0.033389	0	0.318511	-0.244414	0.0188011	0.033389	0.500835	0.393179	-0.033389	0.500835	0.50763	0.318511	0.318511	0.318511	0.500835	0.500835	0.393179	0.637022	0.318511	0.393179
TCGA-J2-8192-01	0.0769231	0.0769231	1	1	-0.0769231	0	-0.113228	-0.144841	0.518875	0	0.113228	0.615385	0.649722	0	-0.0769231	-0.0769231	0.0769231	0.0769231	0.0769231	0	0.733799	-0.0433148	-0.0433148	-0.0769231	-0.0769231	-0.113228	0.0769231	0.461538	0.649722	0.733799	0.733799	0.733799	1	1	0.679366	0.733799	0.733799	0.679366
TCGA-J2-A4AE-01	0	0	0	0	0.733799	0.5	0	0.460566	0	0	0	0	0	0	-0.733799	0	0	0	0	0	0	0	0	0	0.733799	0.540062	0	0.3669	0	0	0	0	0	0	0	0	0	0
TCGA-L9-A443-01	0.733799	0	0	0	0	0	0	0	-0.353553	-0.5	-0.540062	-0.3669	-0.413197	0	0	0	-0.733799	-0.733799	-0.733799	-0.5	-0.5	-0.826394	-0.413197	0	0	0	-0.733799	-0.3669	-0.413197	-0.5	-0.5	-0.5	0	0	0	0	0	0
TCGA-L9-A50W-01	0.0769231	0.0769231	1	1	-0.0769231	0	-0.113228	-0.144841	0.518875	0	0.113228	0.615385	0.649722	0	-0.0769231	-0.0769231	0.0769231	0.0769231	0.0769231	0	0.733799	-0.0433148	-0.0433148	-0.0769231	-0.0769231	-0.113228	0.0769231	0.461538	0.649722	0.733799	0.733799	0.733799	1	1	0.679366	0.733799	0.733799	0.679366
TCGA-MP-A4SW-01	0.0769231	0.0769231	1	1	-0.0769231	0	-0.113228	-0.144841	0.518875	0	0.113228	0.615385	0.649722	0	-0.0769231	-0.0769231	0.0769231	0.0769231	0.0769231	0	0.733799	-0.0433148	-0.0433148	-0.0769231	-0.0769231	-0.113228	0.0769231	0.461538	0.649722	0.733799	0.733799	0.733799	1	1	0.679366	0.733799	0.733799	0.679366
TCGA-MP-A4SY-01	-0.113228	-0.113228	0.113228	0.113228	0.113228	0	0.166667	0.213201	0.381881	0.540062	0.416667	0.283069	0.382546	0	0.113228	0.113228	0.679366	0.679366	0.679366	0.540062	0.540062	0.510061	0.510061	0.113228	0.113228	0.166667	0.679366	0.509525	0.382546	0.540062	0.540062	0.540062	0.113228	0.113228	0.166667	0.540062	0	0.166667
TCGA-MP-A4T6-01	0.500835	0.033389	0.434057	0.434057	-0.033389	0	0.294884	0.230521	0.450443	0.637022	0.393179	0.500835	0.545232	0	-0.033389	-0.033389	0.500835	0.500835	0.500835	0.318511	0.637022	-0.0188011	0.50763	0.434057	-0.033389	0.294884	0.500835	0.434057	0.545232	0.637022	0.637022	0.637022	0.434057	0.434057	0.294884	0.318511	0.318511	0.294884
TCGA-MP-A4T7-01	0.563093	-0.0433148	0.649722	0.649722	0.0433148	0	0.0637577	0.0815591	0.292174	0	-0.0637577	0.259889	0.317073	0	0.0433148	0.0433148	-0.0433148	-0.0433148	-0.0433148	0	0.413197	-0.317073	0.0243902	0.0433148	0.0433148	0.0637577	-0.0433148	0.346518	0.317073	0.413197	0.413197	0.413197	0.649722	0.649722	0.510061	0.826394	0.413197	0.510061
TCGA-MP-A4TH-01	1	-0.0769231	0.0769231	0.0769231	0.0769231	0	0.113228	0.144841	0	0	-0.113228	-0.0769231	-0.0433148	0	0.0769231	0.0769231	-0.0769231	-0.0769231	-0.0769231	0	0	-0.563093	0.0433148	0.0769231	0.0769231	0.113228	-0.0769231	0.0769231	-0.0433148	0	0	0	0.0769231	0.0769231	0.113228	0	0	0.113228
TCGA-MP-A4TJ-01	0.113228	0.113228	-0.113228	-0.113228	-0.113228	0	-0.166667	0.284268	0	-0.540062	-0.416667	-0.283069	-0.382546	0	-0.113228	0.679366	-0.679366	-0.679366	-0.679366	0	-0.540062	-0.510061	-0.510061	-0.113228	-0.113228	-0.166667	-0.679366	-0.509525	-0.382546	-0.540062	-0.540062	-0.540062	-0.113228	-0.113228	0.416667	0	0	-0.166667
TCGA-MP-A5C7-01	1	-0.0769231	0.0769231	0.0769231	0.0769231	0	0.113228	0.144841	0	0	-0.113228	-0.0769231	-0.0433148	0	0.0769231	0.0769231	-0.0769231	-0.0769231	-0.0769231	0	0	-0.563093	0.0433148	0.0769231	0.0769231	0.113228	-0.0769231	0.0769231	-0.0433148	0	0	0	0.0769231	0.0769231	0.113228	0	0	0.113228
TCGA-NJ-A4YG-01	1	-0.0769231	0.0769231	0.0769231	0.0769231	0	0.113228	0.144841	0	0	-0.113228	-0.0769231	-0.0433148	0	0.0769231	0.0769231	-0.0769231	-0.0769231	-0.0769231	0	0	-0.563093	0.0433148	0.0769231	0.0769231	0.113228	-0.0769231	0.0769231	-0.0433148	0	0	0	0.0769231	0.0769231	0.113228	0	0	0.113228
TCGA-NJ-A4YI-01	0.563093	-0.0433148	0.0433148	0.0433148	0.649722	0.413197	0.0637577	0.462168	0.292174	0.413197	0.382546	0.259889	0.317073	0	0.0433148	0.0433148	0.563093	0.563093	0.563093	0.413197	0.413197	0.0243902	0.365854	0.0433148	0.649722	0.510061	0.563093	0.649722	0.317073	0.413197	0.413197	0.413197	0.0433148	0.0433148	0.0637577	0	0	0.0637577
TCGA-NJ-A4YP-01	1	-0.0769231	0.0769231	0.0769231	0.0769231	0	0.113228	0.144841	0	0	-0.113228	-0.0769231	-0.0433148	0	0.0769231	0.0769231	-0.0769231	-0.0769231	-0.0769231	0	0	-0.563093	0.0433148	0.0769231	0.0769231	0.113228	-0.0769231	0.0769231	-0.0433148	0	0	0	0.0769231	0.0769231	0.113228	0	0	0.113228
TCGA-NJ-A4YQ-01	1	-0.0769231	0.0769231	0.0769231	0.0769231	0	0.113228	0.144841	0	0	-0.113228	-0.0769231	-0.0433148	0	0.0769231	0.0769231	-0.0769231	-0.0769231	-0.0769231	0	0	-0.563093	0.0433148	0.0769231	0.0769231	0.113228	-0.0769231	0.0769231	-0.0433148	0	0	0	0.0769231	0.0769231	0.113228	0	0	0.113228
TCGA-NJ-A55O-01	-0.0769231	-0.0769231	0.0769231	0.0769231	0.0769231	0	0.113228	0.144841	0	0	-0.113228	0.461538	-0.0433148	0.733799	0.0769231	0.0769231	-0.0769231	-0.0769231	-0.0769231	0	0	0.0433148	0.0433148	0.0769231	0.0769231	0.113228	-0.0769231	0.0769231	-0.0433148	0	0	0	0.0769231	0.0769231	0.113228	0	0.733799	0.113228
TCGA-NJ-A55R-01	0.679366	-0.113228	0.113228	0.113228	0.113228	0	0.166667	0.213201	0.381881	0	-0.166667	-0.113228	-0.0637577	0	0.113228	0.113228	-0.113228	-0.113228	-0.113228	0	0	-0.382546	0.0637577	0.113228	0.113228	0.166667	-0.113228	0.113228	-0.0637577	0	0	0	0.113228	0.113228	0.166667	0	0	0.166667
TCGA-NJ-A7XG-01	0.733799	0	0.733799	0.733799	0	0	0	0	0.353553	0	0	0.3669	0.413197	0	0	0	0	0	0	0	0.5	-0.413197	0	0	0	0	0	0.3669	0.413197	0.5	0.5	0.5	0.733799	0.733799	0.540062	0.5	0.5	0.540062
TCGA-S2-AA1A-01	-0.0769231	-0.0769231	0.0769231	0.0769231	0.0769231	0	0.113228	-0.531085	-0.518875	0	-0.113228	-0.0769231	-0.0433148	0	0.0769231	-1	-0.0769231	-0.0769231	-0.0769231	-0.733799	0	0.0433148	0.0433148	0.0769231	0.0769231	0.113228	-0.0769231	0.0769231	-0.0433148	0	0	0	0.0769231	0.0769231	-0.679366	0	0	0.113228
