# Supplementary material for: Evaluating a therapeutic window for precision medicine by integrating genomic profiles and p53 network dynamics
Source: Commun Biol. 2022 Sep 7;5:924. doi: 10.1038/s42003-022-03872-1 (PMC9452682; doi:10.1038/s42003-022-03872-1)
Supplement: Supplementary file 4 — Supplementary Data 2 [file 42003_2022_3872_MOESM4_ESM.xlsx]

## Sheet: Information
No.	Sheet name	Description
1	Comparision with GDSC data	Prediction of IC50 and AUC fom GDSC data by dose response curves from simulations of NTs
2	Correlation coefficients (GDSC)	Correlation coefficients from simulations of cell-specific networks or 100 random networks using GDSC data
3	Comparision with GRbrowser data	Prediction of GR50, GRmax, and GR_AOC fom GRbrowser data by dose response curves from simulations of NTs
4	Correlation coefficients (GRbrowser)	Correlation coefficients from simulations of cell-specific networks or 100 random networks using GRbrowser data
5	Comparision of Control network	Prediction of IC50, AUC, GR50, GRmax, and GR_AOC by dose response curves from simulations of the control network
6	Combination index	Combination index from simulations of 3 cell-specific networks or 100 random networks

## Sheet: Comparision with GDSC data
Cell		Drug					Sim. ic50		Exp. IC50		Prediction	Sim. AUC		Exp. AUC		Prediction
Cell_Line	NT	Perturbagen	Drug target molecule	Target node	Min_con	Max_con	IC50	R (>0.5)	LN_IC50	R (>max)	IC50	Efficacy	R (<0.5)	AUC	R (>mean)	AUC		Description
CAL-51	1	Omipalisib	PI3K (class 1), MTORC1, MTORC2	AKT	0.0005	1.024	0.124531	FALSE	-2.27616	FALSE	TRUE	0.921299	FALSE	0.880041	TRUE	FALSE		Sim.	Simulation values from dose response curve
HCC1187	3	Omipalisib	PI3K (class 1), MTORC1, MTORC2	AKT	0.0005	1.024	0.114219	FALSE	-3.4521	FALSE	TRUE	0.928571	FALSE	0.716536	FALSE	TRUE		Exp.	Experimental values from database
NCI-H2405	5	Omipalisib	PI3K (class 1), MTORC1, MTORC2	AKT	0.0005	1.024	0.118071	FALSE	-2.09838	FALSE	TRUE	0.927261	FALSE	0.856337	TRUE	FALSE		R	Classified to resistant group by a treshold
NCI-H1563	5	Omipalisib	PI3K (class 1), MTORC1, MTORC2	AKT	0.0005	1.024	0.118071	FALSE	-3.29343	FALSE	TRUE	0.927261	FALSE	0.715416	FALSE	TRUE
HCC2218	6	Omipalisib	PI3K (class 1), MTORC1, MTORC2	AKT	0.0005	1.024	0.121264	FALSE	-4.5052	FALSE	TRUE	0.923744	FALSE	0.263589	FALSE	TRUE
MCF7	9	Omipalisib	PI3K (class 1), MTORC1, MTORC2	AKT	0.0005	1.024	0.127896	FALSE	1.26279	TRUE	FALSE	0.917234	FALSE	0.992178	TRUE	FALSE
MDA-MB-436	11	Omipalisib	PI3K (class 1), MTORC1, MTORC2	AKT	0.0005	1.024	0.116049	FALSE	-0.275188	FALSE	TRUE	0.92852	FALSE	0.949002	TRUE	FALSE
RERF-LC-Sq1	19	Omipalisib	PI3K (class 1), MTORC1, MTORC2	AKT	0.0005	1.024	0.127816	FALSE	-2.20982	FALSE	TRUE	0.919083	FALSE	0.807753	FALSE	TRUE
RKO	20	Omipalisib	PI3K (class 1), MTORC1, MTORC2	AKT	0.0005	1.024	0.130761	FALSE	-3.08912	FALSE	TRUE	0.917039	FALSE	0.444033	FALSE	TRUE
SW48	20	Omipalisib	PI3K (class 1), MTORC1, MTORC2	AKT	0.0005	1.024	0.130761	FALSE	-0.946431	FALSE	TRUE	0.917039	FALSE	0.769494	FALSE	TRUE
SNU-175	20	Omipalisib	PI3K (class 1), MTORC1, MTORC2	AKT	0.0005	1.024	0.130761	FALSE	-3.02425	FALSE	TRUE	0.917039	FALSE	0.778086	FALSE	TRUE
SW948	23	Omipalisib	PI3K (class 1), MTORC1, MTORC2	AKT	0.0005	1.024	0.126023	FALSE	-3.13015	FALSE	TRUE	0.920963	FALSE	0.449622	FALSE	TRUE
NCI-H1666	28	Omipalisib	PI3K (class 1), MTORC1, MTORC2	AKT	0.0005	1.024	0.112934	FALSE	-0.328077	FALSE	TRUE	0.927363	FALSE	0.828181	FALSE	TRUE
SHP-77	33	Omipalisib	PI3K (class 1), MTORC1, MTORC2	AKT	0.0005	1.024	0.118786	FALSE	-2.53295	FALSE	TRUE	0.926371	FALSE	0.845876	TRUE	FALSE
CAL-51	1	Navitoclax	BCL2, BCL-XL, BCL-W	BCL2	0.007812	2	1	TRUE	2.81167	TRUE	TRUE	0.0482428	TRUE	0.990534	TRUE	TRUE
HCC1187	3	Navitoclax	BCL2, BCL-XL, BCL-W	BCL2	0.007812	2	0.731522	TRUE	2.535	TRUE	TRUE	0.380734	TRUE	0.978522	TRUE	TRUE
NCI-H2405	5	Navitoclax	BCL2, BCL-XL, BCL-W	BCL2	0.007812	2	0.748462	TRUE	1.15933	TRUE	TRUE	0.370632	TRUE	0.897386	TRUE	TRUE
NCI-H1563	5	Navitoclax	BCL2, BCL-XL, BCL-W	BCL2	0.007812	2	0.748462	TRUE	2.12178	TRUE	TRUE	0.370632	TRUE	0.941698	TRUE	TRUE
HCC2218	6	Navitoclax	BCL2, BCL-XL, BCL-W	BCL2	0.007812	2	1	TRUE	3.76038	TRUE	TRUE	0.25338	TRUE	0.979682	TRUE	TRUE
MCF7	9	Navitoclax	BCL2, BCL-XL, BCL-W	BCL2	0.007812	2	1	TRUE	2.49146	TRUE	TRUE	0	TRUE	0.968774	TRUE	TRUE
MDA-MB-436	11	Navitoclax	BCL2, BCL-XL, BCL-W	BCL2	0.007812	2	1	TRUE	2.44883	TRUE	TRUE	0.238448	TRUE	0.948113	TRUE	TRUE
NCI-H146	11	Navitoclax	BCL2, BCL-XL, BCL-W	BCL2	0.007812	2	1	TRUE	-2.85694	FALSE	FALSE	0.238448	TRUE	0.364419	FALSE	FALSE
ZR-75-30	13	Navitoclax	BCL2, BCL-XL, BCL-W	BCL2	0.007812	2	1	TRUE	3.85603	TRUE	TRUE	0.0454835	TRUE	0.966498	TRUE	TRUE
NCI-H508	19	Navitoclax	BCL2, BCL-XL, BCL-W	BCL2	0.007812	2	1	TRUE	-0.124738	FALSE	FALSE	0.0509595	TRUE	0.725036	FALSE	FALSE
RERF-LC-Sq1	19	Navitoclax	BCL2, BCL-XL, BCL-W	BCL2	0.007812	2	1	TRUE	0.418355	FALSE	FALSE	0.0509595	TRUE	0.79666	FALSE	FALSE
RKO	20	Navitoclax	BCL2, BCL-XL, BCL-W	BCL2	0.007812	2	1	TRUE	2.60596	TRUE	TRUE	0.0476038	TRUE	0.982109	TRUE	TRUE
SW48	20	Navitoclax	BCL2, BCL-XL, BCL-W	BCL2	0.007812	2	1	TRUE	1.34593	TRUE	TRUE	0.0476038	TRUE	0.925443	TRUE	TRUE
NCI-H1341	20	Navitoclax	BCL2, BCL-XL, BCL-W	BCL2	0.007812	2	1	TRUE	-1.61281	FALSE	FALSE	0.0476038	TRUE	0.579535	FALSE	FALSE
SW948	23	Navitoclax	BCL2, BCL-XL, BCL-W	BCL2	0.007812	2	1	TRUE	3.55211	TRUE	TRUE	0.0468449	TRUE	0.964986	TRUE	TRUE
NCI-H1944	29	Navitoclax	BCL2, BCL-XL, BCL-W	BCL2	0.007812	2	0.941111	TRUE	2.17355	TRUE	TRUE	0.281346	TRUE	0.955943	TRUE	TRUE
SHP-77	33	Navitoclax	BCL2, BCL-XL, BCL-W	BCL2	0.007812	2	1	TRUE	2.69797	TRUE	TRUE	0.172063	TRUE	0.986504	TRUE	TRUE
CAL-51	1	RO-3306	CDK1	CYCE	0.019531	5	1	TRUE	3.59668	TRUE	TRUE	0	TRUE	0.988891	TRUE	TRUE
HCC1187	3	RO-3306	CDK1	CYCE	0.019531	5	1	TRUE	3.78997	TRUE	TRUE	0	TRUE	0.984801	TRUE	TRUE
NCI-H2405	5	RO-3306	CDK1	CYCE	0.019531	5	1	TRUE	1.52512	FALSE	FALSE	0	TRUE	0.852533	TRUE	TRUE
NCI-H1563	5	RO-3306	CDK1	CYCE	0.019531	5	1	TRUE	2.14829	TRUE	TRUE	0	TRUE	0.892733	TRUE	TRUE
HCC2218	6	RO-3306	CDK1	CYCE	0.019531	5	1	TRUE	4.8147	TRUE	TRUE	0.012825	TRUE	0.981664	TRUE	TRUE
MCF7	9	RO-3306	CDK1	CYCE	0.019531	5	1	TRUE	1.99195	TRUE	TRUE	0	TRUE	0.900788	TRUE	TRUE
MDA-MB-436	11	RO-3306	CDK1	CYCE	0.019531	5	1	TRUE	4.02944	TRUE	TRUE	0.0099278	TRUE	0.967637	TRUE	TRUE
NCI-H146	11	RO-3306	CDK1	CYCE	0.019531	5	1	TRUE	3.27825	TRUE	TRUE	0.0099278	TRUE	0.991661	TRUE	TRUE
ZR-75-30	13	RO-3306	CDK1	CYCE	0.019531	5	1	TRUE	4.78154	TRUE	TRUE	0.00010627	TRUE	0.966683	TRUE	TRUE
NCI-H508	19	RO-3306	CDK1	CYCE	0.019531	5	1	TRUE	5.73808	TRUE	TRUE	0.00010661	TRUE	0.976073	TRUE	TRUE
RERF-LC-Sq1	19	RO-3306	CDK1	CYCE	0.019531	5	1	TRUE	3.40844	TRUE	TRUE	0.00010661	TRUE	0.932642	TRUE	TRUE
RKO	20	RO-3306	CDK1	CYCE	0.019531	5	1	TRUE	2.63376	TRUE	TRUE	0	TRUE	0.955608	TRUE	TRUE
SW48	20	RO-3306	CDK1	CYCE	0.019531	5	1	TRUE	3.54904	TRUE	TRUE	0	TRUE	0.976267	TRUE	TRUE
NCI-H1341	20	RO-3306	CDK1	CYCE	0.019531	5	1	TRUE	3.68073	TRUE	TRUE	0	TRUE	0.991118	TRUE	TRUE
SW948	23	RO-3306	CDK1	CYCE	0.019531	5	1	TRUE	4.85544	TRUE	TRUE	0	TRUE	0.972638	TRUE	TRUE
NCI-H1944	29	RO-3306	CDK1	CYCE	0.019531	5	1	TRUE	1.08051	FALSE	FALSE	0	TRUE	0.813044	FALSE	FALSE
SHP-77	33	RO-3306	CDK1	CYCE	0.019531	5	1	TRUE	1.99716	TRUE	TRUE	0.0302872	TRUE	0.925652	TRUE	TRUE
CAL-51	1	CCT007093	PPM1D	WIP1	0.025781	6.6	1	TRUE	4.01021	TRUE	TRUE	0.00628328	TRUE	0.990588	TRUE	TRUE
HCC1187	3	CCT007093	PPM1D	WIP1	0.025781	6.6	1	TRUE	2.56339	TRUE	TRUE	0.155439	TRUE	0.934334	TRUE	TRUE
NCI-H2405	5	CCT007093	PPM1D	WIP1	0.025781	6.6	1	TRUE	3.61509	TRUE	TRUE	0.0462206	TRUE	0.960293	TRUE	TRUE
NCI-H1563	5	CCT007093	PPM1D	WIP1	0.025781	6.6	1	TRUE	4.94144	TRUE	TRUE	0.0462206	TRUE	0.983089	TRUE	TRUE
HCC2218	6	CCT007093	PPM1D	WIP1	0.025781	6.6	1	TRUE	4.85578	TRUE	TRUE	0.0641248	TRUE	0.978145	TRUE	TRUE
MCF7	9	CCT007093	PPM1D	WIP1	0.025781	6.6	1	TRUE	1.28524	FALSE	FALSE	0	TRUE	0.808517	FALSE	FALSE
MDA-MB-436	11	CCT007093	PPM1D	WIP1	0.025781	6.6	1	TRUE	4.43114	TRUE	TRUE	0.0509025	TRUE	0.970428	TRUE	TRUE
NCI-H146	11	CCT007093	PPM1D	WIP1	0.025781	6.6	1	TRUE	3.83402	TRUE	TRUE	0.0509025	TRUE	0.994522	TRUE	TRUE
ZR-75-30	13	CCT007093	PPM1D	WIP1	0.025781	6.6	1	TRUE	5.34381	TRUE	TRUE	0.00701382	TRUE	0.971968	TRUE	TRUE
NCI-H508	19	CCT007093	PPM1D	WIP1	0.025781	6.6	1	TRUE	4.2629	TRUE	TRUE	0.00639659	TRUE	0.936795	TRUE	TRUE
RERF-LC-Sq1	19	CCT007093	PPM1D	WIP1	0.025781	6.6	1	TRUE	3.99964	TRUE	TRUE	0.00639659	TRUE	0.944198	TRUE	TRUE
RKO	20	CCT007093	PPM1D	WIP1	0.025781	6.6	1	TRUE	4.21648	TRUE	TRUE	0.00607029	TRUE	0.988543	TRUE	TRUE
SW48	20	CCT007093	PPM1D	WIP1	0.025781	6.6	1	TRUE	4.42585	TRUE	TRUE	0.00607029	TRUE	0.986619	TRUE	TRUE
NCI-H1341	20	CCT007093	PPM1D	WIP1	0.025781	6.6	1	TRUE	3.99949	TRUE	TRUE	0.00607029	TRUE	0.99157	TRUE	TRUE
SW948	23	CCT007093	PPM1D	WIP1	0.025781	6.6	1	TRUE	5.79127	TRUE	TRUE	0.00663102	TRUE	0.98214	TRUE	TRUE
NCI-H1666	28	CCT007093	PPM1D	WIP1	0.025781	6.6	1	TRUE	4.89676	TRUE	TRUE	0.0553483	TRUE	0.986958	TRUE	TRUE
NCI-H1944	29	CCT007093	PPM1D	WIP1	0.025781	6.6	1	TRUE	4.20802	TRUE	TRUE	0.0339411	TRUE	0.978468	TRUE	TRUE
SHP-77	33	CCT007093	PPM1D	WIP1	0.025781	6.6	1	TRUE	4.20581	TRUE	TRUE	0.000261097	TRUE	0.99057	TRUE	TRUE
CAL-51	1	KU-55933	ATM	ATM	0.039062	10	1	TRUE	2.7082	TRUE	TRUE	0.00266241	TRUE	0.93314	TRUE	TRUE
HCC1187	3	KU-55933	ATM	ATM	0.039062	10	1	TRUE	3.43954	TRUE	TRUE	0.00249017	TRUE	0.957046	TRUE	TRUE
NCI-H2405	5	KU-55933	ATM	ATM	0.039062	10	1	TRUE	4.7989	TRUE	TRUE	0.00198265	TRUE	0.978893	TRUE	TRUE
NCI-H1563	5	KU-55933	ATM	ATM	0.039062	10	1	TRUE	4.07963	TRUE	TRUE	0.00198265	TRUE	0.954807	TRUE	TRUE
HCC2218	6	KU-55933	ATM	ATM	0.039062	10	1	TRUE	5.02164	TRUE	TRUE	0	TRUE	0.973738	TRUE	TRUE
MCF7	9	KU-55933	ATM	ATM	0.039062	10	1	TRUE	2.9977	TRUE	TRUE	0	TRUE	0.921738	TRUE	TRUE
MDA-MB-436	11	KU-55933	ATM	ATM	0.039062	10	1	TRUE	4.62148	TRUE	TRUE	0	TRUE	0.965184	TRUE	TRUE
NCI-H146	11	KU-55933	ATM	ATM	0.039062	10	1	TRUE	3.40107	TRUE	TRUE	0	TRUE	0.980705	TRUE	TRUE
ZR-75-30	13	KU-55933	ATM	ATM	0.039062	10	1	TRUE	5.91299	TRUE	TRUE	0.00191286	TRUE	0.974481	TRUE	TRUE
NCI-H508	19	KU-55933	ATM	ATM	0.039062	10	1	TRUE	2.86518	TRUE	TRUE	0.00266525	TRUE	0.844419	TRUE	TRUE
RERF-LC-Sq1	19	KU-55933	ATM	ATM	0.039062	10	1	TRUE	3.14188	TRUE	TRUE	0.00266525	TRUE	0.883751	TRUE	TRUE
RKO	20	KU-55933	ATM	ATM	0.039062	10	1	TRUE	3.85056	TRUE	TRUE	0.00223642	TRUE	0.973794	TRUE	TRUE
SW48	20	KU-55933	ATM	ATM	0.039062	10	1	TRUE	3.48443	TRUE	TRUE	0.00223642	TRUE	0.952532	TRUE	TRUE
NCI-H1341	20	KU-55933	ATM	ATM	0.039062	10	1	TRUE	3.30892	TRUE	TRUE	0.00223642	TRUE	0.967274	TRUE	TRUE
SW948	23	KU-55933	ATM	ATM	0.039062	10	1	TRUE	6.23206	TRUE	TRUE	0	TRUE	0.982433	TRUE	TRUE
NCI-H1944	29	KU-55933	ATM	ATM	0.039062	10	1	TRUE	3.97127	TRUE	TRUE	0	TRUE	0.962331	TRUE	TRUE
SHP-77	33	KU-55933	ATM	ATM	0.039062	10	1	TRUE	4.56129	TRUE	TRUE	0.000130548	TRUE	0.989897	TRUE	TRUE
CAL-51	1	Nutlin-3a	MDM2-p53	MDM2-p53	0.03125	8	1	TRUE	1.97383	FALSE	FALSE	0.0170394	TRUE	0.891435	TRUE	TRUE
HCC1187	3	Nutlin-3a	MDM2-p53	MDM2-p53	0.03125	8	1	TRUE	3.82811	TRUE	TRUE	0.0203145	TRUE	0.976407	TRUE	TRUE
NCI-H2405	5	Nutlin-3a	MDM2-p53	MDM2-p53	0.03125	8	1	TRUE	4.11364	TRUE	TRUE	0.0389095	TRUE	0.969025	TRUE	TRUE
NCI-H1563	5	Nutlin-3a	MDM2-p53	MDM2-p53	0.03125	8	1	TRUE	2.50001	TRUE	TRUE	0.0389095	TRUE	0.884294	TRUE	TRUE
HCC2218	6	Nutlin-3a	MDM2-p53	MDM2-p53	0.03125	8	1	TRUE	4.08842	TRUE	TRUE	0.0284229	TRUE	0.956228	TRUE	TRUE
MCF7	9	Nutlin-3a	MDM2-p53	MDM2-p53	0.03125	8	1	TRUE	1.72482	FALSE	FALSE	0	TRUE	0.835436	FALSE	FALSE
MDA-MB-436	11	Nutlin-3a	MDM2-p53	MDM2-p53	0.03125	8	1	TRUE	4.21834	TRUE	TRUE	0.016426	TRUE	0.960387	TRUE	TRUE
NCI-H146	11	Nutlin-3a	MDM2-p53	MDM2-p53	0.03125	8	1	TRUE	3.87194	TRUE	TRUE	0.016426	TRUE	0.993078	TRUE	TRUE
ZR-75-30	13	Nutlin-3a	MDM2-p53	MDM2-p53	0.03125	8	1	TRUE	5.79867	TRUE	TRUE	0.0179596	TRUE	0.976129	TRUE	TRUE
NCI-H508	19	Nutlin-3a	MDM2-p53	MDM2-p53	0.03125	8	1	TRUE	6.20808	TRUE	TRUE	0.0171642	TRUE	0.976073	TRUE	TRUE
RERF-LC-Sq1	19	Nutlin-3a	MDM2-p53	MDM2-p53	0.03125	8	1	TRUE	3.63332	TRUE	TRUE	0.0171642	TRUE	0.922206	TRUE	TRUE
RKO	20	Nutlin-3a	MDM2-p53	MDM2-p53	0.03125	8	1	TRUE	1.10145	FALSE	FALSE	0.0171459	TRUE	0.778051	FALSE	FALSE
SW48	20	Nutlin-3a	MDM2-p53	MDM2-p53	0.03125	8	1	TRUE	2.63787	TRUE	TRUE	0.0171459	TRUE	0.919484	TRUE	TRUE
NCI-H1341	20	Nutlin-3a	MDM2-p53	MDM2-p53	0.03125	8	1	TRUE	4.21291	TRUE	TRUE	0.0171459	TRUE	0.991792	TRUE	TRUE
SW948	23	Nutlin-3a	MDM2-p53	MDM2-p53	0.03125	8	1	TRUE	5.60518	TRUE	TRUE	0.0124064	TRUE	0.977153	TRUE	TRUE
SHP-77	33	Nutlin-3a	MDM2-p53	MDM2-p53	0.03125	8	1	TRUE	1.55397	FALSE	FALSE	0.00704961	TRUE	0.840292	FALSE	FALSE

## Sheet: Cor. coef. (GDSC)
IC50			AUC
Specific	Random		Specific	Random
0.624261	0.16159		0.949581	0.285722
0.696906	0.256859		0.834907	0.309911
0.91011	0.274831		0.973869	0.295645
0.874049	0.144931		NaN	0.279086
0.595135	0.200045		0.891457	0.289833
0.823208	0.277954		0.932615	0.297897
0.960591	0.290903		0.991154	0.302138
-0.593888	-0.227715		0.496762	0.116119
0.723705	0.252972		0.911874	0.31611
0.971918	0.221081		NaN	0.212925
NaN	0.126873		NaN	0.183626
0.808614	0.235351		0.924026	0.277482
-0.139698	-0.0584783		0.900508	0.271096
0.684065	0.220359		0.885315	0.298766
NaN	0.162124		NaN	0.15871
0.557287	0.237823		0.85286	0.310186
0.92962	0.271898		0.911779	0.282664
0.941636	0.298564		0.845828	0.307163
NaN	0.21878		NaN	0.208102
0.999539	0.2945		0.963956	0.311072
NaN	-0.00873984		NaN	0.125597
1	0.383399		1	0.394531
0.816902	0.2608		0.924633	0.289251
0.994977	0.29343		0.928569	0.302132
0.513924	0.169894		0.884859	0.27789
0.503616	0.189653		0.943264	0.297365

## Sheet: Comparision with GRbrowser data
Cell		Drug			Sim. Potency		Exp. LN_GR50		Prediction	Sim. Efficacy		Exp. GRmax		Prediction	Sim. AUC		Exp. GR_AOC		Prediction
Cell_Line	NT	Perturbagen	Drug target molecule	Target node	IC50	R (>0.5)	GR50	R (> 0)	GR50	Efficacy	R (<0.8)	GRmax	R (>-0.6)	GRmax	AUC	R (<0.5)	GR_AOC	R (<mean)	GR_AOC		Description
MCF7	9	Omipalisib	PI3K (class 1), MTORC1, MTORC2	AKT	0.127896	FALSE	-4.93785	FALSE	TRUE	1	FALSE	-0.7558	FALSE	TRUE	0.917234	FALSE	1.021	FALSE	TRUE		Sim.	Simulation values from dose response curve
MCF7	9	Purvalanol A	CDK1	CYCE	1	TRUE	4.81607	TRUE	TRUE	0	TRUE	0.366	TRUE	TRUE	0	TRUE	0.1679	TRUE	TRUE		Exp.	Experimental values from database
MDA-MB-134-VI	10	Omipalisib	PI3K (class 1), MTORC1, MTORC2	AKT	0.119865	FALSE	-4.63433	FALSE	TRUE	1	FALSE	-0.97765	FALSE	TRUE	0.923881	FALSE	1.0694	FALSE	TRUE		R	Classified to resistant group by a treshold
MDA-MB-134-VI	10	Purvalanol A	CDK1	CYCE	1	TRUE	4.75092	TRUE	TRUE	0	TRUE	0.3002	TRUE	TRUE	0	TRUE	0.1385	TRUE	TRUE
HCC1806	5	Omipalisib	PI3K (class 1), MTORC1, MTORC2	AKT	0.118071	FALSE	-3.21613	FALSE	TRUE	1	FALSE	-0.5411	TRUE	FALSE	0.927261	FALSE	0.6623	FALSE	TRUE
HCC1806	5	Purvalanol A	CDK1	CYCE	1	TRUE	5.26691	TRUE	TRUE	0	TRUE	0.6263	TRUE	TRUE	0	TRUE	0.05765	TRUE	TRUE
HCC1187	3	Omipalisib	PI3K (class 1), MTORC1, MTORC2	AKT	0.114219	FALSE	-5.0981	FALSE	TRUE	1	FALSE	-0.814033	FALSE	TRUE	0.928571	FALSE	0.9253	FALSE	TRUE
HCC1187	3	Purvalanol A	CDK1	CYCE	1	TRUE	2.68776	TRUE	TRUE	0	TRUE	-0.39725	TRUE	TRUE	0	TRUE	0.20315	TRUE	TRUE
CAL51	1	KU-55933	ATM	ATM	1	TRUE	3.71981	TRUE	TRUE	0	TRUE	-0.25445	TRUE	TRUE	0	TRUE	0.054828	TRUE	TRUE
CAL51	1	navitoclax	BCL2, BCL-XL, BCL-W	BCL2	1	TRUE	Inf	TRUE	TRUE	0	TRUE	0.92183	TRUE	TRUE	0.0482428	TRUE	-0.00092531	TRUE	TRUE
CAL51	1	Nutlin-3a	MDM2-p53	MDM2-p53	1	TRUE	2.5914	TRUE	TRUE	0	TRUE	-0.79873	FALSE	FALSE	0	TRUE	0.28195	FALSE	FALSE
HCC1806	5	KU-55933	ATM	ATM	1	TRUE	7	TRUE	TRUE	0	TRUE	0.50857	TRUE	TRUE	0	TRUE	0.059764	TRUE	TRUE
HCC1806	5	navitoclax	BCL2, BCL-XL, BCL-W	BCL2	0.748462	TRUE	7	TRUE	TRUE	0.690211	TRUE	0.97406	TRUE	TRUE	0.370632	TRUE	0.016251	TRUE	TRUE
NCIH2405	5	KU-55933	ATM	ATM	1	TRUE	3.45459	TRUE	TRUE	0	TRUE	0.024392	TRUE	TRUE	0	TRUE	0.12299	TRUE	TRUE
NCIH2405	5	navitoclax	BCL2, BCL-XL, BCL-W	BCL2	0.748462	TRUE	Inf	TRUE	TRUE	0.690211	TRUE	0.94645	TRUE	TRUE	0.370632	TRUE	0.015897	TRUE	TRUE
NCIH2405	5	Nutlin-3a	MDM2-p53	MDM2-p53	1	TRUE	4.26946	TRUE	TRUE	0	TRUE	-0.50171	TRUE	TRUE	0	TRUE	0.13955	TRUE	TRUE
RKO	20	KU-55933	ATM	ATM	1	TRUE	3.11248	TRUE	TRUE	0	TRUE	-0.11847	TRUE	TRUE	0	TRUE	0.13894	TRUE	TRUE
RKO	20	navitoclax	BCL2, BCL-XL, BCL-W	BCL2	1	TRUE	Inf	TRUE	TRUE	0	TRUE	1.05	TRUE	TRUE	0	TRUE	-0.03723	TRUE	TRUE
RKO	20	Nutlin-3a	MDM2-p53	MDM2-p53	1	TRUE	3.70714	TRUE	TRUE	0	TRUE	-0.43298	TRUE	TRUE	0	TRUE	0.12997	TRUE	TRUE
HCC1187	3	Nutlin-3a	MDM2-p53	MDM2-p53	1	TRUE	3.10241	TRUE	TRUE	0	TRUE	-0.0306	TRUE	TRUE	0	TRUE	0.1333	TRUE	TRUE
HCC1806	5	Nutlin-3a	MDM2-p53	MDM2-p53	1	TRUE	5.12158	TRUE	TRUE	0	TRUE	0.7696	TRUE	TRUE	0	TRUE	0.0355	TRUE	TRUE
MCF7	9	Nutlin-3a	MDM2-p53	MDM2-p53	1	TRUE	2.04034	TRUE	TRUE	0	TRUE	-0.1263	TRUE	TRUE	0	TRUE	0.2422	TRUE	TRUE
MDA-MB-134-VI	10	Nutlin-3a	MDM2-p53	MDM2-p53	1	TRUE	5.64998	TRUE	TRUE	0	TRUE	0.681	TRUE	TRUE	0	TRUE	0.076	TRUE	TRUE

## Sheet: Cor. coef. (GRbrowser data)
GR50			GRmax			GR_AOC
Specific	Random		Specific	Random		Specific	Random
NaN	-0.195675		NaN	-0.302106		NaN	-0.0859352
0.912607	0.266845		0.60766	0.247746		0.90656	0.278681
0.948748	0.225643		0.66974	0.30148		0.772647	0.233086
-0.975633	-0.225577		-0.933397	-0.291453		-0.992363	-0.218931
NaN	-0.223936		NaN	-0.322053		NaN	-0.234905
0.998992	0.345217		0.883895	0.361386		0.996823	0.326288
0.961111	0.336846		0.899093	0.392052		0.996905	0.328932
0.996881	0.343983		0.975691	0.40687		0.998421	0.327201
0.9168	0.323325		0.676092	0.305723		0.956285	0.319118

## Sheet: Comparision of Control network
GRbrowser data for MCF-10A
Drug			Sim. Potency		Exp. LN_GR50		Prediction	Sim. Efficacy		Exp. GRmax		Prediction	Sim. AUC		Exp. GR_AOC		Prediction		Description
Perturbagen	Drug target molecule	Target node	IC50	R (>0.5)	GR50	R (> 0)	GR50	Efficacy	R (<0.8)	GRmax	R (>-0.6)	GRmax	AUC	R (<0.5)	GR_AOC	R (<mean)	GR_AOC		Sim.	Simulation values from dose response curve
Omipalisib	PI3K (class 1), MTORC1, MTORC2	AKT	0.0766448	FALSE	-3.81853	FALSE	TRUE	1	FALSE	-0.2162	TRUE	FALSE	0.962977	FALSE	0.642	FALSE	TRUE		Exp.	Experimental values from database
Purvalanol A	CDK1	CYCE	1	TRUE	Inf	NA	NA	0	TRUE	0.8943	TRUE	TRUE	0	TRUE	0.0582	TRUE	TRUE		R	Classified to resistant group by a treshold
TCS 2312	CHK1	ATM	1	TRUE	0.315395	TRUE	TRUE	0	TRUE	-0.443	TRUE	TRUE	0	TRUE	0.3155	TRUE	TRUE
Nutlin-3a	MDM2-p53	MDM2-p53	1	TRUE	1.97081	TRUE	TRUE	0	TRUE	-0.5168	TRUE	TRUE	0	TRUE	0.2642	TRUE	TRUE
Published data for MCF-10A [1]
Drug			Sim. Potency		Exp. _IC50		Prediction
Perturbagen	Drug target molecule	Target node	IC50	R (>0.5)	IC50	R (> max)	GR50
Dactolisib	PI3K, MTORC1, MTORC2	AKT	0.0766448	FALSE	1.06488	FALSE	TRUE
Navitoclax	BCL2	BCL2	0.692361		5.13024	TRUE	TRUE
Nutlin-3a	Nutlin-3a	MDM2-p53	1		8.59861	TRUE	TRUE
KU-55933	KU-55933	KU-55933	1		12.6424	TRUE	TRUE
[1] Martins, M.M. et al. Linking tumor mutations to drug responses via a quantitative chemical-genetic interaction map. Cancer Discov 5, 154-167 (2015).

## Sheet: Combination index
CI
Specific	Random
0.815906	1
0.910933	1.0048
0.64762	1
	1
	1.47259
	1.48864
	1
	1
	1.5566
	1
	0.793645
	1
	1
	1
	1
	1
	1
	1
	1
	1
	1
	1
	1
	0
	1.00172
	1
	1
	1
	0.79144
	0.99659
	1
	1
	1
	1
	2
	0.775897
	1.53667
	1
	0.735516
	0.999829
	0
	1
	1
	1
	1
	1.3258
	1
	0.999247
	0
	0.798853
	1
	1
	0.7933
	0.947876
	1
	1.56175
	0.993567
	1
	1
	0.793838
	1
	1
	0
	0.998224
	1
	1.55728
	1
	1
	0.94398
	1.50304
	1
	1.55743
	1
	1
	1
	0
	1
	1
	1.55646
	1.54799
	1.55867
	1
	1
	1
	0.841499
	1
	1
	1
	1
	1
	2
	1
	1.32732
	1
	1
	1
	0.99628
	0.99805
	1
	1
