# Supplementary material for: Evaluating a therapeutic window for precision medicine by integrating genomic profiles and p53 network dynamics
Source: Commun Biol. 2022 Sep 7;5:924. doi: 10.1038/s42003-022-03872-1 (PMC9452682; doi:10.1038/s42003-022-03872-1)
Supplement: Supplementary file 5 — Supplementary Data 3 [file 42003_2022_3872_MOESM5_ESM.xlsx]

## Sheet: data
NT	Control	Target1	Target2	SC	OC	E	P	T	Pn	CI
NT_1	node single	akt	akt	S1	O3	1	0.540641	1	0.540804	-1		Description
NT_1	node single	bcl2	bcl2	S4	O3	0.294525	1	0.996094	0.920112	-1		SC	Selective control category
NT_1	node single	cyce	cyce	S4	O3	0.492706	1	0.495895	1	-1		OC	Optimal control category
NT_1	node single	mdm2	mdm2	S4	O3	0	1	0	1	-1		E	Efficacy
NT_1	node single	wip1	wip1	S4	O3	0.0065918	1	0.013916	1	-1		P	Potency
NT_1	node single	atm	atm	S4	O3	0.153564	1	0.361404	1	-1		T	Toxicity
NT_1	node combi	akt	bcl2	S1	O3	1	0.433666	1	0.432124	0.802132		Pc	Potency (control)
NT_1	node combi	akt	cyce	S1	O3	0.812424	0.601332	0.844727	0.532359	1.11226		CI	Combination index
NT_1	node combi	akt	mdm2	S3	O3	0.113281	1	0.113281	1	1.84965
NT_1	node combi	akt	wip1	S1	O3	1	0.801663	1	0.753335	1.4828
NT_1	node combi	akt	atm	S3	O3	0.350586	1	0.350586	1	1.84965
NT_1	node combi	bcl2	cyce	S1	O3	0.920685	0.714378	0.929886	0.708625	0
NT_1	node combi	bcl2	mdm2	S3	O3	0	1	0	1	1
NT_1	node combi	bcl2	wip1	S4	O3	0.0065918	1	0.013916	1	1
NT_1	node combi	bcl2	atm	S3	O3	0.279327	1	0.619095	0.747615	1
NT_1	node combi	cyce	mdm2	S3	O3	0	1	0	1	1
NT_1	node combi	cyce	wip1	S3	O3	0.00732422	1	0.958008	0.948753	1
NT_1	node combi	cyce	atm	S3	O3	0.175659	1	0.347733	1	1
NT_1	node combi	mdm2	wip1	S3	O3	0.0632019	1	0.876953	0.956068	1
NT_1	node combi	mdm2	atm	S3	O3	0	1	0	1	1
NT_1	node combi	wip1	atm	S4	O3	0	1	0.000152588	1	1
NT_1	link single	akt-mdm2	akt-mdm2	S2	O3	0	1	0	1	-1
NT_1	link single	akt-mdmx	akt-mdmx	S1	O3	1	0.888736	1	0.888019	-1
NT_1	link single	akt-p21	akt-p21	S2	O3	0	1	0	1	-1
NT_1	link single	akt-bcl2	akt-bcl2	S2	O3	0.291534	1	0.996094	0.91985	-1
NT_1	link single	akt-bax	akt-bax	S2	O3	0	1	0	1	-1
NT_1	link single	akt-casp	akt-casp	S2	O3	0	1	0	1	-1
NT_1	link single	bcl2-bax	bcl2-bax	S4	O3	0	1	0	1	-1
NT_1	link single	bcl2-casp	bcl2-casp	S4	O3	0.324646	1	0.996094	0.919463	-1
NT_1	link single	cyce-mdm2	cyce-mdm2	S4	O3	0.684021	0.843745	0.684937	0.84357	-1
NT_1	link single	cyce-rb	cyce-rb	S4	O3	0	1	0	1	-1
NT_1	link single	cyce-bax	cyce-bax	S4	O3	0	1	0	1	-1
NT_1	link single	mdm2-p53	mdm2-p53	S4	O3	0.187744	1	0.200684	1	-1
NT_1	link single	mdm2-mdmx	mdm2-mdmx	S4	O3	0.12384	1	0.188385	1	-1
NT_1	link single	mdm2-p21	mdm2-p21	S4	O3	0	1	0	1	-1
NT_1	link single	mdm2-rb	mdm2-rb	S4	O3	0	1	0	1	-1
NT_1	link single	mdm2-e2f1	mdm2-e2f1	S4	O3	0	1	0	1	-1
NT_1	link single	wip1-atm	wip1-atm	S4	O3	0	1	0.00805664	1	-1
NT_1	link single	wip1-p53	wip1-p53	S4	O3	0	1	0.999268	0.911517	-1
NT_1	link single	wip1-mdm2	wip1-mdm2	S4	O3	0	1	0	1	-1
NT_1	link single	wip1-mdmx	wip1-mdmx	S4	O3	0	1	0	1	-1
NT_1	link single	wip1-arf	wip1-arf	S4	O3	0	1	0	1	-1
NT_1	link single	atm-p53	atm-p53	S4	O3	0	1	0	1	-1
NT_1	link single	atm-mdm2	atm-mdm2	S4	O3	0.688065	0.842826	0.688034	0.842819	-1
NT_1	link single	atm-mdmx	atm-mdmx	S4	O3	0.058075	1	0.0403137	1	-1
NT_1	link single	atm-cyce	atm-cyce	S4	O3	0	1	0	1	-1
NT_1	link single	atm-rb	atm-rb	S4	O3	0	1	0	1	-1
NT_1	link single	atm-e2f1	atm-e2f1	S4	O3	0	1	0	1	-1
NT_1	link combi	akt-mdm2	bcl2-bax	S2	O3	0	1	0	1	1
NT_1	link combi	akt-mdm2	bcl2-casp	S2	O3	0.268463	1	0.99585	0.920151	1
NT_1	link combi	akt-mdmx	bcl2-bax	S1	O3	1	0.888773	1	0.782145	1.00004
NT_1	link combi	akt-mdmx	bcl2-casp	S1	O3	1	0.69228	1	0.68733	0.778949
NT_1	link combi	akt-p21	bcl2-bax	S2	O3	0	1	0	1	1
NT_1	link combi	akt-p21	bcl2-casp	S2	O3	0.297699	1	0.996094	0.919947	1
NT_1	link combi	akt-bcl2	bcl2-bax	S2	O3	0.367859	1	0.996094	0.746367	1
NT_1	link combi	akt-bcl2	bcl2-casp	S2	O3	0.332306	1	0.996094	0.72975	1
NT_1	link combi	akt-bax	bcl2-bax	S2	O3	0	1	0	1	1
NT_1	link combi	akt-bax	bcl2-casp	S2	O3	0.641205	0.974463	0.996094	0.919886	0
NT_1	link combi	akt-casp	bcl2-bax	S2	O3	0	1	0	1	1
NT_1	link combi	akt-casp	bcl2-casp	S1	O3	0.994873	0.672801	0.996094	0.673419	0
NT_1	link combi	akt-mdm2	cyce-mdm2	S2	O3	0.330383	1	0.410309	1	1.18519
NT_1	link combi	akt-mdm2	cyce-rb	S2	O3	0	1	0	1	1
NT_1	link combi	akt-mdm2	cyce-bax	S2	O3	0	1	0	1	1
NT_1	link combi	akt-mdmx	cyce-mdm2	S1	O3	0.957703	0.669309	0.960953	0.668908	1.54636
NT_1	link combi	akt-mdmx	cyce-rb	S2	O3	0.00830078	1	1	0.933593	1.12519
NT_1	link combi	akt-mdmx	cyce-bax	S1	O3	1	0.888405	1	0.888497	0.999628
NT_1	link combi	akt-p21	cyce-mdm2	S2	O3	0.681335	0.844212	0.68364	0.843825	1.00055
NT_1	link combi	akt-p21	cyce-rb	S2	O3	0	1	0	1	1
NT_1	link combi	akt-p21	cyce-bax	S2	O3	0	1	0	1	1
NT_1	link combi	akt-bcl2	cyce-mdm2	S1	O3	0.948547	0.662903	0.958801	0.65483	0.785668
NT_1	link combi	akt-bcl2	cyce-rb	S2	O3	0	1	0	1	1
NT_1	link combi	akt-bcl2	cyce-bax	S2	O3	0.345001	1	0.996094	0.919632	1
NT_1	link combi	akt-bax	cyce-mdm2	S2	O3	0.687225	0.843407	0.684433	0.843674	0.999599
NT_1	link combi	akt-bax	cyce-rb	S2	O3	0	1	0	1	1
NT_1	link combi	akt-bax	cyce-bax	S2	O3	0	1	0	1	1
NT_1	link combi	akt-casp	cyce-mdm2	S1	O3	0.994873	0.610482	0.996094	0.61041	0.723539
NT_1	link combi	akt-casp	cyce-rb	S2	O3	0	1	0	1	1
NT_1	link combi	akt-casp	cyce-bax	S2	O3	0	1	0	1	1
NT_1	link combi	akt-mdm2	mdm2-p53	S4	O3	0.140625	1	0.158691	1	1
NT_1	link combi	akt-mdm2	mdm2-mdmx	S4	O3	0.11026	1	0.166626	1	1
NT_1	link combi	akt-mdm2	mdm2-p21	S4	O3	0	1	0	1	1
NT_1	link combi	akt-mdm2	mdm2-rb	S4	O3	0	1	0	1	1
NT_1	link combi	akt-mdm2	mdm2-e2f1	S4	O3	0	1	0	1	1
NT_1	link combi	akt-mdmx	mdm2-p53	S3	O3	1	0.725826	1	0.726003	0.816694
NT_1	link combi	akt-mdmx	mdm2-mdmx	S4	O3	0.76947	0.927564	0.939545	0.918625	1.04369
NT_1	link combi	akt-mdmx	mdm2-p21	S3	O3	1	0.888575	1	0.889318	0.999819
NT_1	link combi	akt-mdmx	mdm2-rb	S3	O3	1	0.888232	1	0.888614	0.999433
NT_1	link combi	akt-mdmx	mdm2-e2f1	S4	O3	0.101318	1	0.110352	1	1.12519
NT_1	link combi	akt-p21	mdm2-p53	S4	O3	0.187744	1	0.200684	1	1
NT_1	link combi	akt-p21	mdm2-mdmx	S4	O3	0.120819	1	0.183563	1	1
NT_1	link combi	akt-p21	mdm2-p21	S4	O3	0	1	0	1	1
NT_1	link combi	akt-p21	mdm2-rb	S4	O3	0	1	0	1	1
NT_1	link combi	akt-p21	mdm2-e2f1	S4	O3	0	1	0	1	1
NT_1	link combi	akt-bcl2	mdm2-p53	S3	O3	0.994873	0.824854	0.996094	0.823381	0
NT_1	link combi	akt-bcl2	mdm2-mdmx	S4	O3	0.130066	1	0.192505	1	1
NT_1	link combi	akt-bcl2	mdm2-p21	S4	O3	0.27066	1	0.996094	0.91998	1
NT_1	link combi	akt-bcl2	mdm2-rb	S4	O3	0.21814	1	0.994141	0.920002	1
NT_1	link combi	akt-bcl2	mdm2-e2f1	S4	O3	0	1	0	1	1
NT_1	link combi	akt-bax	mdm2-p53	S4	O3	0.187744	1	0.200684	1	1
NT_1	link combi	akt-bax	mdm2-mdmx	S4	O3	0.212738	1	0.225708	1	1
NT_1	link combi	akt-bax	mdm2-p21	S4	O3	0	1	0	1	1
NT_1	link combi	akt-bax	mdm2-rb	S4	O3	0	1	0	1	1
NT_1	link combi	akt-bax	mdm2-e2f1	S4	O3	0	1	0	1	1
NT_1	link combi	akt-casp	mdm2-p53	S4	O3	0.187744	1	0.200684	1	1
NT_1	link combi	akt-casp	mdm2-mdmx	S4	O3	0.238281	1	0.246582	1	1
NT_1	link combi	akt-casp	mdm2-p21	S4	O3	0	1	0	1	1
NT_1	link combi	akt-casp	mdm2-rb	S4	O3	0	1	0	1	1
NT_1	link combi	akt-casp	mdm2-e2f1	S4	O3	0	1	0	1	1
NT_1	link combi	akt-mdm2	wip1-atm	S2	O3	0	1	0.00854492	1	1
NT_1	link combi	akt-mdm2	wip1-p53	S2	O3	0	1	0.999023	0.911039	1
NT_1	link combi	akt-mdm2	wip1-mdm2	S2	O3	0	1	0	1	1
NT_1	link combi	akt-mdm2	wip1-mdmx	S2	O3	0	1	0	1	1
NT_1	link combi	akt-mdm2	wip1-arf	S2	O3	0	1	0	1	1
NT_1	link combi	akt-mdmx	wip1-atm	S1	O3	1	0.88976	1	0.905766	1.00115
NT_1	link combi	akt-mdmx	wip1-p53	S1	O3	1	0.891488	1	0.678412	1.0031
NT_1	link combi	akt-mdmx	wip1-mdm2	S1	O3	1	0.888025	1	0.888981	0.9992
NT_1	link combi	akt-mdmx	wip1-mdmx	S1	O3	1	0.889133	1	0.889085	1.00045
NT_1	link combi	akt-mdmx	wip1-arf	S2	O3	3.05176e-05	1	0.00012207	1	1.12519
NT_1	link combi	akt-p21	wip1-atm	S2	O3	0	1	0.00805664	1	1
NT_1	link combi	akt-p21	wip1-p53	S2	O3	0	1	0.999268	0.91107	1
NT_1	link combi	akt-p21	wip1-mdm2	S2	O3	0	1	0	1	1
NT_1	link combi	akt-p21	wip1-mdmx	S2	O3	0	1	0	1	1
NT_1	link combi	akt-p21	wip1-arf	S2	O3	0	1	0	1	1
NT_1	link combi	akt-bcl2	wip1-atm	S2	O3	0.298401	1	0.00805664	1	1
NT_1	link combi	akt-bcl2	wip1-p53	S2	O3	0	1	0.999268	0.713791	1
NT_1	link combi	akt-bcl2	wip1-mdm2	S2	O3	0.260162	1	0.996094	0.919937	1
NT_1	link combi	akt-bcl2	wip1-mdmx	S2	O3	0.294556	1	0.99585	0.92009	1
NT_1	link combi	akt-bcl2	wip1-arf	S2	O3	0	1	1.52588e-05	1	1
NT_1	link combi	akt-bax	wip1-atm	S2	O3	0	1	0.00805664	1	1
NT_1	link combi	akt-bax	wip1-p53	S1	O3	0.998535	0.913143	0.999268	0.910464	0
NT_1	link combi	akt-bax	wip1-mdm2	S2	O3	0	1	0	1	1
NT_1	link combi	akt-bax	wip1-mdmx	S2	O3	0	1	0	1	1
NT_1	link combi	akt-bax	wip1-arf	S2	O3	0	1	0	1	1
NT_1	link combi	akt-casp	wip1-atm	S2	O3	0	1	0.00805664	1	1
NT_1	link combi	akt-casp	wip1-p53	S1	O3	0.998535	0.760217	0.999268	0.643932	0
NT_1	link combi	akt-casp	wip1-mdm2	S2	O3	0	1	0	1	1
NT_1	link combi	akt-casp	wip1-mdmx	S2	O3	0	1	0	1	1
NT_1	link combi	akt-casp	wip1-arf	S2	O3	0	1	0	1	1
NT_1	link combi	akt-mdm2	atm-p53	S4	O3	0	1	0	1	1
NT_1	link combi	akt-mdm2	atm-mdm2	S4	O3	0.285278	1	0.386719	1	1.18648
NT_1	link combi	akt-mdm2	atm-mdmx	S4	O3	0.0457458	1	0.0284424	1	1
NT_1	link combi	akt-mdm2	atm-cyce	S4	O3	0	1	0	1	1
NT_1	link combi	akt-mdm2	atm-rb	S4	O3	0	1	0	1	1
NT_1	link combi	akt-mdm2	atm-e2f1	S4	O3	0	1	0	1	1
NT_1	link combi	akt-mdmx	atm-p53	S4	O3	0.155457	1	0.424866	1	1.12519
NT_1	link combi	akt-mdmx	atm-mdm2	S3	O3	0.95726	0.669645	0.959641	0.668787	1.548
NT_1	link combi	akt-mdmx	atm-mdmx	S4	O3	0	1	0	1	1.12519
NT_1	link combi	akt-mdmx	atm-cyce	S3	O3	1	0.887992	1	0.889661	0.999163
NT_1	link combi	akt-mdmx	atm-rb	S3	O3	1	0.888561	1	0.888609	0.999803
NT_1	link combi	akt-mdmx	atm-e2f1	S3	O3	1	0.888689	1	0.888291	0.999947
NT_1	link combi	akt-p21	atm-p53	S4	O3	0	1	0	1	1
NT_1	link combi	akt-p21	atm-mdm2	S4	O3	0.690674	0.842721	0.686447	0.843735	0.999875
NT_1	link combi	akt-p21	atm-mdmx	S4	O3	0.0571899	1	0.0395203	1	1
NT_1	link combi	akt-p21	atm-cyce	S4	O3	0	1	0	1	1
NT_1	link combi	akt-p21	atm-rb	S4	O3	0	1	0	1	1
NT_1	link combi	akt-p21	atm-e2f1	S4	O3	0	1	0	1	1
NT_1	link combi	akt-bcl2	atm-p53	S4	O3	0	1	0	1	1
NT_1	link combi	akt-bcl2	atm-mdm2	S3	O3	0.955887	0.661643	0.961899	0.655413	0.78503
NT_1	link combi	akt-bcl2	atm-mdmx	S4	O3	0.266632	1	0.973297	0.920711	1
NT_1	link combi	akt-bcl2	atm-cyce	S4	O3	0.321564	1	0.985474	0.919853	1
NT_1	link combi	akt-bcl2	atm-rb	S4	O3	0.393646	1	1	0.919645	1
NT_1	link combi	akt-bcl2	atm-e2f1	S4	O3	0.268921	1	0.995117	0.919846	1
NT_1	link combi	akt-bax	atm-p53	S4	O3	0	1	0	1	1
NT_1	link combi	akt-bax	atm-mdm2	S4	O3	0.690445	0.842553	0.691376	0.842936	0.999676
NT_1	link combi	akt-bax	atm-mdmx	S4	O3	0.10022	1	0.0493774	1	1
NT_1	link combi	akt-bax	atm-cyce	S4	O3	0	1	0	1	1
NT_1	link combi	akt-bax	atm-rb	S4	O3	0	1	0	1	1
NT_1	link combi	akt-bax	atm-e2f1	S4	O3	0	1	0	1	1
NT_1	link combi	akt-casp	atm-p53	S4	O3	0	1	0	1	1
NT_1	link combi	akt-casp	atm-mdm2	S3	O3	1	0.609886	1	0.609552	0.72362
NT_1	link combi	akt-casp	atm-mdmx	S4	O3	0.105957	1	0.0543213	1	1
NT_1	link combi	akt-casp	atm-cyce	S4	O3	0	1	0	1	1
NT_1	link combi	akt-casp	atm-rb	S4	O3	0	1	0	1	1
NT_1	link combi	akt-casp	atm-e2f1	S4	O3	0	1	0	1	1
NT_1	link combi	bcl2-bax	cyce-mdm2	S2	O3	0.684372	0.843855	0.958328	0.68699	1.00013
NT_1	link combi	bcl2-bax	cyce-rb	S2	O3	0	1	0	1	1
NT_1	link combi	bcl2-bax	cyce-bax	S2	O3	0	1	0	1	1
NT_1	link combi	bcl2-casp	cyce-mdm2	S1	O3	0.95018	0.662097	0.958359	0.655776	0.784713
NT_1	link combi	bcl2-casp	cyce-rb	S2	O3	0	1	0	1	1
NT_1	link combi	bcl2-casp	cyce-bax	S2	O3	0.379242	1	0.996094	0.920202	1
NT_1	link combi	bcl2-bax	mdm2-p53	S4	O3	0.187744	1	0.200684	1	1
NT_1	link combi	bcl2-bax	mdm2-mdmx	S4	O3	0.171875	1	0.222015	1	1
NT_1	link combi	bcl2-bax	mdm2-p21	S4	O3	0	1	0	1	1
NT_1	link combi	bcl2-bax	mdm2-rb	S4	O3	0	1	0	1	1
NT_1	link combi	bcl2-bax	mdm2-e2f1	S4	O3	0	1	0	1	1
NT_1	link combi	bcl2-casp	mdm2-p53	S3	O3	0.994873	0.825575	0.996094	0.822195	0
NT_1	link combi	bcl2-casp	mdm2-mdmx	S4	O3	0.138306	1	0.202332	1	1
NT_1	link combi	bcl2-casp	mdm2-p21	S4	O3	0.297699	1	0.996094	0.920051	1
NT_1	link combi	bcl2-casp	mdm2-rb	S4	O3	0.242279	1	0.994141	0.920189	1
NT_1	link combi	bcl2-casp	mdm2-e2f1	S4	O3	0	1	0	1	1
NT_1	link combi	bcl2-bax	wip1-atm	S4	O3	0	1	0.00805664	1	1
NT_1	link combi	bcl2-bax	wip1-p53	S4	O3	0	1	0.999268	0.727629	1
NT_1	link combi	bcl2-bax	wip1-mdm2	S4	O3	0	1	0	1	1
NT_1	link combi	bcl2-bax	wip1-mdmx	S4	O3	0	1	0	1	1
NT_1	link combi	bcl2-bax	wip1-arf	S4	O3	0	1	0	1	1
NT_1	link combi	bcl2-casp	wip1-atm	S4	O3	0.335815	1	0.00805664	1	1
NT_1	link combi	bcl2-casp	wip1-p53	S4	O3	0	1	0.999268	0.714942	1
NT_1	link combi	bcl2-casp	wip1-mdm2	S4	O3	0.283508	1	0.996094	0.919949	1
NT_1	link combi	bcl2-casp	wip1-mdmx	S4	O3	0.326904	1	0.99585	0.919992	1
NT_1	link combi	bcl2-casp	wip1-arf	S4	O3	0	1	1.52588e-05	1	1
NT_1	link combi	bcl2-bax	atm-p53	S4	O3	0	1	0	1	1
NT_1	link combi	bcl2-bax	atm-mdm2	S4	O3	0.687363	0.84315	0.960571	0.686609	1.00038
NT_1	link combi	bcl2-bax	atm-mdmx	S4	O3	0.0681152	1	0.0453491	1	1
NT_1	link combi	bcl2-bax	atm-cyce	S4	O3	0	1	0	1	1
NT_1	link combi	bcl2-bax	atm-rb	S4	O3	0	1	0	1	1
NT_1	link combi	bcl2-bax	atm-e2f1	S4	O3	0	1	0	1	1
NT_1	link combi	bcl2-casp	atm-p53	S4	O3	0	1	0	1	1
NT_1	link combi	bcl2-casp	atm-mdm2	S3	O3	0.956131	0.662296	0.96376	0.654477	0.785804
NT_1	link combi	bcl2-casp	atm-mdmx	S4	O3	0.298096	1	0.977509	0.921074	1
NT_1	link combi	bcl2-casp	atm-cyce	S4	O3	0.356354	1	0.985474	0.920092	1
NT_1	link combi	bcl2-casp	atm-rb	S4	O3	0.426208	1	1	0.919558	1
NT_1	link combi	bcl2-casp	atm-e2f1	S4	O3	0.299347	1	0.995117	0.919862	1
NT_1	link combi	cyce-mdm2	mdm2-p53	S3	O3	0.994873	0.598026	0.996094	0.597217	0.708776
NT_1	link combi	cyce-mdm2	mdm2-mdmx	S4	O3	0.1586	1	0.244644	1	1.18519
NT_1	link combi	cyce-mdm2	mdm2-p21	S4	O3	0.684677	0.8441	0.686234	0.843634	1.00042
NT_1	link combi	cyce-mdm2	mdm2-rb	S4	O3	0.682693	0.844728	0.683502	0.84412	1.00117
NT_1	link combi	cyce-mdm2	mdm2-e2f1	S4	O3	0.0379333	1	0.0756531	1	1.18519
NT_1	link combi	cyce-rb	mdm2-p53	S4	O3	0.181396	1	0.185547	1	1
NT_1	link combi	cyce-rb	mdm2-mdmx	S4	O3	0.0994568	1	0.152206	1	1
NT_1	link combi	cyce-rb	mdm2-p21	S4	O3	0	1	0	1	1
NT_1	link combi	cyce-rb	mdm2-rb	S4	O3	0	1	0	1	1
NT_1	link combi	cyce-rb	mdm2-e2f1	S4	O3	0	1	0	1	1
NT_1	link combi	cyce-bax	mdm2-p53	S4	O3	0.187744	1	0.200684	1	1
NT_1	link combi	cyce-bax	mdm2-mdmx	S4	O3	0.144897	1	0.195099	1	1
NT_1	link combi	cyce-bax	mdm2-p21	S4	O3	0	1	0	1	1
NT_1	link combi	cyce-bax	mdm2-rb	S4	O3	0	1	0	1	1
NT_1	link combi	cyce-bax	mdm2-e2f1	S4	O3	0	1	0	1	1
NT_1	link combi	cyce-mdm2	wip1-atm	S4	O3	0.661957	0.852858	0.890106	0.791164	1.0108
NT_1	link combi	cyce-mdm2	wip1-p53	S4	O3	0.666016	0.853738	0.960846	0.650589	1.01184
NT_1	link combi	cyce-mdm2	wip1-mdm2	S4	O3	0.15329	1	0.241669	1	1.18519
NT_1	link combi	cyce-mdm2	wip1-mdmx	S4	O3	0.682297	0.844795	0.683884	0.843401	1.00124
NT_1	link combi	cyce-mdm2	wip1-arf	S4	O3	0.136627	1	0.601776	0.98175	1.18519
NT_1	link combi	cyce-rb	wip1-atm	S4	O3	0.0102539	1	0.020752	1	1
NT_1	link combi	cyce-rb	wip1-p53	S4	O3	0	1	0.0072937	1	1
NT_1	link combi	cyce-rb	wip1-mdm2	S4	O3	0	1	0	1	1
NT_1	link combi	cyce-rb	wip1-mdmx	S4	O3	0	1	0	1	1
NT_1	link combi	cyce-rb	wip1-arf	S4	O3	0	1	0	1	1
NT_1	link combi	cyce-bax	wip1-atm	S4	O3	0	1	0.00805664	1	1
NT_1	link combi	cyce-bax	wip1-p53	S3	O3	0.998535	0.938291	0.999268	0.910901	0
NT_1	link combi	cyce-bax	wip1-mdm2	S4	O3	0	1	0	1	1
NT_1	link combi	cyce-bax	wip1-mdmx	S4	O3	0	1	0	1	1
NT_1	link combi	cyce-bax	wip1-arf	S4	O3	0	1	0	1	1
NT_1	link combi	cyce-mdm2	atm-p53	S4	O3	0.226425	1	0.301102	1	1.18519
NT_1	link combi	cyce-mdm2	atm-mdm2	S3	O3	0.804565	0.609949	0.837296	0.610494	1.4466
NT_1	link combi	cyce-mdm2	atm-mdmx	S4	O3	0.776474	0.811024	0.775925	0.811958	0.96122
NT_1	link combi	cyce-mdm2	atm-cyce	S4	O3	0.684799	0.844353	0.687271	0.843204	1.00072
NT_1	link combi	cyce-mdm2	atm-rb	S4	O3	0.685074	0.843128	0.687057	0.843098	0.99927
NT_1	link combi	cyce-mdm2	atm-e2f1	S4	O3	0.680695	0.845041	0.688156	0.843267	1.00154
NT_1	link combi	cyce-rb	atm-p53	S4	O3	0	1	0	1	1
NT_1	link combi	cyce-rb	atm-mdm2	S4	O3	0.497375	1	0.501404	0.899577	1.18648
NT_1	link combi	cyce-rb	atm-mdmx	S4	O3	0.032074	1	0.0233154	1	1
NT_1	link combi	cyce-rb	atm-cyce	S4	O3	0	1	0	1	1
NT_1	link combi	cyce-rb	atm-rb	S4	O3	0	1	0	1	1
NT_1	link combi	cyce-rb	atm-e2f1	S4	O3	0	1	0	1	1
NT_1	link combi	cyce-bax	atm-p53	S4	O3	0	1	0	1	1
NT_1	link combi	cyce-bax	atm-mdm2	S4	O3	0.687302	0.843352	0.690262	0.842385	1.00062
NT_1	link combi	cyce-bax	atm-mdmx	S4	O3	0.0700378	1	0.0413513	1	1
NT_1	link combi	cyce-bax	atm-cyce	S4	O3	0	1	0	1	1
NT_1	link combi	cyce-bax	atm-rb	S4	O3	0	1	0	1	1
NT_1	link combi	cyce-bax	atm-e2f1	S4	O3	0	1	0	1	1
NT_1	link combi	mdm2-p53	wip1-atm	S3	O3	0.987549	0.830383	0.994263	0.854435	0
NT_1	link combi	mdm2-p53	wip1-p53	S3	O3	0.998535	0.664776	0.999268	0.638945	0
NT_1	link combi	mdm2-p53	wip1-mdm2	S4	O3	0.1604	1	0.171387	1	1
NT_1	link combi	mdm2-p53	wip1-mdmx	S4	O3	0.193848	1	0.206055	1	1
NT_1	link combi	mdm2-p53	wip1-arf	S4	O3	0.164551	1	0.497437	1	1
NT_1	link combi	mdm2-mdmx	wip1-atm	S4	O3	0.169159	1	0.230621	1	1
NT_1	link combi	mdm2-mdmx	wip1-p53	S4	O3	0.209991	1	0.389664	1	1
NT_1	link combi	mdm2-mdmx	wip1-mdm2	S4	O3	0.111298	1	0.173553	1	1
NT_1	link combi	mdm2-mdmx	wip1-mdmx	S4	O3	0.124329	1	0.191895	1	1
NT_1	link combi	mdm2-mdmx	wip1-arf	S4	O3	0	1	0	1	1
NT_1	link combi	mdm2-p21	wip1-atm	S4	O3	0	1	0.00805664	1	1
NT_1	link combi	mdm2-p21	wip1-p53	S4	O3	0	1	0.999268	0.911963	1
NT_1	link combi	mdm2-p21	wip1-mdm2	S4	O3	0	1	0	1	1
NT_1	link combi	mdm2-p21	wip1-mdmx	S4	O3	0	1	0	1	1
NT_1	link combi	mdm2-p21	wip1-arf	S4	O3	0	1	0	1	1
NT_1	link combi	mdm2-rb	wip1-atm	S4	O3	0	1	0.00805664	1	1
NT_1	link combi	mdm2-rb	wip1-p53	S4	O3	0	1	0.999268	0.911273	1
NT_1	link combi	mdm2-rb	wip1-mdm2	S4	O3	0	1	0	1	1
NT_1	link combi	mdm2-rb	wip1-mdmx	S4	O3	0	1	0	1	1
NT_1	link combi	mdm2-rb	wip1-arf	S4	O3	0	1	0	1	1
NT_1	link combi	mdm2-e2f1	wip1-atm	S4	O3	0	1	0.00805664	1	1
NT_1	link combi	mdm2-e2f1	wip1-p53	S4	O3	0	1	0.000198364	1	1
NT_1	link combi	mdm2-e2f1	wip1-mdm2	S4	O3	0	1	0	1	1
NT_1	link combi	mdm2-e2f1	wip1-mdmx	S4	O3	0	1	0	1	1
NT_1	link combi	mdm2-e2f1	wip1-arf	S4	O3	0	1	0	1	1
NT_1	link combi	mdm2-p53	atm-p53	S4	O3	0.116699	1	0.117188	1	1
NT_1	link combi	mdm2-p53	atm-mdm2	S3	O3	1	0.597814	1	0.596863	0.709298
NT_1	link combi	mdm2-p53	atm-mdmx	S4	O3	0.459869	1	0.728699	0.968579	1
NT_1	link combi	mdm2-p53	atm-cyce	S4	O3	0.157471	1	0.171753	1	1
NT_1	link combi	mdm2-p53	atm-rb	S4	O3	0.20874	1	0.230225	1	1
NT_1	link combi	mdm2-p53	atm-e2f1	S4	O3	0.188232	1	0.201172	1	1
NT_1	link combi	mdm2-mdmx	atm-p53	S4	O3	0.103241	1	0.169037	1	1
NT_1	link combi	mdm2-mdmx	atm-mdm2	S4	O3	0.163757	1	0.26088	1	1.18648
NT_1	link combi	mdm2-mdmx	atm-mdmx	S4	O3	0.115387	1	0.1698	1	1
NT_1	link combi	mdm2-mdmx	atm-cyce	S4	O3	0.181213	1	0.273529	1	1
NT_1	link combi	mdm2-mdmx	atm-rb	S4	O3	0.255463	1	0.36618	1	1
NT_1	link combi	mdm2-mdmx	atm-e2f1	S4	O3	0.111115	1	0.175232	1	1
NT_1	link combi	mdm2-p21	atm-p53	S4	O3	0	1	0	1	1
NT_1	link combi	mdm2-p21	atm-mdm2	S4	O3	0.685913	0.843668	0.686691	0.842952	1.001
NT_1	link combi	mdm2-p21	atm-mdmx	S4	O3	0.0571899	1	0.0395203	1	1
NT_1	link combi	mdm2-p21	atm-cyce	S4	O3	0	1	0	1	1
NT_1	link combi	mdm2-p21	atm-rb	S4	O3	0	1	0	1	1
NT_1	link combi	mdm2-p21	atm-e2f1	S4	O3	0	1	0	1	1
NT_1	link combi	mdm2-rb	atm-p53	S4	O3	0	1	0	1	1
NT_1	link combi	mdm2-rb	atm-mdm2	S4	O3	0.683975	0.844082	0.685013	0.843892	1.00149
NT_1	link combi	mdm2-rb	atm-mdmx	S4	O3	0.0466919	1	0.0292664	1	1
NT_1	link combi	mdm2-rb	atm-cyce	S4	O3	0	1	0	1	1
NT_1	link combi	mdm2-rb	atm-rb	S4	O3	0	1	0	1	1
NT_1	link combi	mdm2-rb	atm-e2f1	S4	O3	0	1	0	1	1
NT_1	link combi	mdm2-e2f1	atm-p53	S4	O3	0	1	0	1	1
NT_1	link combi	mdm2-e2f1	atm-mdm2	S4	O3	0.0406494	1	0.0810547	1	1.18648
NT_1	link combi	mdm2-e2f1	atm-mdmx	S4	O3	0	1	0	1	1
NT_1	link combi	mdm2-e2f1	atm-cyce	S4	O3	0	1	0	1	1
NT_1	link combi	mdm2-e2f1	atm-rb	S4	O3	0	1	0	1	1
NT_1	link combi	mdm2-e2f1	atm-e2f1	S4	O3	0	1	0	1	1
NT_1	link combi	wip1-atm	atm-p53	S4	O3	0	1	0	1	1
NT_1	link combi	wip1-atm	atm-mdm2	S4	O3	0.671097	0.850499	0.694122	0.841251	1.0091
NT_1	link combi	wip1-atm	atm-mdmx	S4	O3	0.0878601	1	0.0577087	1	1
NT_1	link combi	wip1-atm	atm-cyce	S4	O3	0	1	0.00805664	1	1
NT_1	link combi	wip1-atm	atm-rb	S4	O3	0	1	0.00317383	1	1
NT_1	link combi	wip1-atm	atm-e2f1	S4	O3	0	1	0.00805664	1	1
NT_1	link combi	wip1-p53	atm-p53	S4	O3	0	1	0.998779	0.936931	1
NT_1	link combi	wip1-p53	atm-mdm2	S4	O3	0.662125	0.854072	0.961777	0.651011	1.01334
NT_1	link combi	wip1-p53	atm-mdmx	S4	O3	0.0989075	1	0.979401	0.912372	1
NT_1	link combi	wip1-p53	atm-cyce	S4	O3	0	1	0.998169	0.911535	1
NT_1	link combi	wip1-p53	atm-rb	S4	O3	0	1	1	0.911154	1
NT_1	link combi	wip1-p53	atm-e2f1	S4	O3	0	1	0.999268	0.911527	1
NT_1	link combi	wip1-mdm2	atm-p53	S4	O3	0	1	0	1	1
NT_1	link combi	wip1-mdm2	atm-mdm2	S4	O3	0.173584	1	0.291046	1	1.18648
NT_1	link combi	wip1-mdm2	atm-mdmx	S4	O3	0.04776	1	0.0310974	1	1
NT_1	link combi	wip1-mdm2	atm-cyce	S4	O3	0	1	0	1	1
NT_1	link combi	wip1-mdm2	atm-rb	S4	O3	0	1	0	1	1
NT_1	link combi	wip1-mdm2	atm-e2f1	S4	O3	0	1	0	1	1
NT_1	link combi	wip1-mdmx	atm-p53	S4	O3	0	1	0	1	1
NT_1	link combi	wip1-mdmx	atm-mdm2	S4	O3	0.684052	0.843042	0.691422	0.842938	1.00026
NT_1	link combi	wip1-mdmx	atm-mdmx	S4	O3	0	1	0	1	1
NT_1	link combi	wip1-mdmx	atm-cyce	S4	O3	0	1	0	1	1
NT_1	link combi	wip1-mdmx	atm-rb	S4	O3	0	1	0	1	1
NT_1	link combi	wip1-mdmx	atm-e2f1	S4	O3	0	1	0	1	1
NT_1	link combi	wip1-arf	atm-p53	S4	O3	0	1	0	1	1
NT_1	link combi	wip1-arf	atm-mdm2	S4	O3	0.145142	1	0.482422	1	1.18648
NT_1	link combi	wip1-arf	atm-mdmx	S4	O3	0	1	0	1	1
NT_1	link combi	wip1-arf	atm-cyce	S4	O3	0	1	0	1	1
NT_1	link combi	wip1-arf	atm-rb	S4	O3	0	1	0	1	1
NT_1	link combi	wip1-arf	atm-e2f1	S4	O3	0	1	0	1	1
NT_1	node link both	akt	bcl2-bax	S1	O3	1	0.517832	1	0.490129	0.957811
NT_1	node link both	akt	bcl2-casp	S1	O3	1	0.433829	1	0.43365	0.802434
NT_1	node link both	akt	cyce-mdm2	S1	O3	1	0.420003	1	0.420354	1.27464
NT_1	node link both	akt	cyce-rb	S2	O3	0.491699	1	0.491699	1	1.84965
NT_1	node link both	akt	cyce-bax	S1	O3	1	0.540657	1	0.540327	1.00003
NT_1	node link both	akt	mdm2-p53	S3	O3	1	0.457178	1	0.456665	0.845621
NT_1	node link both	akt	mdm2-mdmx	S3	O3	1	0.843111	1	0.834304	1.55946
NT_1	node link both	akt	mdm2-p21	S3	O3	1	0.541055	1	0.54143	1.00076
NT_1	node link both	akt	mdm2-rb	S3	O3	1	0.540361	1	0.541289	0.999482
NT_1	node link both	akt	mdm2-e2f1	S4	O3	0.157516	1	0.184219	1	1.84965
NT_1	node link both	akt	wip1-atm	S1	O3	1	0.615059	1	0.659742	1.13765
NT_1	node link both	akt	wip1-p53	S1	O3	1	0.461201	1	0.424196	0.853062
NT_1	node link both	akt	wip1-mdm2	S1	O3	1	0.663378	1	0.648482	1.22702
NT_1	node link both	akt	wip1-mdmx	S1	O3	1	0.540983	1	0.54097	1.00063
NT_1	node link both	akt	wip1-arf	S1	O3	1	0.814636	1	0.807067	1.50679
NT_1	node link both	akt	atm-p53	S4	O3	0.572998	0.985747	0.572998	0.985743	1.82329
NT_1	node link both	akt	atm-mdm2	S3	O3	1	0.419454	1	0.420527	1.27352
NT_1	node link both	akt	atm-mdmx	S3	O3	0.991455	0.646176	0.991821	0.646821	1.1952
NT_1	node link both	akt	atm-cyce	S3	O3	1	0.540936	1	0.540859	1.00054
NT_1	node link both	akt	atm-rb	S3	O3	1	0.541384	1	0.540367	1.00137
NT_1	node link both	akt	atm-e2f1	S3	O3	1	0.540635	1	0.54045	0.999988
NT_1	node link both	bcl2	akt-mdm2	S2	O3	0.249847	1	0.99585	0.920165	1
NT_1	node link both	bcl2	akt-mdmx	S1	O3	1	0.691999	1	0.687281	0.778632
NT_1	node link both	bcl2	akt-p21	S2	O3	0.273651	1	0.996094	0.919775	1
NT_1	node link both	bcl2	akt-bcl2	S2	O3	0.294525	1	0.996094	0.731746	1
NT_1	node link both	bcl2	akt-bax	S1	O3	0.994873	0.921268	0.996094	0.919862	0
NT_1	node link both	bcl2	akt-casp	S1	O3	0.994873	0.67344	0.996094	0.672855	0
NT_1	node link both	bcl2	cyce-mdm2	S1	O3	0.949951	0.662237	0.958572	0.656105	0.784879
NT_1	node link both	bcl2	cyce-rb	S2	O3	0	1	1.52588e-05	1	1
NT_1	node link both	bcl2	cyce-bax	S2	O3	0.349701	1	0.996094	0.920134	1
NT_1	node link both	bcl2	mdm2-p53	S3	O3	0.994873	0.824977	0.996094	0.822747	0
NT_1	node link both	bcl2	mdm2-mdmx	S4	O3	0.132507	1	0.194794	1	1
NT_1	node link both	bcl2	mdm2-p21	S4	O3	0.273651	1	0.996094	0.919874	1
NT_1	node link both	bcl2	mdm2-rb	S4	O3	0.220642	1	0.994141	0.920254	1
NT_1	node link both	bcl2	mdm2-e2f1	S4	O3	0	1	0	1	1
NT_1	node link both	bcl2	wip1-atm	S4	O3	0.299622	1	0.00805664	1	1
NT_1	node link both	bcl2	wip1-p53	S4	O3	0	1	0.999268	0.712767	1
NT_1	node link both	bcl2	wip1-mdm2	S4	O3	0.263763	1	0.996094	0.920236	1
NT_1	node link both	bcl2	wip1-mdmx	S4	O3	0.297852	1	0.99585	0.920016	1
NT_1	node link both	bcl2	wip1-arf	S4	O3	0	1	0	1	1
NT_1	node link both	bcl2	atm-p53	S4	O3	0	1	0	1	1
NT_1	node link both	bcl2	atm-mdm2	S3	O3	0.95546	0.66143	0.963242	0.655234	0.784776
NT_1	node link both	bcl2	atm-mdmx	S4	O3	0.269379	1	0.973297	0.921084	1
NT_1	node link both	bcl2	atm-cyce	S4	O3	0.324066	1	0.985474	0.920645	1
NT_1	node link both	bcl2	atm-rb	S4	O3	0.397247	1	1	0.919318	1
NT_1	node link both	bcl2	atm-e2f1	S4	O3	0.272034	1	0.995117	0.919428	1
NT_1	node link both	cyce	akt-mdm2	S2	O3	0.116669	1	0.170547	1	1
NT_1	node link both	cyce	akt-mdmx	S2	O3	0.27771	1	0.741348	0.817336	1.12519
NT_1	node link both	cyce	akt-p21	S2	O3	0.49202	1	0.494995	1	1
NT_1	node link both	cyce	akt-bcl2	S1	O3	0.918411	0.7148	0.930252	0.708927	0
NT_1	node link both	cyce	akt-bax	S1	O3	0.992188	0.78265	0.993164	0.783538	0
NT_1	node link both	cyce	akt-casp	S1	O3	0.992188	0.667574	0.993164	0.667079	0
NT_1	node link both	cyce	bcl2-bax	S2	O3	0.493896	1	0.924301	0.740365	1
NT_1	node link both	cyce	bcl2-casp	S1	O3	0.919479	0.713797	0.927811	0.707402	0
NT_1	node link both	cyce	mdm2-p53	S3	O3	0.993652	0.62649	0.994873	0.626028	0
NT_1	node link both	cyce	mdm2-mdmx	S4	O3	0.12973	1	0.183838	1	1
NT_1	node link both	cyce	mdm2-p21	S4	O3	0.493027	1	0.493591	1	1
NT_1	node link both	cyce	mdm2-rb	S4	O3	0.000137329	1	0.000183105	1	1
NT_1	node link both	cyce	mdm2-e2f1	S4	O3	0.0335083	1	0.049408	1	1
NT_1	node link both	cyce	wip1-atm	S4	O3	0.626526	0.863827	0.505096	0.898196	0
NT_1	node link both	cyce	wip1-p53	S4	O3	0.685822	0.843929	0.711594	0.825092	0
NT_1	node link both	cyce	wip1-mdm2	S4	O3	0.119049	1	0.174332	1	1
NT_1	node link both	cyce	wip1-mdmx	S4	O3	0.494049	1	0.496262	1	1
NT_1	node link both	cyce	wip1-arf	S4	O3	0.127441	1	0.588409	0.983627	1
NT_1	node link both	cyce	atm-p53	S4	O3	0.195267	1	0.250183	1	1
NT_1	node link both	cyce	atm-mdm2	S4	O3	0.75824	0.656139	0.790375	0.655217	0.778499
NT_1	node link both	cyce	atm-mdmx	S4	O3	0.600662	0.87446	0.598175	0.875069	0
NT_1	node link both	cyce	atm-cyce	S4	O3	0.497742	1	0.495605	1	1
NT_1	node link both	cyce	atm-rb	S4	O3	0.68428	0.844253	0.686737	0.844961	0
NT_1	node link both	cyce	atm-e2f1	S4	O3	0.133423	1	0.359344	1	1
NT_1	node link both	mdm2	akt-mdm2	S4	O3	0	1	0	1	1
NT_1	node link both	mdm2	akt-mdmx	S4	O3	0	1	0	1	1.12519
NT_1	node link both	mdm2	akt-p21	S4	O3	0	1	0	1	1
NT_1	node link both	mdm2	akt-bcl2	S4	O3	0	1	0	1	1
NT_1	node link both	mdm2	akt-bax	S4	O3	0	1	0	1	1
NT_1	node link both	mdm2	akt-casp	S4	O3	0	1	0	1	1
NT_1	node link both	mdm2	bcl2-bax	S4	O3	0	1	0	1	1
NT_1	node link both	mdm2	bcl2-casp	S4	O3	0	1	0	1	1
NT_1	node link both	mdm2	cyce-mdm2	S4	O3	0	1	0	1	1.18519
NT_1	node link both	mdm2	cyce-rb	S4	O3	0	1	0	1	1
NT_1	node link both	mdm2	cyce-bax	S4	O3	0	1	0	1	1
NT_1	node link both	mdm2	wip1-atm	S4	O3	0	1	0.00976562	1	1
NT_1	node link both	mdm2	wip1-p53	S4	O3	0	1	1.52588e-05	1	1
NT_1	node link both	mdm2	wip1-mdm2	S4	O3	0	1	0	1	1
NT_1	node link both	mdm2	wip1-mdmx	S4	O3	0	1	0	1	1
NT_1	node link both	mdm2	wip1-arf	S4	O3	0	1	0	1	1
NT_1	node link both	mdm2	atm-p53	S4	O3	0	1	0	1	1
NT_1	node link both	mdm2	atm-mdm2	S4	O3	0	1	0	1	1.18648
NT_1	node link both	mdm2	atm-mdmx	S4	O3	0	1	0	1	1
NT_1	node link both	mdm2	atm-cyce	S4	O3	0	1	0	1	1
NT_1	node link both	mdm2	atm-rb	S4	O3	0	1	0	1	1
NT_1	node link both	mdm2	atm-e2f1	S4	O3	0	1	0	1	1
NT_1	node link both	wip1	akt-mdm2	S2	O3	0.00390625	1	0.0109863	1	1
NT_1	node link both	wip1	akt-mdmx	S2	O3	0.793457	0.960434	1	0.948878	1.08067
NT_1	node link both	wip1	akt-p21	S2	O3	0.0065918	1	0.013916	1	1
NT_1	node link both	wip1	akt-bcl2	S2	O3	0.0065918	1	0.013916	1	1
NT_1	node link both	wip1	akt-bax	S1	O3	0.996338	0.931714	0.997559	0.928571	0
NT_1	node link both	wip1	akt-casp	S2	O3	0.0065918	1	0.013916	1	1
NT_1	node link both	wip1	bcl2-bax	S4	O3	0.0065918	1	0.013916	1	1
NT_1	node link both	wip1	bcl2-casp	S4	O3	0.0065918	1	0.013916	1	1
NT_1	node link both	wip1	cyce-mdm2	S4	O3	0.0126953	1	0.0202637	1	1.18519
NT_1	node link both	wip1	cyce-rb	S4	O3	0.0065918	1	0.0166016	1	1
NT_1	node link both	wip1	cyce-bax	S4	O3	0.0065918	1	0.173096	1	1
NT_1	node link both	wip1	mdm2-p53	S3	O3	0.996338	0.644765	0.997559	0.602527	0
NT_1	node link both	wip1	mdm2-mdmx	S4	O3	0	1	0.0065918	1	1
NT_1	node link both	wip1	mdm2-p21	S4	O3	0.0065918	1	0.013916	1	1
NT_1	node link both	wip1	mdm2-rb	S4	O3	0.00488281	1	0.012207	1	1
NT_1	node link both	wip1	mdm2-e2f1	S4	O3	0.00463867	1	0.0119629	1	1
NT_1	node link both	wip1	atm-p53	S4	O3	0	1	0.00390625	1	1
NT_1	node link both	wip1	atm-mdm2	S4	O3	0.0178223	1	0.0255127	1	1.18648
NT_1	node link both	wip1	atm-mdmx	S4	O3	0.00512695	1	0.00512695	1	1
NT_1	node link both	wip1	atm-cyce	S4	O3	0.00610352	1	0.0151367	1	1
NT_1	node link both	wip1	atm-rb	S4	O3	0.00805664	1	0.0343018	1	1
NT_1	node link both	wip1	atm-e2f1	S4	O3	0.0065918	1	0.187744	1	1
NT_1	node link both	atm	akt-mdm2	S4	O3	0.132202	1	0.244659	1	1
NT_1	node link both	atm	akt-mdmx	S4	O3	0.493195	1	0.538177	0.783052	1.12519
NT_1	node link both	atm	akt-p21	S4	O3	0.149048	1	0.359818	1	1
NT_1	node link both	atm	akt-bcl2	S4	O3	0.273163	1	0.614075	0.748991	1
NT_1	node link both	atm	akt-bax	S4	O3	0.309021	1	0.415878	1	1
NT_1	node link both	atm	akt-casp	S3	O3	1	0.61835	1	0.618838	0
NT_1	node link both	atm	bcl2-bax	S4	O3	0.231079	1	0.626816	0.754763	1
NT_1	node link both	atm	bcl2-casp	S4	O3	0.295898	1	0.628036	0.747459	1
NT_1	node link both	atm	cyce-mdm2	S4	O3	0.405319	1	0.468323	1	1.18519
NT_1	node link both	atm	cyce-rb	S4	O3	0.132202	1	0.304794	1	1
NT_1	node link both	atm	cyce-bax	S4	O3	0.19165	1	0.370712	1	1
NT_1	node link both	atm	mdm2-p53	S4	O3	0.790985	0.797351	0.830566	0.798096	0
NT_1	node link both	atm	mdm2-mdmx	S4	O3	0.132751	1	0.236908	1	1
NT_1	node link both	atm	mdm2-p21	S4	O3	0.149048	1	0.359818	1	1
NT_1	node link both	atm	mdm2-rb	S4	O3	0.137848	1	0.343384	1	1
NT_1	node link both	atm	mdm2-e2f1	S4	O3	0.0272827	1	0.0498962	1	1
NT_1	node link both	atm	wip1-atm	S4	O3	0.153564	1	0.361404	1	1
NT_1	node link both	atm	wip1-p53	S4	O3	0.719574	0.836811	0.965103	0.656168	0
NT_1	node link both	atm	wip1-mdm2	S4	O3	0.13208	1	0.238373	1	1
NT_1	node link both	atm	wip1-mdmx	S4	O3	0.153687	1	0.372864	1	1
NT_1	node link both	atm	wip1-arf	S4	O3	0.0952148	1	0.329056	1	1
NT_3	node single	akt	akt	S1	O3	1	0.730128	1	0.540804	-1
NT_3	node single	bcl2	bcl2	S4	O3	0	1	0.996094	0.920112	-1
NT_3	node single	cyce	cyce	S4	O3	0.493744	1	0.495895	1	-1
NT_3	node single	mdm2	mdm2	S4	O3	0	1	0	1	-1
NT_3	node single	wip1	wip1	S4	O3	0.0114746	1	0.013916	1	-1
NT_3	node single	atm	atm	S3	O3	0.195511	1	0.361404	1	-1
NT_3	node combi	akt	bcl2	S1	O3	1	0.687524	1	0.432124	0.941649
NT_3	node combi	akt	cyce	S3	O3	0.737747	0.683223	0.844727	0.532359	0.935758
NT_3	node combi	akt	mdm2	S3	O3	0.116211	1	0.113281	1	1.36962
NT_3	node combi	akt	wip1	S1	O3	1	0.784117	1	0.753335	1.07394
NT_3	node combi	akt	atm	S3	O3	0.350098	1	0.350586	1	1.36962
NT_3	node combi	bcl2	cyce	S1	O3	0.883026	0.769666	0.929886	0.708625	0
NT_3	node combi	bcl2	mdm2	S3	O3	0	1	0	1	1
NT_3	node combi	bcl2	wip1	S4	O3	0.0114746	1	0.013916	1	1
NT_3	node combi	bcl2	atm	S3	O3	0.44017	1	0.619095	0.747615	1
NT_3	node combi	cyce	mdm2	S3	O3	0	1	0	1	1
NT_3	node combi	cyce	wip1	S1	O3	0.958008	0.951037	0.958008	0.948753	0
NT_3	node combi	cyce	atm	S3	O3	0.347733	1	0.347733	1	1
NT_3	node combi	mdm2	wip1	S3	O3	0.126114	1	0.876953	0.956068	1
NT_3	node combi	mdm2	atm	S3	O3	0	1	0	1	1
NT_3	node combi	wip1	atm	S3	O3	3.05176e-05	1	0.000152588	1	1
NT_3	link single	akt-mdm2	akt-mdm2	S2	O3	0	1	0	1	-1
NT_3	link single	akt-mdmx	akt-mdmx	S1	O3	1	0.880756	1	0.888019	-1
NT_3	link single	akt-p21	akt-p21	S2	O3	0	1	0	1	-1
NT_3	link single	akt-bcl2	akt-bcl2	S2	O3	0	1	0.996094	0.91985	-1
NT_3	link single	akt-bax	akt-bax	S2	O3	0	1	0	1	-1
NT_3	link single	akt-casp	akt-casp	S2	O3	0	1	0	1	-1
NT_3	link single	bcl2-bax	bcl2-bax	S4	O3	0	1	0	1	-1
NT_3	link single	bcl2-casp	bcl2-casp	S4	O3	0	1	0.996094	0.919463	-1
NT_3	link single	cyce-mdm2	cyce-mdm2	S4	O3	0.709793	0.830557	0.684937	0.84357	-1
NT_3	link single	cyce-rb	cyce-rb	S4	O3	0	1	0	1	-1
NT_3	link single	cyce-bax	cyce-bax	S4	O3	0	1	0	1	-1
NT_3	link single	mdm2-p53	mdm2-p53	S4	O3	0.143555	1	0.200684	1	-1
NT_3	link single	mdm2-mdmx	mdm2-mdmx	S4	O3	0.237198	1	0.188385	1	-1
NT_3	link single	mdm2-p21	mdm2-p21	S4	O3	0	1	0	1	-1
NT_3	link single	mdm2-rb	mdm2-rb	S4	O3	0	1	0	1	-1
NT_3	link single	mdm2-e2f1	mdm2-e2f1	S4	O3	0	1	0	1	-1
NT_3	link single	wip1-atm	wip1-atm	S4	O3	0.00805664	1	0.00805664	1	-1
NT_3	link single	wip1-p53	wip1-p53	S4	O3	0.411041	1	0.999268	0.911517	-1
NT_3	link single	wip1-mdm2	wip1-mdm2	S4	O3	0	1	0	1	-1
NT_3	link single	wip1-mdmx	wip1-mdmx	S4	O3	0	1	0	1	-1
NT_3	link single	wip1-arf	wip1-arf	S4	O3	0	1	0	1	-1
NT_3	link single	atm-p53	atm-p53	S4	O3	0	1	0	1	-1
NT_3	link single	atm-mdm2	atm-mdm2	S3	O3	0.921341	0.765206	0.688034	0.842819	-1
NT_3	link single	atm-mdmx	atm-mdmx	S4	O3	0.0551605	1	0.0403137	1	-1
NT_3	link single	atm-cyce	atm-cyce	S4	O3	0	1	0	1	-1
NT_3	link single	atm-rb	atm-rb	S4	O3	0	1	0	1	-1
NT_3	link single	atm-e2f1	atm-e2f1	S4	O3	0	1	0	1	-1
NT_3	link combi	akt-mdm2	bcl2-bax	S2	O3	0	1	0	1	1
NT_3	link combi	akt-mdm2	bcl2-casp	S2	O3	0	1	0.99585	0.920151	1
NT_3	link combi	akt-mdmx	bcl2-bax	S1	O3	1	0.881405	1	0.782145	1.00074
NT_3	link combi	akt-mdmx	bcl2-casp	S1	O3	1	0.823004	1	0.68733	0.934428
NT_3	link combi	akt-p21	bcl2-bax	S2	O3	0	1	0	1	1
NT_3	link combi	akt-p21	bcl2-casp	S2	O3	0	1	0.996094	0.919947	1
NT_3	link combi	akt-bcl2	bcl2-bax	S2	O3	0	1	0.996094	0.746367	1
NT_3	link combi	akt-bcl2	bcl2-casp	S2	O3	0	1	0.996094	0.72975	1
NT_3	link combi	akt-bax	bcl2-bax	S2	O3	0	1	0	1	1
NT_3	link combi	akt-bax	bcl2-casp	S2	O3	0	1	0.996094	0.919886	1
NT_3	link combi	akt-casp	bcl2-bax	S2	O3	0	1	0	1	1
NT_3	link combi	akt-casp	bcl2-casp	S2	O3	0	1	0.996094	0.673419	1
NT_3	link combi	akt-mdm2	cyce-mdm2	S4	O3	0.391312	1	0.410309	1	1.20401
NT_3	link combi	akt-mdm2	cyce-rb	S4	O3	0	1	0	1	1
NT_3	link combi	akt-mdm2	cyce-bax	S4	O3	0	1	0	1	1
NT_3	link combi	akt-mdmx	cyce-mdm2	S3	O3	0.96257	0.641437	0.960953	0.668908	1.50058
NT_3	link combi	akt-mdmx	cyce-rb	S4	O3	0.0205078	1	1	0.933593	1.13539
NT_3	link combi	akt-mdmx	cyce-bax	S3	O3	1	0.881463	1	0.888497	1.0008
NT_3	link combi	akt-p21	cyce-mdm2	S4	O3	0.712128	0.83026	0.68364	0.843825	0.999642
NT_3	link combi	akt-p21	cyce-rb	S4	O3	0	1	0	1	1
NT_3	link combi	akt-p21	cyce-bax	S4	O3	0	1	0	1	1
NT_3	link combi	akt-bcl2	cyce-mdm2	S3	O3	0.964127	0.667959	0.958801	0.65483	0.80423
NT_3	link combi	akt-bcl2	cyce-rb	S4	O3	0	1	0	1	1
NT_3	link combi	akt-bcl2	cyce-bax	S4	O3	0	1	0.996094	0.919632	1
NT_3	link combi	akt-bax	cyce-mdm2	S4	O3	0.71225	0.830419	0.684433	0.843674	0.999833
NT_3	link combi	akt-bax	cyce-rb	S4	O3	0	1	0	1	1
NT_3	link combi	akt-bax	cyce-bax	S4	O3	0	1	0	1	1
NT_3	link combi	akt-casp	cyce-mdm2	S3	O3	1	0.671627	0.996094	0.61041	0.808646
NT_3	link combi	akt-casp	cyce-rb	S4	O3	0	1	0	1	1
NT_3	link combi	akt-casp	cyce-bax	S4	O3	0	1	0	1	1
NT_3	link combi	akt-mdm2	mdm2-p53	S4	O3	0.131348	1	0.158691	1	1
NT_3	link combi	akt-mdm2	mdm2-mdmx	S4	O3	0.214264	1	0.166626	1	1
NT_3	link combi	akt-mdm2	mdm2-p21	S4	O3	0	1	0	1	1
NT_3	link combi	akt-mdm2	mdm2-rb	S4	O3	0	1	0	1	1
NT_3	link combi	akt-mdm2	mdm2-e2f1	S4	O3	0	1	0	1	1
NT_3	link combi	akt-mdmx	mdm2-p53	S3	O3	1	0.764073	1	0.726003	0.86752
NT_3	link combi	akt-mdmx	mdm2-mdmx	S3	O3	0.888474	0.911726	0.939545	0.918625	1.03516
NT_3	link combi	akt-mdmx	mdm2-p21	S3	O3	1	0.880866	1	0.889318	1.00012
NT_3	link combi	akt-mdmx	mdm2-rb	S3	O3	1	0.881166	1	0.888614	1.00046
NT_3	link combi	akt-mdmx	mdm2-e2f1	S3	O1	1	0.93648	0.110352	1	1.06327
NT_3	link combi	akt-p21	mdm2-p53	S4	O3	0.143555	1	0.200684	1	1
NT_3	link combi	akt-p21	mdm2-mdmx	S4	O3	0.230209	1	0.183563	1	1
NT_3	link combi	akt-p21	mdm2-p21	S4	O3	0	1	0	1	1
NT_3	link combi	akt-p21	mdm2-rb	S4	O3	0	1	0	1	1
NT_3	link combi	akt-p21	mdm2-e2f1	S4	O3	0	1	0	1	1
NT_3	link combi	akt-bcl2	mdm2-p53	S3	O3	0.98877	0.84817	0.996094	0.823381	0
NT_3	link combi	akt-bcl2	mdm2-mdmx	S4	O3	0.238434	1	0.192505	1	1
NT_3	link combi	akt-bcl2	mdm2-p21	S4	O3	0	1	0.996094	0.91998	1
NT_3	link combi	akt-bcl2	mdm2-rb	S4	O3	0	1	0.994141	0.920002	1
NT_3	link combi	akt-bcl2	mdm2-e2f1	S4	O3	0	1	0	1	1
NT_3	link combi	akt-bax	mdm2-p53	S4	O3	0.143555	1	0.200684	1	1
NT_3	link combi	akt-bax	mdm2-mdmx	S4	O3	0.320496	1	0.225708	1	1
NT_3	link combi	akt-bax	mdm2-p21	S4	O3	0	1	0	1	1
NT_3	link combi	akt-bax	mdm2-rb	S4	O3	0	1	0	1	1
NT_3	link combi	akt-bax	mdm2-e2f1	S4	O3	0	1	0	1	1
NT_3	link combi	akt-casp	mdm2-p53	S4	O3	0.143555	1	0.200684	1	1
NT_3	link combi	akt-casp	mdm2-mdmx	S4	O3	0.363525	1	0.246582	1	1
NT_3	link combi	akt-casp	mdm2-p21	S4	O3	0	1	0	1	1
NT_3	link combi	akt-casp	mdm2-rb	S4	O3	0	1	0	1	1
NT_3	link combi	akt-casp	mdm2-e2f1	S4	O3	0	1	0	1	1
NT_3	link combi	akt-mdm2	wip1-atm	S2	O3	0.00854492	1	0.00854492	1	1
NT_3	link combi	akt-mdm2	wip1-p53	S2	O3	0.484543	1	0.999023	0.911039	1
NT_3	link combi	akt-mdm2	wip1-mdm2	S2	O3	0	1	0	1	1
NT_3	link combi	akt-mdm2	wip1-mdmx	S2	O3	0	1	0	1	1
NT_3	link combi	akt-mdm2	wip1-arf	S2	O3	0	1	0	1	1
NT_3	link combi	akt-mdmx	wip1-atm	S1	O3	1	0.898987	1	0.905766	1.0207
NT_3	link combi	akt-mdmx	wip1-p53	S1	O3	1	0.677546	1	0.678412	0.769278
NT_3	link combi	akt-mdmx	wip1-mdm2	S1	O3	0.937988	0.8813	1	0.888981	1.00062
NT_3	link combi	akt-mdmx	wip1-mdmx	S1	O3	1	0.880859	1	0.889085	1.00012
NT_3	link combi	akt-mdmx	wip1-arf	S2	O3	0.000320435	1	0.00012207	1	1.13539
NT_3	link combi	akt-p21	wip1-atm	S2	O3	0.00805664	1	0.00805664	1	1
NT_3	link combi	akt-p21	wip1-p53	S2	O3	0.402496	1	0.999268	0.91107	1
NT_3	link combi	akt-p21	wip1-mdm2	S2	O3	0	1	0	1	1
NT_3	link combi	akt-p21	wip1-mdmx	S2	O3	0	1	0	1	1
NT_3	link combi	akt-p21	wip1-arf	S2	O3	0	1	0	1	1
NT_3	link combi	akt-bcl2	wip1-atm	S2	O3	0.00805664	1	0.00805664	1	1
NT_3	link combi	akt-bcl2	wip1-p53	S2	O3	0.473679	1	0.999268	0.713791	1
NT_3	link combi	akt-bcl2	wip1-mdm2	S2	O3	0	1	0.996094	0.919937	1
NT_3	link combi	akt-bcl2	wip1-mdmx	S2	O3	0	1	0.99585	0.92009	1
NT_3	link combi	akt-bcl2	wip1-arf	S2	O3	0	1	1.52588e-05	1	1
NT_3	link combi	akt-bax	wip1-atm	S2	O3	0.00805664	1	0.00805664	1	1
NT_3	link combi	akt-bax	wip1-p53	S1	O3	0.99707	0.829989	0.999268	0.910464	0
NT_3	link combi	akt-bax	wip1-mdm2	S2	O3	0	1	0	1	1
NT_3	link combi	akt-bax	wip1-mdmx	S2	O3	0	1	0	1	1
NT_3	link combi	akt-bax	wip1-arf	S1	O1	0.991699	0.945624	0	1	0
NT_3	link combi	akt-casp	wip1-atm	S2	O3	0.00805664	1	0.00805664	1	1
NT_3	link combi	akt-casp	wip1-p53	S1	O3	0.99707	0.81837	0.999268	0.643932	0
NT_3	link combi	akt-casp	wip1-mdm2	S2	O3	0	1	0	1	1
NT_3	link combi	akt-casp	wip1-mdmx	S2	O3	0	1	0	1	1
NT_3	link combi	akt-casp	wip1-arf	S2	O3	0	1	0	1	1
NT_3	link combi	akt-mdm2	atm-p53	S4	O3	0	1	0	1	1
NT_3	link combi	akt-mdm2	atm-mdm2	S3	O3	0.865875	0.952369	0.386719	1	1.24459
NT_3	link combi	akt-mdm2	atm-mdmx	S4	O3	0.0314941	1	0.0284424	1	1
NT_3	link combi	akt-mdm2	atm-cyce	S4	O3	0	1	0	1	1
NT_3	link combi	akt-mdm2	atm-rb	S4	O3	0	1	0	1	1
NT_3	link combi	akt-mdm2	atm-e2f1	S4	O3	0	1	0	1	1
NT_3	link combi	akt-mdmx	atm-p53	S4	O3	0.235992	1	0.424866	1	1.13539
NT_3	link combi	akt-mdmx	atm-mdm2	S3	O3	0.996231	0.599505	0.959641	0.668787	1.46413
NT_3	link combi	akt-mdmx	atm-mdmx	S4	O3	0	1	0	1	1.13539
NT_3	link combi	akt-mdmx	atm-cyce	S3	O3	1	0.880959	1	0.889661	1.00023
NT_3	link combi	akt-mdmx	atm-rb	S3	O3	1	0.881013	1	0.888609	1.00029
NT_3	link combi	akt-mdmx	atm-e2f1	S3	O3	1	0.881092	1	0.888291	1.00038
NT_3	link combi	akt-p21	atm-p53	S4	O3	0	1	0	1	1
NT_3	link combi	akt-p21	atm-mdm2	S3	O3	0.923416	0.765489	0.686447	0.843735	1.00037
NT_3	link combi	akt-p21	atm-mdmx	S4	O3	0.0539703	1	0.0395203	1	1
NT_3	link combi	akt-p21	atm-cyce	S4	O3	0	1	0	1	1
NT_3	link combi	akt-p21	atm-rb	S4	O3	0	1	0	1	1
NT_3	link combi	akt-p21	atm-e2f1	S4	O3	0	1	0	1	1
NT_3	link combi	akt-bcl2	atm-p53	S4	O3	0	1	0	1	1
NT_3	link combi	akt-bcl2	atm-mdm2	S3	O3	0.977493	0.713416	0.961899	0.655413	0.932319
NT_3	link combi	akt-bcl2	atm-mdmx	S3	O3	0.938461	0.930339	0.973297	0.920711	0
NT_3	link combi	akt-bcl2	atm-cyce	S4	O3	0	1	0.985474	0.919853	1
NT_3	link combi	akt-bcl2	atm-rb	S4	O3	0	1	1	0.919645	1
NT_3	link combi	akt-bcl2	atm-e2f1	S4	O3	0	1	0.995117	0.919846	1
NT_3	link combi	akt-bax	atm-p53	S4	O3	0	1	0	1	1
NT_3	link combi	akt-bax	atm-mdm2	S3	O3	0.927628	0.760173	0.691376	0.842936	0.993423
NT_3	link combi	akt-bax	atm-mdmx	S4	O3	0.0611572	1	0.0493774	1	1
NT_3	link combi	akt-bax	atm-cyce	S4	O3	0	1	0	1	1
NT_3	link combi	akt-bax	atm-rb	S4	O3	0	1	0	1	1
NT_3	link combi	akt-bax	atm-e2f1	S4	O3	0	1	0	1	1
NT_3	link combi	akt-casp	atm-p53	S4	O3	0	1	0	1	1
NT_3	link combi	akt-casp	atm-mdm2	S3	O3	1	0.743752	1	0.609552	0.971963
NT_3	link combi	akt-casp	atm-mdmx	S4	O3	0.0715332	1	0.0543213	1	1
NT_3	link combi	akt-casp	atm-cyce	S4	O3	0	1	0	1	1
NT_3	link combi	akt-casp	atm-rb	S4	O3	0	1	0	1	1
NT_3	link combi	akt-casp	atm-e2f1	S4	O3	0	1	0	1	1
NT_3	link combi	bcl2-bax	cyce-mdm2	S2	O3	0.709061	0.830582	0.958328	0.68699	1.00003
NT_3	link combi	bcl2-bax	cyce-rb	S2	O3	0	1	0	1	1
NT_3	link combi	bcl2-bax	cyce-bax	S2	O3	0	1	0	1	1
NT_3	link combi	bcl2-casp	cyce-mdm2	S1	O3	0.9646	0.6685	0.958359	0.655776	0.804882
NT_3	link combi	bcl2-casp	cyce-rb	S2	O3	0	1	0	1	1
NT_3	link combi	bcl2-casp	cyce-bax	S2	O3	0	1	0.996094	0.920202	1
NT_3	link combi	bcl2-bax	mdm2-p53	S4	O3	0.143555	1	0.200684	1	1
NT_3	link combi	bcl2-bax	mdm2-mdmx	S4	O3	0.27153	1	0.222015	1	1
NT_3	link combi	bcl2-bax	mdm2-p21	S4	O3	0	1	0	1	1
NT_3	link combi	bcl2-bax	mdm2-rb	S4	O3	0	1	0	1	1
NT_3	link combi	bcl2-bax	mdm2-e2f1	S4	O3	0	1	0	1	1
NT_3	link combi	bcl2-casp	mdm2-p53	S3	O3	0.98877	0.847718	0.996094	0.822195	0
NT_3	link combi	bcl2-casp	mdm2-mdmx	S4	O3	0.255798	1	0.202332	1	1
NT_3	link combi	bcl2-casp	mdm2-p21	S4	O3	0	1	0.996094	0.920051	1
NT_3	link combi	bcl2-casp	mdm2-rb	S4	O3	0	1	0.994141	0.920189	1
NT_3	link combi	bcl2-casp	mdm2-e2f1	S4	O3	0	1	0	1	1
NT_3	link combi	bcl2-bax	wip1-atm	S4	O3	0.00805664	1	0.00805664	1	1
NT_3	link combi	bcl2-bax	wip1-p53	S4	O3	0.486023	1	0.999268	0.727629	1
NT_3	link combi	bcl2-bax	wip1-mdm2	S4	O3	0	1	0	1	1
NT_3	link combi	bcl2-bax	wip1-mdmx	S4	O3	0	1	0	1	1
NT_3	link combi	bcl2-bax	wip1-arf	S4	O3	0	1	0	1	1
NT_3	link combi	bcl2-casp	wip1-atm	S4	O3	0.00805664	1	0.00805664	1	1
NT_3	link combi	bcl2-casp	wip1-p53	S4	O3	0.471451	1	0.999268	0.714942	1
NT_3	link combi	bcl2-casp	wip1-mdm2	S4	O3	0	1	0.996094	0.919949	1
NT_3	link combi	bcl2-casp	wip1-mdmx	S4	O3	0	1	0.99585	0.919992	1
NT_3	link combi	bcl2-casp	wip1-arf	S4	O3	0	1	1.52588e-05	1	1
NT_3	link combi	bcl2-bax	atm-p53	S4	O3	0	1	0	1	1
NT_3	link combi	bcl2-bax	atm-mdm2	S3	O3	0.921936	0.764688	0.960571	0.686609	0.999324
NT_3	link combi	bcl2-bax	atm-mdmx	S4	O3	0.0608063	1	0.0453491	1	1
NT_3	link combi	bcl2-bax	atm-cyce	S4	O3	0	1	0	1	1
NT_3	link combi	bcl2-bax	atm-rb	S4	O3	0	1	0	1	1
NT_3	link combi	bcl2-bax	atm-e2f1	S4	O3	0	1	0	1	1
NT_3	link combi	bcl2-casp	atm-p53	S4	O3	0	1	0	1	1
NT_3	link combi	bcl2-casp	atm-mdm2	S3	O3	0.97757	0.713774	0.96376	0.654477	0.932787
NT_3	link combi	bcl2-casp	atm-mdmx	S3	O3	0.943069	0.930174	0.977509	0.921074	0
NT_3	link combi	bcl2-casp	atm-cyce	S4	O3	0	1	0.985474	0.920092	1
NT_3	link combi	bcl2-casp	atm-rb	S4	O3	0	1	1	0.919558	1
NT_3	link combi	bcl2-casp	atm-e2f1	S4	O3	0	1	0.995117	0.919862	1
NT_3	link combi	cyce-mdm2	mdm2-p53	S3	O3	1	0.607361	0.996094	0.597217	0.731269
NT_3	link combi	cyce-mdm2	mdm2-mdmx	S4	O3	0.233398	1	0.244644	1	1.20401
NT_3	link combi	cyce-mdm2	mdm2-p21	S4	O3	0.707764	0.831471	0.686234	0.843634	1.0011
NT_3	link combi	cyce-mdm2	mdm2-rb	S4	O3	0.710373	0.831808	0.683502	0.84412	1.00151
NT_3	link combi	cyce-mdm2	mdm2-e2f1	S4	O3	0.0540771	1	0.0756531	1	1.20401
NT_3	link combi	cyce-rb	mdm2-p53	S4	O3	0.136475	1	0.185547	1	1
NT_3	link combi	cyce-rb	mdm2-mdmx	S4	O3	0.113297	1	0.152206	1	1
NT_3	link combi	cyce-rb	mdm2-p21	S4	O3	0	1	0	1	1
NT_3	link combi	cyce-rb	mdm2-rb	S4	O3	0	1	0	1	1
NT_3	link combi	cyce-rb	mdm2-e2f1	S4	O3	0	1	0	1	1
NT_3	link combi	cyce-bax	mdm2-p53	S4	O3	0.143555	1	0.200684	1	1
NT_3	link combi	cyce-bax	mdm2-mdmx	S4	O3	0.319763	1	0.195099	1	1
NT_3	link combi	cyce-bax	mdm2-p21	S4	O3	0	1	0	1	1
NT_3	link combi	cyce-bax	mdm2-rb	S4	O3	0	1	0	1	1
NT_3	link combi	cyce-bax	mdm2-e2f1	S4	O3	0	1	0	1	1
NT_3	link combi	cyce-mdm2	wip1-atm	S1	O3	0.896698	0.787449	0.890106	0.791164	0.948097
NT_3	link combi	cyce-mdm2	wip1-p53	S1	O3	0.960739	0.637248	0.960846	0.650589	0.767254
NT_3	link combi	cyce-mdm2	wip1-mdm2	S2	O3	0.266357	1	0.241669	1	1.20401
NT_3	link combi	cyce-mdm2	wip1-mdmx	S2	O3	0.714508	0.830361	0.683884	0.843401	0.999764
NT_3	link combi	cyce-mdm2	wip1-arf	S2	O3	0.383041	1	0.601776	0.98175	1.20401
NT_3	link combi	cyce-rb	wip1-atm	S2	O3	0.0317383	1	0.020752	1	1
NT_3	link combi	cyce-rb	wip1-p53	S2	O3	0.000106812	1	0.0072937	1	1
NT_3	link combi	cyce-rb	wip1-mdm2	S2	O3	0	1	0	1	1
NT_3	link combi	cyce-rb	wip1-mdmx	S2	O3	0	1	0	1	1
NT_3	link combi	cyce-rb	wip1-arf	S2	O3	0	1	0	1	1
NT_3	link combi	cyce-bax	wip1-atm	S2	O3	0.00805664	1	0.00805664	1	1
NT_3	link combi	cyce-bax	wip1-p53	S1	O3	0.99707	0.910868	0.999268	0.910901	0
NT_3	link combi	cyce-bax	wip1-mdm2	S2	O3	0	1	0	1	1
NT_3	link combi	cyce-bax	wip1-mdmx	S2	O3	0	1	0	1	1
NT_3	link combi	cyce-bax	wip1-arf	S2	O3	0	1	0	1	1
NT_3	link combi	cyce-mdm2	atm-p53	S4	O3	0.27034	1	0.301102	1	1.20401
NT_3	link combi	cyce-mdm2	atm-mdm2	S3	O3	0.830811	0.58344	0.837296	0.610494	1.46493
NT_3	link combi	cyce-mdm2	atm-mdmx	S4	O3	0.784637	0.808845	0.775925	0.811958	0.973858
NT_3	link combi	cyce-mdm2	atm-cyce	S4	O3	0.710587	0.831386	0.687271	0.843204	1.001
NT_3	link combi	cyce-mdm2	atm-rb	S4	O3	0.712296	0.830557	0.687057	0.843098	0.999999
NT_3	link combi	cyce-mdm2	atm-e2f1	S4	O3	0.708679	0.830933	0.688156	0.843267	1.00045
NT_3	link combi	cyce-rb	atm-p53	S4	O3	0	1	0	1	1
NT_3	link combi	cyce-rb	atm-mdm2	S4	O3	0.438828	1	0.501404	0.899577	1.30684
NT_3	link combi	cyce-rb	atm-mdmx	S4	O3	0.0232391	1	0.0233154	1	1
NT_3	link combi	cyce-rb	atm-cyce	S4	O3	0	1	0	1	1
NT_3	link combi	cyce-rb	atm-rb	S4	O3	0	1	0	1	1
NT_3	link combi	cyce-rb	atm-e2f1	S4	O3	0	1	0	1	1
NT_3	link combi	cyce-bax	atm-p53	S4	O3	0	1	0	1	1
NT_3	link combi	cyce-bax	atm-mdm2	S3	O3	0.922104	0.766052	0.690262	0.842385	1.00111
NT_3	link combi	cyce-bax	atm-mdmx	S4	O3	0.0582581	1	0.0413513	1	1
NT_3	link combi	cyce-bax	atm-cyce	S4	O3	0	1	0	1	1
NT_3	link combi	cyce-bax	atm-rb	S4	O3	0	1	0	1	1
NT_3	link combi	cyce-bax	atm-e2f1	S4	O3	0	1	0	1	1
NT_3	link combi	mdm2-p53	wip1-atm	S3	O3	0.988281	0.86511	0.994263	0.854435	0
NT_3	link combi	mdm2-p53	wip1-p53	S3	O3	0.99707	0.65143	0.999268	0.638945	0
NT_3	link combi	mdm2-p53	wip1-mdm2	S4	O3	0.115723	1	0.171387	1	1
NT_3	link combi	mdm2-p53	wip1-mdmx	S4	O3	0.147461	1	0.206055	1	1
NT_3	link combi	mdm2-p53	wip1-arf	S3	O3	0.993164	0.923615	0.497437	1	0
NT_3	link combi	mdm2-mdmx	wip1-atm	S4	O3	0.244492	1	0.230621	1	1
NT_3	link combi	mdm2-mdmx	wip1-p53	S4	O3	0.372665	1	0.389664	1	1
NT_3	link combi	mdm2-mdmx	wip1-mdm2	S4	O3	0.208069	1	0.173553	1	1
NT_3	link combi	mdm2-mdmx	wip1-mdmx	S4	O3	0.23793	1	0.191895	1	1
NT_3	link combi	mdm2-mdmx	wip1-arf	S4	O3	0	1	0	1	1
NT_3	link combi	mdm2-p21	wip1-atm	S4	O3	0.00805664	1	0.00805664	1	1
NT_3	link combi	mdm2-p21	wip1-p53	S4	O3	0.402496	1	0.999268	0.911963	1
NT_3	link combi	mdm2-p21	wip1-mdm2	S4	O3	0	1	0	1	1
NT_3	link combi	mdm2-p21	wip1-mdmx	S4	O3	0	1	0	1	1
NT_3	link combi	mdm2-p21	wip1-arf	S4	O3	0	1	0	1	1
NT_3	link combi	mdm2-rb	wip1-atm	S4	O3	0.00805664	1	0.00805664	1	1
NT_3	link combi	mdm2-rb	wip1-p53	S4	O3	0.415634	1	0.999268	0.911273	1
NT_3	link combi	mdm2-rb	wip1-mdm2	S4	O3	0	1	0	1	1
NT_3	link combi	mdm2-rb	wip1-mdmx	S4	O3	0	1	0	1	1
NT_3	link combi	mdm2-rb	wip1-arf	S4	O3	0	1	0	1	1
NT_3	link combi	mdm2-e2f1	wip1-atm	S4	O3	0.00805664	1	0.00805664	1	1
NT_3	link combi	mdm2-e2f1	wip1-p53	S4	O3	0	1	0.000198364	1	1
NT_3	link combi	mdm2-e2f1	wip1-mdm2	S4	O3	0	1	0	1	1
NT_3	link combi	mdm2-e2f1	wip1-mdmx	S4	O3	0	1	0	1	1
NT_3	link combi	mdm2-e2f1	wip1-arf	S4	O3	0	1	0	1	1
NT_3	link combi	mdm2-p53	atm-p53	S4	O3	0.0693359	1	0.117188	1	1
NT_3	link combi	mdm2-p53	atm-mdm2	S3	O3	1	0.61655	1	0.596863	0.805731
NT_3	link combi	mdm2-p53	atm-mdmx	S4	O3	0.248001	1	0.728699	0.968579	1
NT_3	link combi	mdm2-p53	atm-cyce	S4	O3	0.143555	1	0.171753	1	1
NT_3	link combi	mdm2-p53	atm-rb	S4	O3	0.160156	1	0.230225	1	1
NT_3	link combi	mdm2-p53	atm-e2f1	S4	O3	0.14209	1	0.201172	1	1
NT_3	link combi	mdm2-mdmx	atm-p53	S4	O3	0.137283	1	0.169037	1	1
NT_3	link combi	mdm2-mdmx	atm-mdm2	S4	O3	0.241226	1	0.26088	1	1.30684
NT_3	link combi	mdm2-mdmx	atm-mdmx	S4	O3	0.165924	1	0.1698	1	1
NT_3	link combi	mdm2-mdmx	atm-cyce	S4	O3	0.237198	1	0.273529	1	1
NT_3	link combi	mdm2-mdmx	atm-rb	S4	O3	0.298111	1	0.36618	1	1
NT_3	link combi	mdm2-mdmx	atm-e2f1	S4	O3	0.223679	1	0.175232	1	1
NT_3	link combi	mdm2-p21	atm-p53	S4	O3	0	1	0	1	1
NT_3	link combi	mdm2-p21	atm-mdm2	S3	O3	0.922073	0.765065	0.686691	0.842952	0.999816
NT_3	link combi	mdm2-p21	atm-mdmx	S4	O3	0.0539703	1	0.0395203	1	1
NT_3	link combi	mdm2-p21	atm-cyce	S4	O3	0	1	0	1	1
NT_3	link combi	mdm2-p21	atm-rb	S4	O3	0	1	0	1	1
NT_3	link combi	mdm2-p21	atm-e2f1	S4	O3	0	1	0	1	1
NT_3	link combi	mdm2-rb	atm-p53	S4	O3	0	1	0	1	1
NT_3	link combi	mdm2-rb	atm-mdm2	S3	O3	0.921738	0.765646	0.685013	0.843892	1.00058
NT_3	link combi	mdm2-rb	atm-mdmx	S4	O3	0.042038	1	0.0292664	1	1
NT_3	link combi	mdm2-rb	atm-cyce	S4	O3	0	1	0	1	1
NT_3	link combi	mdm2-rb	atm-rb	S4	O3	0	1	0	1	1
NT_3	link combi	mdm2-rb	atm-e2f1	S4	O3	0	1	0	1	1
NT_3	link combi	mdm2-e2f1	atm-p53	S4	O3	0	1	0	1	1
NT_3	link combi	mdm2-e2f1	atm-mdm2	S4	O3	0.0559387	1	0.0810547	1	1.30684
NT_3	link combi	mdm2-e2f1	atm-mdmx	S4	O3	0	1	0	1	1
NT_3	link combi	mdm2-e2f1	atm-cyce	S4	O3	0	1	0	1	1
NT_3	link combi	mdm2-e2f1	atm-rb	S4	O3	0	1	0	1	1
NT_3	link combi	mdm2-e2f1	atm-e2f1	S4	O3	0	1	0	1	1
NT_3	link combi	wip1-atm	atm-p53	S4	O3	0	1	0	1	1
NT_3	link combi	wip1-atm	atm-mdm2	S3	O3	0.918732	0.77476	0.694122	0.841251	1.01249
NT_3	link combi	wip1-atm	atm-mdmx	S4	O3	0.0545959	1	0.0577087	1	1
NT_3	link combi	wip1-atm	atm-cyce	S4	O3	0.00805664	1	0.00805664	1	1
NT_3	link combi	wip1-atm	atm-rb	S4	O3	0	1	0.00317383	1	1
NT_3	link combi	wip1-atm	atm-e2f1	S4	O3	0.00805664	1	0.00805664	1	1
NT_3	link combi	wip1-p53	atm-p53	S4	O3	0.332382	1	0.998779	0.936931	1
NT_3	link combi	wip1-p53	atm-mdm2	S3	O3	0.987854	0.600931	0.961777	0.651011	0.78532
NT_3	link combi	wip1-p53	atm-mdmx	S4	O3	0.396408	1	0.979401	0.912372	1
NT_3	link combi	wip1-p53	atm-cyce	S4	O3	0.411041	1	0.998169	0.911535	1
NT_3	link combi	wip1-p53	atm-rb	S4	O3	0.444977	1	1	0.911154	1
NT_3	link combi	wip1-p53	atm-e2f1	S4	O3	0.384766	1	0.999268	0.911527	1
NT_3	link combi	wip1-mdm2	atm-p53	S4	O3	0	1	0	1	1
NT_3	link combi	wip1-mdm2	atm-mdm2	S3	O1	0.85672	0.953128	0.291046	1	1.24558
NT_3	link combi	wip1-mdm2	atm-mdmx	S4	O3	0.0344086	1	0.0310974	1	1
NT_3	link combi	wip1-mdm2	atm-cyce	S4	O3	0	1	0	1	1
NT_3	link combi	wip1-mdm2	atm-rb	S4	O3	0	1	0	1	1
NT_3	link combi	wip1-mdm2	atm-e2f1	S4	O3	0	1	0	1	1
NT_3	link combi	wip1-mdmx	atm-p53	S4	O3	0	1	0	1	1
NT_3	link combi	wip1-mdmx	atm-mdm2	S3	O3	0.926361	0.76302	0.691422	0.842938	0.997143
NT_3	link combi	wip1-mdmx	atm-mdmx	S4	O3	0	1	0	1	1
NT_3	link combi	wip1-mdmx	atm-cyce	S4	O3	0	1	0	1	1
NT_3	link combi	wip1-mdmx	atm-rb	S4	O3	0	1	0	1	1
NT_3	link combi	wip1-mdmx	atm-e2f1	S4	O3	0	1	0	1	1
NT_3	link combi	wip1-arf	atm-p53	S4	O3	0	1	0	1	1
NT_3	link combi	wip1-arf	atm-mdm2	S4	O3	0.258652	1	0.482422	1	1.30684
NT_3	link combi	wip1-arf	atm-mdmx	S4	O3	0	1	0	1	1
NT_3	link combi	wip1-arf	atm-cyce	S4	O3	0	1	0	1	1
NT_3	link combi	wip1-arf	atm-rb	S4	O3	0	1	0	1	1
NT_3	link combi	wip1-arf	atm-e2f1	S4	O3	0	1	0	1	1
NT_3	node link both	akt	bcl2-bax	S1	O3	1	0.730408	1	0.490129	1.00038
NT_3	node link both	akt	bcl2-casp	S1	O3	1	0.687122	1	0.43365	0.941099
NT_3	node link both	akt	cyce-mdm2	S3	O3	1	0.477973	1	0.420354	1.23013
NT_3	node link both	akt	cyce-rb	S4	O3	7.62939e-05	1	0.491699	1	1.36962
NT_3	node link both	akt	cyce-bax	S3	O3	1	0.630857	1	0.540327	0.864037
NT_3	node link both	akt	mdm2-p53	S3	O3	1	0.543515	1	0.456665	0.744411
NT_3	node link both	akt	mdm2-mdmx	S3	O3	1	0.784264	1	0.834304	1.07415
NT_3	node link both	akt	mdm2-p21	S3	O3	1	0.729997	1	0.54143	0.999821
NT_3	node link both	akt	mdm2-rb	S3	O3	1	0.730714	1	0.541289	1.0008
NT_3	node link both	akt	mdm2-e2f1	S3	O1	1	0.793909	0.184219	1	1.08736
NT_3	node link both	akt	wip1-atm	S1	O3	1	0.755441	1	0.659742	1.03467
NT_3	node link both	akt	wip1-p53	S1	O3	1	0.553507	1	0.424196	0.758096
NT_3	node link both	akt	wip1-mdm2	S1	O3	1	0.761105	1	0.648482	1.04243
NT_3	node link both	akt	wip1-mdmx	S1	O3	1	0.741398	1	0.54097	1.01544
NT_3	node link both	akt	wip1-arf	S1	O3	1	0.843604	1	0.807067	1.15542
NT_3	node link both	akt	atm-p53	S3	O3	1	0.929178	0.572998	0.985743	1.27262
NT_3	node link both	akt	atm-mdm2	S3	O3	1	0.527406	1	0.420527	1.41158
NT_3	node link both	akt	atm-mdmx	S4	O3	0.000564575	1	0.991821	0.646821	1.36962
NT_3	node link both	akt	atm-cyce	S3	O3	1	0.729555	1	0.540859	0.999215
NT_3	node link both	akt	atm-rb	S3	O3	1	0.729943	1	0.540367	0.999747
NT_3	node link both	akt	atm-e2f1	S3	O3	1	0.729997	1	0.54045	0.999821
NT_3	node link both	bcl2	akt-mdm2	S2	O3	0	1	0.99585	0.920165	1
NT_3	node link both	bcl2	akt-mdmx	S1	O3	1	0.823532	1	0.687281	0.935029
NT_3	node link both	bcl2	akt-p21	S2	O3	0	1	0.996094	0.919775	1
NT_3	node link both	bcl2	akt-bcl2	S2	O3	0	1	0.996094	0.731746	1
NT_3	node link both	bcl2	akt-bax	S2	O3	0	1	0.996094	0.919862	1
NT_3	node link both	bcl2	akt-casp	S2	O3	0	1	0.996094	0.672855	1
NT_3	node link both	bcl2	cyce-mdm2	S1	O3	0.965363	0.667093	0.958572	0.656105	0.803187
NT_3	node link both	bcl2	cyce-rb	S2	O3	0	1	1.52588e-05	1	1
NT_3	node link both	bcl2	cyce-bax	S2	O3	0	1	0.996094	0.920134	1
NT_3	node link both	bcl2	mdm2-p53	S3	O3	0.98877	0.847565	0.996094	0.822747	0
NT_3	node link both	bcl2	mdm2-mdmx	S4	O3	0.239166	1	0.194794	1	1
NT_3	node link both	bcl2	mdm2-p21	S4	O3	0	1	0.996094	0.919874	1
NT_3	node link both	bcl2	mdm2-rb	S4	O3	0	1	0.994141	0.920254	1
NT_3	node link both	bcl2	mdm2-e2f1	S4	O3	0	1	0	1	1
NT_3	node link both	bcl2	wip1-atm	S4	O3	0.00805664	1	0.00805664	1	1
NT_3	node link both	bcl2	wip1-p53	S4	O3	0.478867	1	0.999268	0.712767	1
NT_3	node link both	bcl2	wip1-mdm2	S4	O3	0	1	0.996094	0.920236	1
NT_3	node link both	bcl2	wip1-mdmx	S4	O3	0	1	0.99585	0.920016	1
NT_3	node link both	bcl2	wip1-arf	S4	O3	0	1	0	1	1
NT_3	node link both	bcl2	atm-p53	S4	O3	0	1	0	1	1
NT_3	node link both	bcl2	atm-mdm2	S3	O3	0.978134	0.713225	0.963242	0.655234	0.932069
NT_3	node link both	bcl2	atm-mdmx	S3	O3	0.938461	0.930187	0.973297	0.921084	0
NT_3	node link both	bcl2	atm-cyce	S4	O3	0	1	0.985474	0.920645	1
NT_3	node link both	bcl2	atm-rb	S4	O3	0	1	1	0.919318	1
NT_3	node link both	bcl2	atm-e2f1	S4	O3	0	1	0.995117	0.919428	1
NT_3	node link both	cyce	akt-mdm2	S4	O3	0.170547	1	0.170547	1	1
NT_3	node link both	cyce	akt-mdmx	S4	O3	0.707642	0.836619	0.741348	0.817336	0.949887
NT_3	node link both	cyce	akt-p21	S4	O3	0.497208	1	0.494995	1	1
NT_3	node link both	cyce	akt-bcl2	S3	O3	0.883911	0.770716	0.930252	0.708927	0
NT_3	node link both	cyce	akt-bax	S3	O3	0.993164	0.799905	0.993164	0.783538	0
NT_3	node link both	cyce	akt-casp	S3	O3	0.993164	0.749068	0.993164	0.667079	0
NT_3	node link both	cyce	bcl2-bax	S1	O3	0.872208	0.798382	0.924301	0.740365	0
NT_3	node link both	cyce	bcl2-casp	S1	O3	0.881104	0.770979	0.927811	0.707402	0
NT_3	node link both	cyce	mdm2-p53	S3	O3	0.997803	0.634085	0.994873	0.626028	0
NT_3	node link both	cyce	mdm2-mdmx	S4	O3	0.183838	1	0.183838	1	1
NT_3	node link both	cyce	mdm2-p21	S4	O3	0.496658	1	0.493591	1	1
NT_3	node link both	cyce	mdm2-rb	S4	O3	0.000152588	1	0.000183105	1	1
NT_3	node link both	cyce	mdm2-e2f1	S4	O3	0.049408	1	0.049408	1	1
NT_3	node link both	cyce	wip1-atm	S2	O3	0.524384	0.891516	0.505096	0.898196	0
NT_3	node link both	cyce	wip1-p53	S2	O3	0.720444	0.822152	0.711594	0.825092	0
NT_3	node link both	cyce	wip1-mdm2	S2	O3	0.174332	1	0.174332	1	1
NT_3	node link both	cyce	wip1-mdmx	S2	O3	0.493347	1	0.496262	1	1
NT_3	node link both	cyce	wip1-arf	S2	O3	0.588409	0.983781	0.588409	0.983627	0
NT_3	node link both	cyce	atm-p53	S4	O3	0.250183	1	0.250183	1	1
NT_3	node link both	cyce	atm-mdm2	S4	O3	0.79216	0.645872	0.790375	0.655217	0.84405
NT_3	node link both	cyce	atm-mdmx	S4	O3	0.608917	0.87278	0.598175	0.875069	0
NT_3	node link both	cyce	atm-cyce	S4	O3	0.495911	1	0.495605	1	1
NT_3	node link both	cyce	atm-rb	S4	O3	0.708115	0.83524	0.686737	0.844961	0
NT_3	node link both	cyce	atm-e2f1	S4	O3	0.359344	1	0.359344	1	1
NT_3	node link both	mdm2	akt-mdm2	S4	O3	0	1	0	1	1
NT_3	node link both	mdm2	akt-mdmx	S4	O3	0	1	0	1	1.13539
NT_3	node link both	mdm2	akt-p21	S4	O3	0	1	0	1	1
NT_3	node link both	mdm2	akt-bcl2	S4	O3	0	1	0	1	1
NT_3	node link both	mdm2	akt-bax	S4	O3	0	1	0	1	1
NT_3	node link both	mdm2	akt-casp	S4	O3	0	1	0	1	1
NT_3	node link both	mdm2	bcl2-bax	S4	O3	0	1	0	1	1
NT_3	node link both	mdm2	bcl2-casp	S4	O3	0	1	0	1	1
NT_3	node link both	mdm2	cyce-mdm2	S4	O3	0	1	0	1	1.20401
NT_3	node link both	mdm2	cyce-rb	S4	O3	0	1	0	1	1
NT_3	node link both	mdm2	cyce-bax	S4	O3	0	1	0	1	1
NT_3	node link both	mdm2	wip1-atm	S4	O3	0.00976562	1	0.00976562	1	1
NT_3	node link both	mdm2	wip1-p53	S4	O3	1.52588e-05	1	1.52588e-05	1	1
NT_3	node link both	mdm2	wip1-mdm2	S4	O3	0	1	0	1	1
NT_3	node link both	mdm2	wip1-mdmx	S4	O3	0	1	0	1	1
NT_3	node link both	mdm2	wip1-arf	S4	O3	0	1	0	1	1
NT_3	node link both	mdm2	atm-p53	S4	O3	0	1	0	1	1
NT_3	node link both	mdm2	atm-mdm2	S4	O3	1.52588e-05	1	0	1	1.30684
NT_3	node link both	mdm2	atm-mdmx	S4	O3	0	1	0	1	1
NT_3	node link both	mdm2	atm-cyce	S4	O3	0	1	0	1	1
NT_3	node link both	mdm2	atm-rb	S4	O3	0	1	0	1	1
NT_3	node link both	mdm2	atm-e2f1	S4	O3	0	1	0	1	1
NT_3	node link both	wip1	akt-mdm2	S2	O3	0.0109863	1	0.0109863	1	1
NT_3	node link both	wip1	akt-mdmx	S1	O3	1	0.945664	1	0.948878	1.0737
NT_3	node link both	wip1	akt-p21	S2	O3	0.0114746	1	0.013916	1	1
NT_3	node link both	wip1	akt-bcl2	S2	O3	0.0114746	1	0.013916	1	1
NT_3	node link both	wip1	akt-bax	S1	O3	0.986816	0.91407	0.997559	0.928571	0
NT_3	node link both	wip1	akt-casp	S2	O3	0.0114746	1	0.013916	1	1
NT_3	node link both	wip1	bcl2-bax	S4	O3	0.0114746	1	0.013916	1	1
NT_3	node link both	wip1	bcl2-casp	S4	O3	0.0114746	1	0.013916	1	1
NT_3	node link both	wip1	cyce-mdm2	S2	O3	0.0300293	1	0.0202637	1	1.20401
NT_3	node link both	wip1	cyce-rb	S1	O1	0.980469	0.948292	0.0166016	1	0
NT_3	node link both	wip1	cyce-bax	S2	O3	0.0114746	1	0.173096	1	1
NT_3	node link both	wip1	mdm2-p53	S3	O3	0.986816	0.631675	0.997559	0.602527	0
NT_3	node link both	wip1	mdm2-mdmx	S4	O3	0.0065918	1	0.0065918	1	1
NT_3	node link both	wip1	mdm2-p21	S4	O3	0.0114746	1	0.013916	1	1
NT_3	node link both	wip1	mdm2-rb	S4	O3	0.00805664	1	0.012207	1	1
NT_3	node link both	wip1	mdm2-e2f1	S4	O3	0.00952148	1	0.0119629	1	1
NT_3	node link both	wip1	atm-p53	S4	O3	0.00390625	1	0.00390625	1	1
NT_3	node link both	wip1	atm-mdm2	S4	O3	0.0341797	1	0.0255127	1	1.30684
NT_3	node link both	wip1	atm-mdmx	S4	O3	0.00488281	1	0.00512695	1	1
NT_3	node link both	wip1	atm-cyce	S4	O3	0.0114746	1	0.0151367	1	1
NT_3	node link both	wip1	atm-rb	S4	O3	0.00732422	1	0.0343018	1	1
NT_3	node link both	wip1	atm-e2f1	S4	O3	0.0114746	1	0.187744	1	1
NT_3	node link both	atm	akt-mdm2	S4	O3	0.148315	1	0.244659	1	1
NT_3	node link both	atm	akt-mdmx	S4	O3	0.495621	1	0.538177	0.783052	1.13539
NT_3	node link both	atm	akt-p21	S4	O3	0.185532	1	0.359818	1	1
NT_3	node link both	atm	akt-bcl2	S4	O3	0.438934	1	0.614075	0.748991	1
NT_3	node link both	atm	akt-bax	S4	O3	0.322815	1	0.415878	1	1
NT_3	node link both	atm	akt-casp	S3	O3	1	0.68963	1	0.618838	0
NT_3	node link both	atm	bcl2-bax	S4	O3	0.243637	1	0.626816	0.754763	1
NT_3	node link both	atm	bcl2-casp	S4	O3	0.457932	1	0.628036	0.747459	1
NT_3	node link both	atm	cyce-mdm2	S4	O3	0.446411	1	0.468323	1	1.20401
NT_3	node link both	atm	cyce-rb	S4	O3	0.158127	1	0.304794	1	1
NT_3	node link both	atm	cyce-bax	S4	O3	0.317871	1	0.370712	1	1
NT_3	node link both	atm	mdm2-p53	S4	O3	0.792389	0.802344	0.830566	0.798096	0
NT_3	node link both	atm	mdm2-mdmx	S4	O3	0.163742	1	0.236908	1	1
NT_3	node link both	atm	mdm2-p21	S4	O3	0.185532	1	0.359818	1	1
NT_3	node link both	atm	mdm2-rb	S4	O3	0.179245	1	0.343384	1	1
NT_3	node link both	atm	mdm2-e2f1	S4	O3	0.0339203	1	0.0498962	1	1
NT_3	node link both	atm	wip1-atm	S4	O3	0.195511	1	0.361404	1	1
NT_3	node link both	atm	wip1-p53	S3	O3	0.949463	0.669369	0.965103	0.656168	0
NT_3	node link both	atm	wip1-mdm2	S4	O3	0.149323	1	0.238373	1	1
NT_3	node link both	atm	wip1-mdmx	S4	O3	0.198563	1	0.372864	1	1
NT_3	node link both	atm	wip1-arf	S4	O3	0.147919	1	0.329056	1	1
NT_5	node single	akt	akt	S1	O3	1	0.540486	1	0.540804	-1
NT_5	node single	bcl2	bcl2	S1	O3	0.996094	0.91958	0.996094	0.920112	-1
NT_5	node single	cyce	cyce	S4	O3	0.494202	1	0.495895	1	-1
NT_5	node single	mdm2	mdm2	S4	O3	0	1	0	1	-1
NT_5	node single	wip1	wip1	S1	O1	0.997559	0.910919	0.013916	1	-1
NT_5	node single	atm	atm	S4	O3	0.390533	1	0.361404	1	-1
NT_5	node combi	akt	bcl2	S1	O3	1	0.4332	1	0.432124	1.27259
NT_5	node combi	akt	cyce	S1	O3	1	0.474471	0.844727	0.532359	0.87786
NT_5	node combi	akt	mdm2	S3	O3	0.00306702	1	0.113281	1	1.85019
NT_5	node combi	akt	wip1	S1	O2	1	0.428637	1	0.753335	1.26361
NT_5	node combi	akt	atm	S3	O3	0.685059	0.952859	0.350586	1	1.76297
NT_5	node combi	bcl2	cyce	S1	O3	0.927856	0.707953	0.929886	0.708625	0.769865
NT_5	node combi	bcl2	mdm2	S3	O3	3.05176e-05	1	0	1	1.08745
NT_5	node combi	bcl2	wip1	S1	O1	0.997559	0.696696	0.013916	1	1.52245
NT_5	node combi	bcl2	atm	S3	O3	0.662994	0.742468	0.619095	0.747615	0.807399
NT_5	node combi	cyce	mdm2	S3	O3	0	1	0	1	1
NT_5	node combi	cyce	wip1	S3	O3	0.671463	0.878636	0.958008	0.948753	0.96456
NT_5	node combi	cyce	atm	S3	O3	0.386963	1	0.347733	1	1
NT_5	node combi	mdm2	wip1	S1	O3	0.845703	0.957896	0.876953	0.956068	1.05157
NT_5	node combi	mdm2	atm	S3	O3	0	1	0	1	1
NT_5	node combi	wip1	atm	S3	O1	0.687424	0.841729	0.000152588	1	0.924043
NT_5	link single	akt-mdm2	akt-mdm2	S2	O3	0	1	0	1	-1
NT_5	link single	akt-mdmx	akt-mdmx	S1	O3	1	0.888501	1	0.888019	-1
NT_5	link single	akt-p21	akt-p21	S2	O3	0	1	0	1	-1
NT_5	link single	akt-bcl2	akt-bcl2	S1	O3	0.996094	0.920151	0.996094	0.91985	-1
NT_5	link single	akt-bax	akt-bax	S2	O3	0	1	0	1	-1
NT_5	link single	akt-casp	akt-casp	S2	O3	0	1	0	1	-1
NT_5	link single	bcl2-bax	bcl2-bax	S2	O3	0	1	0	1	-1
NT_5	link single	bcl2-casp	bcl2-casp	S1	O3	0.996094	0.91998	0.996094	0.919463	-1
NT_5	link single	cyce-mdm2	cyce-mdm2	S4	O3	0.684326	0.843887	0.684937	0.84357	-1
NT_5	link single	cyce-rb	cyce-rb	S4	O3	0	1	0	1	-1
NT_5	link single	cyce-bax	cyce-bax	S4	O3	0	1	0	1	-1
NT_5	link single	mdm2-p53	mdm2-p53	S4	O3	0.488647	1	0.200684	1	-1
NT_5	link single	mdm2-mdmx	mdm2-mdmx	S4	O3	0.325058	1	0.188385	1	-1
NT_5	link single	mdm2-p21	mdm2-p21	S4	O3	0	1	0	1	-1
NT_5	link single	mdm2-rb	mdm2-rb	S4	O3	0	1	0	1	-1
NT_5	link single	mdm2-e2f1	mdm2-e2f1	S4	O3	0	1	0	1	-1
NT_5	link single	wip1-atm	wip1-atm	S2	O3	0.00805664	1	0.00805664	1	-1
NT_5	link single	wip1-p53	wip1-p53	S1	O3	0.999268	0.911362	0.999268	0.911517	-1
NT_5	link single	wip1-mdm2	wip1-mdm2	S2	O3	0	1	0	1	-1
NT_5	link single	wip1-mdmx	wip1-mdmx	S2	O3	0	1	0	1	-1
NT_5	link single	wip1-arf	wip1-arf	S2	O3	0	1	0	1	-1
NT_5	link single	atm-p53	atm-p53	S4	O3	0	1	0	1	-1
NT_5	link single	atm-mdm2	atm-mdm2	S4	O3	0.68692	0.84352	0.688034	0.842819	-1
NT_5	link single	atm-mdmx	atm-mdmx	S4	O3	0.0525818	1	0.0403137	1	-1
NT_5	link single	atm-cyce	atm-cyce	S4	O3	0	1	0	1	-1
NT_5	link single	atm-rb	atm-rb	S4	O3	0	1	0	1	-1
NT_5	link single	atm-e2f1	atm-e2f1	S4	O3	0	1	0	1	-1
NT_5	link combi	akt-mdm2	bcl2-bax	S2	O3	0	1	0	1	1
NT_5	link combi	akt-mdm2	bcl2-casp	S1	O3	0.99585	0.92011	0.99585	0.920151	1.00014
NT_5	link combi	akt-mdmx	bcl2-bax	S1	O3	1	0.78273	1	0.782145	0.880956
NT_5	link combi	akt-mdmx	bcl2-casp	S1	O3	1	0.686991	1	0.68733	1.51995
NT_5	link combi	akt-p21	bcl2-bax	S2	O3	0	1	0	1	1
NT_5	link combi	akt-p21	bcl2-casp	S1	O3	0.996094	0.919858	0.996094	0.919947	0.999867
NT_5	link combi	akt-bcl2	bcl2-bax	S1	O3	0.996094	0.746166	0.996094	0.746367	0.810917
NT_5	link combi	akt-bcl2	bcl2-casp	S1	O3	0.996094	0.731278	0.996094	0.72975	1.58962
NT_5	link combi	akt-bax	bcl2-bax	S2	O3	0	1	0	1	1
NT_5	link combi	akt-bax	bcl2-casp	S1	O3	0.996094	0.919931	0.996094	0.919886	0.999946
NT_5	link combi	akt-casp	bcl2-bax	S2	O3	0	1	0	1	1
NT_5	link combi	akt-casp	bcl2-casp	S1	O3	0.996094	0.673128	0.996094	0.673419	0.731677
NT_5	link combi	akt-mdm2	cyce-mdm2	S2	O3	0.361084	1	0.410309	1	1.18499
NT_5	link combi	akt-mdm2	cyce-rb	S2	O3	0	1	0	1	1
NT_5	link combi	akt-mdm2	cyce-bax	S2	O3	0	1	0	1	1
NT_5	link combi	akt-mdmx	cyce-mdm2	S1	O3	0.960037	0.668717	0.960953	0.668908	1.54506
NT_5	link combi	akt-mdmx	cyce-rb	S1	O3	1	0.925397	1	0.933593	1.04153
NT_5	link combi	akt-mdmx	cyce-bax	S1	O3	1	0.888791	1	0.888497	1.00033
NT_5	link combi	akt-p21	cyce-mdm2	S2	O3	0.68779	0.843445	0.68364	0.843825	0.999476
NT_5	link combi	akt-p21	cyce-rb	S2	O3	0	1	0	1	1
NT_5	link combi	akt-p21	cyce-bax	S2	O3	0	1	0	1	1
NT_5	link combi	akt-bcl2	cyce-mdm2	S1	O3	0.957657	0.655903	0.958801	0.65483	1.49006
NT_5	link combi	akt-bcl2	cyce-rb	S2	O3	0	1	0	1	1.08678
NT_5	link combi	akt-bcl2	cyce-bax	S1	O3	0.996094	0.920234	0.996094	0.919632	1.00009
NT_5	link combi	akt-bax	cyce-mdm2	S2	O3	0.686646	0.843425	0.684433	0.843674	0.999453
NT_5	link combi	akt-bax	cyce-rb	S2	O3	0	1	0	1	1
NT_5	link combi	akt-bax	cyce-bax	S2	O3	0	1	0	1	1
NT_5	link combi	akt-casp	cyce-mdm2	S1	O3	0.996094	0.609821	0.996094	0.61041	0.722634
NT_5	link combi	akt-casp	cyce-rb	S2	O3	0	1	0	1	1
NT_5	link combi	akt-casp	cyce-bax	S2	O3	0	1	0	1	1
NT_5	link combi	akt-mdm2	mdm2-p53	S4	O3	0.18335	1	0.158691	1	1
NT_5	link combi	akt-mdm2	mdm2-mdmx	S4	O3	0.288422	1	0.166626	1	1
NT_5	link combi	akt-mdm2	mdm2-p21	S4	O3	0	1	0	1	1
NT_5	link combi	akt-mdm2	mdm2-rb	S4	O3	0	1	0	1	1
NT_5	link combi	akt-mdm2	mdm2-e2f1	S4	O3	0	1	0	1	1
NT_5	link combi	akt-mdmx	mdm2-p53	S3	O3	1	0.727869	1	0.726003	0.81921
NT_5	link combi	akt-mdmx	mdm2-mdmx	S4	O3	0.748962	0.927568	0.939545	0.918625	1.04397
NT_5	link combi	akt-mdmx	mdm2-p21	S3	O3	1	0.888686	1	0.889318	1.00021
NT_5	link combi	akt-mdmx	mdm2-rb	S3	O3	1	0.888895	1	0.888614	1.00044
NT_5	link combi	akt-mdmx	mdm2-e2f1	S3	O1	1	0.923321	0.110352	1	1.03919
NT_5	link combi	akt-p21	mdm2-p53	S4	O3	0.496948	1	0.200684	1	1
NT_5	link combi	akt-p21	mdm2-mdmx	S4	O3	0.319412	1	0.183563	1	1
NT_5	link combi	akt-p21	mdm2-p21	S4	O3	0	1	0	1	1
NT_5	link combi	akt-p21	mdm2-rb	S4	O3	0	1	0	1	1
NT_5	link combi	akt-p21	mdm2-e2f1	S4	O3	0	1	0	1	1
NT_5	link combi	akt-bcl2	mdm2-p53	S3	O3	0.996094	0.812125	0.996094	0.823381	0.8826
NT_5	link combi	akt-bcl2	mdm2-mdmx	S4	O3	0.574524	0.986978	0.192505	1	1.07263
NT_5	link combi	akt-bcl2	mdm2-p21	S3	O3	0.996094	0.919978	0.996094	0.91998	0.999812
NT_5	link combi	akt-bcl2	mdm2-rb	S3	O3	0.991211	0.920836	0.994141	0.920002	1.00074
NT_5	link combi	akt-bcl2	mdm2-e2f1	S4	O3	1.52588e-05	1	0	1	1.08678
NT_5	link combi	akt-bax	mdm2-p53	S4	O3	0.488647	1	0.200684	1	1
NT_5	link combi	akt-bax	mdm2-mdmx	S4	O3	0.400406	1	0.225708	1	1
NT_5	link combi	akt-bax	mdm2-p21	S4	O3	0	1	0	1	1
NT_5	link combi	akt-bax	mdm2-rb	S4	O3	0	1	0	1	1
NT_5	link combi	akt-bax	mdm2-e2f1	S4	O3	0	1	0	1	1
NT_5	link combi	akt-casp	mdm2-p53	S4	O3	0.488647	1	0.200684	1	1
NT_5	link combi	akt-casp	mdm2-mdmx	S3	O1	0.996094	0.941096	0.246582	1	0
NT_5	link combi	akt-casp	mdm2-p21	S4	O3	0	1	0	1	1
NT_5	link combi	akt-casp	mdm2-rb	S4	O3	0	1	0	1	1
NT_5	link combi	akt-casp	mdm2-e2f1	S4	O3	0	1	0	1	1
NT_5	link combi	akt-mdm2	wip1-atm	S2	O3	0.00854492	1	0.00854492	1	1
NT_5	link combi	akt-mdm2	wip1-p53	S1	O3	0.999023	0.911889	0.999023	0.911039	1.00058
NT_5	link combi	akt-mdm2	wip1-mdm2	S2	O3	0	1	0	1	1
NT_5	link combi	akt-mdm2	wip1-mdmx	S2	O3	0	1	0	1	1
NT_5	link combi	akt-mdm2	wip1-arf	S2	O3	0	1	0	1	1
NT_5	link combi	akt-mdmx	wip1-atm	S1	O3	1	0.884182	1	0.905766	0.995139
NT_5	link combi	akt-mdmx	wip1-p53	S1	O3	1	0.679859	1	0.678412	1.51116
NT_5	link combi	akt-mdmx	wip1-mdm2	S1	O3	1	0.888103	1	0.888981	0.999552
NT_5	link combi	akt-mdmx	wip1-mdmx	S1	O3	1	0.888969	1	0.889085	1.00053
NT_5	link combi	akt-mdmx	wip1-arf	S1	O1	1	0.889368	0.00012207	1	1.00098
NT_5	link combi	akt-p21	wip1-atm	S2	O3	0.00805664	1	0.00805664	1	1
NT_5	link combi	akt-p21	wip1-p53	S1	O3	0.999268	0.911106	0.999268	0.91107	0.99972
NT_5	link combi	akt-p21	wip1-mdm2	S2	O3	0	1	0	1	1
NT_5	link combi	akt-p21	wip1-mdmx	S2	O3	0	1	0	1	1
NT_5	link combi	akt-p21	wip1-arf	S2	O3	0	1	0	1	1
NT_5	link combi	akt-bcl2	wip1-atm	S1	O1	0.994263	0.876522	0.00805664	1	0.952584
NT_5	link combi	akt-bcl2	wip1-p53	S1	O3	0.999268	0.714334	0.999268	0.713791	1.56013
NT_5	link combi	akt-bcl2	wip1-mdm2	S1	O3	0.996094	0.920437	0.996094	0.919937	1.00031
NT_5	link combi	akt-bcl2	wip1-mdmx	S1	O3	0.99585	0.919836	0.99585	0.92009	0.999658
NT_5	link combi	akt-bcl2	wip1-arf	S1	O1	0.996094	0.920155	1.52588e-05	1	1
NT_5	link combi	akt-bax	wip1-atm	S2	O3	0.00805664	1	0.00805664	1	1
NT_5	link combi	akt-bax	wip1-p53	S1	O3	0.999268	0.910063	0.999268	0.910464	0.998575
NT_5	link combi	akt-bax	wip1-mdm2	S2	O3	0	1	0	1	1
NT_5	link combi	akt-bax	wip1-mdmx	S2	O3	0	1	0	1	1
NT_5	link combi	akt-bax	wip1-arf	S2	O3	0	1	0	1	1
NT_5	link combi	akt-casp	wip1-atm	S2	O3	0.00805664	1	0.00805664	1	1
NT_5	link combi	akt-casp	wip1-p53	S1	O3	0.999268	0.64466	0.999268	0.643932	0.707359
NT_5	link combi	akt-casp	wip1-mdm2	S2	O3	0	1	0	1	1
NT_5	link combi	akt-casp	wip1-mdmx	S2	O3	0	1	0	1	1
NT_5	link combi	akt-casp	wip1-arf	S2	O3	0	1	0	1	1
NT_5	link combi	akt-mdm2	atm-p53	S4	O3	0	1	0	1	1
NT_5	link combi	akt-mdm2	atm-mdm2	S4	O3	0.393448	1	0.386719	1	1.18551
NT_5	link combi	akt-mdm2	atm-mdmx	S4	O3	0.0411987	1	0.0284424	1	1
NT_5	link combi	akt-mdm2	atm-cyce	S4	O3	0	1	0	1	1
NT_5	link combi	akt-mdm2	atm-rb	S4	O3	0	1	0	1	1
NT_5	link combi	akt-mdm2	atm-e2f1	S4	O3	0	1	0	1	1
NT_5	link combi	akt-mdmx	atm-p53	S4	O3	0.520172	0.995884	0.424866	1	1.12086
NT_5	link combi	akt-mdmx	atm-mdm2	S3	O3	0.958206	0.66869	0.959641	0.668787	1.54534
NT_5	link combi	akt-mdmx	atm-mdmx	S4	O3	0	1	0	1	1.12549
NT_5	link combi	akt-mdmx	atm-cyce	S3	O3	1	0.887772	1	0.889661	0.99918
NT_5	link combi	akt-mdmx	atm-rb	S3	O3	1	0.889391	1	0.888609	1.001
NT_5	link combi	akt-mdmx	atm-e2f1	S3	O3	1	0.88906	1	0.888291	1.00063
NT_5	link combi	akt-p21	atm-p53	S4	O3	0	1	0	1	1
NT_5	link combi	akt-p21	atm-mdm2	S4	O3	0.685501	0.843237	0.686447	0.843735	0.999664
NT_5	link combi	akt-p21	atm-mdmx	S4	O3	0.0513	1	0.0395203	1	1
NT_5	link combi	akt-p21	atm-cyce	S4	O3	0	1	0	1	1
NT_5	link combi	akt-p21	atm-rb	S4	O3	0	1	0	1	1
NT_5	link combi	akt-p21	atm-e2f1	S4	O3	0	1	0	1	1
NT_5	link combi	akt-bcl2	atm-p53	S4	O3	0	1	0	1	1.08678
NT_5	link combi	akt-bcl2	atm-mdm2	S3	O3	0.963135	0.653913	0.961899	0.655413	1.48588
NT_5	link combi	akt-bcl2	atm-mdmx	S3	O3	0.956207	0.921513	0.973297	0.920711	1.00148
NT_5	link combi	akt-bcl2	atm-cyce	S3	O3	0.987427	0.920295	0.985474	0.919853	1.00016
NT_5	link combi	akt-bcl2	atm-rb	S3	O3	1	0.919889	1	0.919645	0.999714
NT_5	link combi	akt-bcl2	atm-e2f1	S3	O3	0.993164	0.920247	0.995117	0.919846	1.0001
NT_5	link combi	akt-bax	atm-p53	S4	O3	0	1	0	1	1
NT_5	link combi	akt-bax	atm-mdm2	S4	O3	0.684952	0.843563	0.691376	0.842936	1.00005
NT_5	link combi	akt-bax	atm-mdmx	S4	O3	0.0818481	1	0.0493774	1	1
NT_5	link combi	akt-bax	atm-cyce	S4	O3	0	1	0	1	1
NT_5	link combi	akt-bax	atm-rb	S4	O3	0	1	0	1	1
NT_5	link combi	akt-bax	atm-e2f1	S4	O3	0	1	0	1	1
NT_5	link combi	akt-casp	atm-p53	S4	O3	0	1	0	1	1
NT_5	link combi	akt-casp	atm-mdm2	S3	O3	1	0.608538	1	0.609552	0.721427
NT_5	link combi	akt-casp	atm-mdmx	S4	O3	0.086792	1	0.0543213	1	1
NT_5	link combi	akt-casp	atm-cyce	S4	O3	0	1	0	1	1
NT_5	link combi	akt-casp	atm-rb	S4	O3	0	1	0	1	1
NT_5	link combi	akt-casp	atm-e2f1	S4	O3	0	1	0	1	1
NT_5	link combi	bcl2-bax	cyce-mdm2	S1	O3	0.957626	0.687106	0.958328	0.68699	0.814216
NT_5	link combi	bcl2-bax	cyce-rb	S2	O3	0	1	0	1	1
NT_5	link combi	bcl2-bax	cyce-bax	S2	O3	0	1	0	1	1
NT_5	link combi	bcl2-casp	cyce-mdm2	S1	O3	0.961121	0.654223	0.958359	0.655776	1.48638
NT_5	link combi	bcl2-casp	cyce-rb	S2	O3	1.52588e-05	1	0	1	1.08698
NT_5	link combi	bcl2-casp	cyce-bax	S1	O3	0.996094	0.919955	0.996094	0.920202	0.999972
NT_5	link combi	bcl2-bax	mdm2-p53	S4	O3	0.488647	1	0.200684	1	1
NT_5	link combi	bcl2-bax	mdm2-mdmx	S4	O3	0.570587	0.987591	0.222015	1	0
NT_5	link combi	bcl2-bax	mdm2-p21	S4	O3	0	1	0	1	1
NT_5	link combi	bcl2-bax	mdm2-rb	S4	O3	0	1	0	1	1
NT_5	link combi	bcl2-bax	mdm2-e2f1	S4	O3	0	1	0	1	1
NT_5	link combi	bcl2-casp	mdm2-p53	S3	O3	0.996094	0.811657	0.996094	0.822195	0.882254
NT_5	link combi	bcl2-casp	mdm2-mdmx	S4	O3	0.583252	0.985687	0.202332	1	1.07142
NT_5	link combi	bcl2-casp	mdm2-p21	S3	O3	0.996094	0.920314	0.996094	0.920051	1.00036
NT_5	link combi	bcl2-casp	mdm2-rb	S3	O3	0.991211	0.920523	0.994141	0.920189	1.00059
NT_5	link combi	bcl2-casp	mdm2-e2f1	S4	O3	0	1	0	1	1.08698
NT_5	link combi	bcl2-bax	wip1-atm	S2	O3	0.00805664	1	0.00805664	1	1
NT_5	link combi	bcl2-bax	wip1-p53	S1	O3	0.999268	0.727324	0.999268	0.727629	0.798063
NT_5	link combi	bcl2-bax	wip1-mdm2	S2	O3	0	1	0	1	1
NT_5	link combi	bcl2-bax	wip1-mdmx	S2	O3	0	1	0	1	1
NT_5	link combi	bcl2-bax	wip1-arf	S2	O3	0	1	0	1	1
NT_5	link combi	bcl2-casp	wip1-atm	S1	O1	0.994263	0.876854	0.00805664	1	0.953122
NT_5	link combi	bcl2-casp	wip1-p53	S1	O3	0.999268	0.715186	0.999268	0.714942	1.56214
NT_5	link combi	bcl2-casp	wip1-mdm2	S1	O3	0.996094	0.920202	0.996094	0.919949	1.00024
NT_5	link combi	bcl2-casp	wip1-mdmx	S1	O3	0.99585	0.920349	0.99585	0.919992	1.0004
NT_5	link combi	bcl2-casp	wip1-arf	S1	O1	0.996094	0.920108	1.52588e-05	1	1.00014
NT_5	link combi	bcl2-bax	atm-p53	S4	O3	0	1	0	1	1
NT_5	link combi	bcl2-bax	atm-mdm2	S3	O3	0.961945	0.686552	0.960571	0.686609	0.813914
NT_5	link combi	bcl2-bax	atm-mdmx	S4	O3	0.0585327	1	0.0453491	1	1
NT_5	link combi	bcl2-bax	atm-cyce	S4	O3	0	1	0	1	1
NT_5	link combi	bcl2-bax	atm-rb	S4	O3	0	1	0	1	1
NT_5	link combi	bcl2-bax	atm-e2f1	S4	O3	0	1	0	1	1
NT_5	link combi	bcl2-casp	atm-p53	S4	O3	0	1	0	1	1.08698
NT_5	link combi	bcl2-casp	atm-mdm2	S3	O3	0.962082	0.654959	0.96376	0.654477	1.48839
NT_5	link combi	bcl2-casp	atm-mdmx	S3	O3	0.960236	0.921775	0.977509	0.921074	1.00195
NT_5	link combi	bcl2-casp	atm-cyce	S3	O3	0.987427	0.920106	0.985474	0.920092	1.00014
NT_5	link combi	bcl2-casp	atm-rb	S3	O3	1	0.92009	1	0.919558	1.00012
NT_5	link combi	bcl2-casp	atm-e2f1	S3	O3	0.993164	0.920564	0.995117	0.919862	1.00063
NT_5	link combi	cyce-mdm2	mdm2-p53	S3	O3	0.996094	0.597899	0.996094	0.597217	0.708505
NT_5	link combi	cyce-mdm2	mdm2-mdmx	S4	O3	0.373581	1	0.244644	1	1.18499
NT_5	link combi	cyce-mdm2	mdm2-p21	S4	O3	0.686096	0.843983	0.686234	0.843634	1.00011
NT_5	link combi	cyce-mdm2	mdm2-rb	S4	O3	0.679779	0.844781	0.683502	0.84412	1.00106
NT_5	link combi	cyce-mdm2	mdm2-e2f1	S4	O3	0.185486	1	0.0756531	1	1.18499
NT_5	link combi	cyce-rb	mdm2-p53	S4	O3	0.487549	1	0.185547	1	1
NT_5	link combi	cyce-rb	mdm2-mdmx	S4	O3	0.26825	1	0.152206	1	1
NT_5	link combi	cyce-rb	mdm2-p21	S4	O3	0	1	0	1	1
NT_5	link combi	cyce-rb	mdm2-rb	S4	O3	0	1	0	1	1
NT_5	link combi	cyce-rb	mdm2-e2f1	S4	O3	0	1	0	1	1
NT_5	link combi	cyce-bax	mdm2-p53	S4	O3	0.488647	1	0.200684	1	1
NT_5	link combi	cyce-bax	mdm2-mdmx	S4	O3	0.331955	1	0.195099	1	1
NT_5	link combi	cyce-bax	mdm2-p21	S4	O3	0	1	0	1	1
NT_5	link combi	cyce-bax	mdm2-rb	S4	O3	0	1	0	1	1
NT_5	link combi	cyce-bax	mdm2-e2f1	S4	O3	0	1	0	1	1
NT_5	link combi	cyce-mdm2	wip1-atm	S3	O3	0.891907	0.78756	0.890106	0.791164	0.933253
NT_5	link combi	cyce-mdm2	wip1-p53	S3	O3	0.960754	0.650858	0.960846	0.650589	1.48542
NT_5	link combi	cyce-mdm2	wip1-mdm2	S4	O3	0.362152	1	0.241669	1	1.18499
NT_5	link combi	cyce-mdm2	wip1-mdmx	S4	O3	0.683548	0.843729	0.683884	0.843401	0.999813
NT_5	link combi	cyce-mdm2	wip1-arf	S4	O3	0.685654	0.843635	0.601776	0.98175	0.999701
NT_5	link combi	cyce-rb	wip1-atm	S4	O3	0.0219727	1	0.020752	1	1
NT_5	link combi	cyce-rb	wip1-p53	S4	O3	0.00756836	1	0.0072937	1	1.09726
NT_5	link combi	cyce-rb	wip1-mdm2	S4	O3	0	1	0	1	1
NT_5	link combi	cyce-rb	wip1-mdmx	S4	O3	0	1	0	1	1
NT_5	link combi	cyce-rb	wip1-arf	S4	O3	0	1	0	1	1
NT_5	link combi	cyce-bax	wip1-atm	S4	O3	0.00805664	1	0.00805664	1	1
NT_5	link combi	cyce-bax	wip1-p53	S3	O3	0.999268	0.910285	0.999268	0.910901	0.998819
NT_5	link combi	cyce-bax	wip1-mdm2	S4	O3	0	1	0	1	1
NT_5	link combi	cyce-bax	wip1-mdmx	S4	O3	0	1	0	1	1
NT_5	link combi	cyce-bax	wip1-arf	S4	O3	0	1	0	1	1
NT_5	link combi	cyce-mdm2	atm-p53	S4	O3	0.324539	1	0.301102	1	1.18499
NT_5	link combi	cyce-mdm2	atm-mdm2	S3	O3	0.8405	0.609156	0.837296	0.610494	1.44401
NT_5	link combi	cyce-mdm2	atm-mdmx	S4	O3	0.778793	0.811051	0.775925	0.811958	0.96109
NT_5	link combi	cyce-mdm2	atm-cyce	S4	O3	0.688217	0.843253	0.687271	0.843204	0.999249
NT_5	link combi	cyce-mdm2	atm-rb	S4	O3	0.689529	0.843472	0.687057	0.843098	0.999508
NT_5	link combi	cyce-mdm2	atm-e2f1	S4	O3	0.684662	0.844461	0.688156	0.843267	1.00068
NT_5	link combi	cyce-rb	atm-p53	S4	O3	0	1	0	1	1
NT_5	link combi	cyce-rb	atm-mdm2	S4	O3	0.51207	0.896252	0.501404	0.899577	1.06251
NT_5	link combi	cyce-rb	atm-mdmx	S4	O3	0.0313721	1	0.0233154	1	1
NT_5	link combi	cyce-rb	atm-cyce	S4	O3	0	1	0	1	1
NT_5	link combi	cyce-rb	atm-rb	S4	O3	0	1	0	1	1
NT_5	link combi	cyce-rb	atm-e2f1	S4	O3	0	1	0	1	1
NT_5	link combi	cyce-bax	atm-p53	S4	O3	0	1	0	1	1
NT_5	link combi	cyce-bax	atm-mdm2	S4	O3	0.686234	0.84388	0.690262	0.842385	1.00043
NT_5	link combi	cyce-bax	atm-mdmx	S4	O3	0.0537415	1	0.0413513	1	1
NT_5	link combi	cyce-bax	atm-cyce	S4	O3	0	1	0	1	1
NT_5	link combi	cyce-bax	atm-rb	S4	O3	0	1	0	1	1
NT_5	link combi	cyce-bax	atm-e2f1	S4	O3	0	1	0	1	1
NT_5	link combi	mdm2-p53	wip1-atm	S2	O3	0.675659	0.945155	0.994263	0.854435	0
NT_5	link combi	mdm2-p53	wip1-p53	S1	O3	0.999268	0.637037	0.999268	0.638945	0.698995
NT_5	link combi	mdm2-p53	wip1-mdm2	S2	O3	0.197876	1	0.171387	1	1
NT_5	link combi	mdm2-p53	wip1-mdmx	S1	O1	0.99585	0.934171	0.206055	1	0
NT_5	link combi	mdm2-p53	wip1-arf	S2	O3	0.488647	1	0.497437	1	1
NT_5	link combi	mdm2-mdmx	wip1-atm	S2	O3	0.258438	1	0.230621	1	1
NT_5	link combi	mdm2-mdmx	wip1-p53	S2	O3	0.571014	0.987514	0.389664	1	1.08356
NT_5	link combi	mdm2-mdmx	wip1-mdm2	S2	O3	0.292679	1	0.173553	1	1
NT_5	link combi	mdm2-mdmx	wip1-mdmx	S2	O3	0.332352	1	0.191895	1	1
NT_5	link combi	mdm2-mdmx	wip1-arf	S2	O3	0.325058	1	0	1	1
NT_5	link combi	mdm2-p21	wip1-atm	S2	O3	0.00805664	1	0.00805664	1	1
NT_5	link combi	mdm2-p21	wip1-p53	S1	O3	0.999268	0.911275	0.999268	0.911963	0.999905
NT_5	link combi	mdm2-p21	wip1-mdm2	S2	O3	0	1	0	1	1
NT_5	link combi	mdm2-p21	wip1-mdmx	S2	O3	0	1	0	1	1
NT_5	link combi	mdm2-p21	wip1-arf	S2	O3	0	1	0	1	1
NT_5	link combi	mdm2-rb	wip1-atm	S2	O3	0.00805664	1	0.00805664	1	1
NT_5	link combi	mdm2-rb	wip1-p53	S1	O3	0.999268	0.911301	0.999268	0.911273	0.999934
NT_5	link combi	mdm2-rb	wip1-mdm2	S2	O3	0	1	0	1	1
NT_5	link combi	mdm2-rb	wip1-mdmx	S2	O3	0	1	0	1	1
NT_5	link combi	mdm2-rb	wip1-arf	S2	O3	0	1	0	1	1
NT_5	link combi	mdm2-e2f1	wip1-atm	S2	O3	0.00805664	1	0.00805664	1	1
NT_5	link combi	mdm2-e2f1	wip1-p53	S2	O3	0.00675964	1	0.000198364	1	1.09726
NT_5	link combi	mdm2-e2f1	wip1-mdm2	S2	O3	0	1	0	1	1
NT_5	link combi	mdm2-e2f1	wip1-mdmx	S2	O3	0	1	0	1	1
NT_5	link combi	mdm2-e2f1	wip1-arf	S2	O3	0	1	0	1	1
NT_5	link combi	mdm2-p53	atm-p53	S3	O1	0.98999	0.947323	0.117188	1	0
NT_5	link combi	mdm2-p53	atm-mdm2	S3	O3	1	0.595707	1	0.596863	0.706216
NT_5	link combi	mdm2-p53	atm-mdmx	S4	O3	0.577759	0.98653	0.728699	0.968579	0
NT_5	link combi	mdm2-p53	atm-cyce	S4	O3	0.444214	1	0.171753	1	1
NT_5	link combi	mdm2-p53	atm-rb	S4	O3	0.497559	1	0.230225	1	1
NT_5	link combi	mdm2-p53	atm-e2f1	S4	O3	0.570435	0.987506	0.201172	1	0
NT_5	link combi	mdm2-mdmx	atm-p53	S4	O3	0.271103	1	0.169037	1	1
NT_5	link combi	mdm2-mdmx	atm-mdm2	S4	O3	0.388855	1	0.26088	1	1.18551
NT_5	link combi	mdm2-mdmx	atm-mdmx	S4	O3	0.309769	1	0.1698	1	1
NT_5	link combi	mdm2-mdmx	atm-cyce	S4	O3	0.366714	1	0.273529	1	1
NT_5	link combi	mdm2-mdmx	atm-rb	S4	O3	0.427292	1	0.36618	1	1
NT_5	link combi	mdm2-mdmx	atm-e2f1	S4	O3	0.330856	1	0.175232	1	1
NT_5	link combi	mdm2-p21	atm-p53	S4	O3	0	1	0	1	1
NT_5	link combi	mdm2-p21	atm-mdm2	S4	O3	0.687759	0.843345	0.686691	0.842952	0.999792
NT_5	link combi	mdm2-p21	atm-mdmx	S4	O3	0.0513	1	0.0395203	1	1
NT_5	link combi	mdm2-p21	atm-cyce	S4	O3	0	1	0	1	1
NT_5	link combi	mdm2-p21	atm-rb	S4	O3	0	1	0	1	1
NT_5	link combi	mdm2-p21	atm-e2f1	S4	O3	0	1	0	1	1
NT_5	link combi	mdm2-rb	atm-p53	S4	O3	0	1	0	1	1
NT_5	link combi	mdm2-rb	atm-mdm2	S4	O3	0.687775	0.843343	0.685013	0.843892	0.99979
NT_5	link combi	mdm2-rb	atm-mdmx	S4	O3	0.0365295	1	0.0292664	1	1
NT_5	link combi	mdm2-rb	atm-cyce	S4	O3	0	1	0	1	1
NT_5	link combi	mdm2-rb	atm-rb	S4	O3	0	1	0	1	1
NT_5	link combi	mdm2-rb	atm-e2f1	S4	O3	0	1	0	1	1
NT_5	link combi	mdm2-e2f1	atm-p53	S4	O3	0	1	0	1	1
NT_5	link combi	mdm2-e2f1	atm-mdm2	S4	O3	0.22464	1	0.0810547	1	1.18551
NT_5	link combi	mdm2-e2f1	atm-mdmx	S4	O3	0	1	0	1	1
NT_5	link combi	mdm2-e2f1	atm-cyce	S4	O3	0	1	0	1	1
NT_5	link combi	mdm2-e2f1	atm-rb	S4	O3	0	1	0	1	1
NT_5	link combi	mdm2-e2f1	atm-e2f1	S4	O3	0	1	0	1	1
NT_5	link combi	wip1-atm	atm-p53	S4	O3	0	1	0	1	1
NT_5	link combi	wip1-atm	atm-mdm2	S4	O3	0.695709	0.840845	0.694122	0.841251	0.996829
NT_5	link combi	wip1-atm	atm-mdmx	S4	O3	0.0696411	1	0.0577087	1	1
NT_5	link combi	wip1-atm	atm-cyce	S4	O3	0.00805664	1	0.00805664	1	1
NT_5	link combi	wip1-atm	atm-rb	S4	O3	0.00317383	1	0.00317383	1	1
NT_5	link combi	wip1-atm	atm-e2f1	S4	O3	0.00805664	1	0.00805664	1	1
NT_5	link combi	wip1-p53	atm-p53	S3	O3	0.998535	0.937379	0.998779	0.936931	1.02855
NT_5	link combi	wip1-p53	atm-mdm2	S3	O3	0.961349	0.649801	0.961777	0.651011	1.48334
NT_5	link combi	wip1-p53	atm-mdmx	S3	O3	0.968048	0.912207	0.979401	0.912372	1.00093
NT_5	link combi	wip1-p53	atm-cyce	S3	O3	0.997925	0.911333	0.998169	0.911535	0.999969
NT_5	link combi	wip1-p53	atm-rb	S3	O3	1	0.911416	1	0.911154	1.00006
NT_5	link combi	wip1-p53	atm-e2f1	S3	O3	0.999268	0.912071	0.999268	0.911527	1.00078
NT_5	link combi	wip1-mdm2	atm-p53	S4	O3	0	1	0	1	1
NT_5	link combi	wip1-mdm2	atm-mdm2	S4	O3	0.399796	1	0.291046	1	1.18551
NT_5	link combi	wip1-mdm2	atm-mdmx	S4	O3	0.0469055	1	0.0310974	1	1
NT_5	link combi	wip1-mdm2	atm-cyce	S4	O3	0	1	0	1	1
NT_5	link combi	wip1-mdm2	atm-rb	S4	O3	0	1	0	1	1
NT_5	link combi	wip1-mdm2	atm-e2f1	S4	O3	0	1	0	1	1
NT_5	link combi	wip1-mdmx	atm-p53	S4	O3	0	1	0	1	1
NT_5	link combi	wip1-mdmx	atm-mdm2	S4	O3	0.686737	0.842625	0.691422	0.842938	0.99894
NT_5	link combi	wip1-mdmx	atm-mdmx	S4	O3	0	1	0	1	1
NT_5	link combi	wip1-mdmx	atm-cyce	S4	O3	0	1	0	1	1
NT_5	link combi	wip1-mdmx	atm-rb	S4	O3	0	1	0	1	1
NT_5	link combi	wip1-mdmx	atm-e2f1	S4	O3	0	1	0	1	1
NT_5	link combi	wip1-arf	atm-p53	S4	O3	0	1	0	1	1
NT_5	link combi	wip1-arf	atm-mdm2	S4	O3	0.693573	0.842363	0.482422	1	0.998628
NT_5	link combi	wip1-arf	atm-mdmx	S4	O3	0.0525818	1	0	1	1
NT_5	link combi	wip1-arf	atm-cyce	S4	O3	0	1	0	1	1
NT_5	link combi	wip1-arf	atm-rb	S4	O3	0	1	0	1	1
NT_5	link combi	wip1-arf	atm-e2f1	S4	O3	0	1	0	1	1
NT_5	node link both	akt	bcl2-bax	S1	O3	1	0.490538	1	0.490129	0.907586
NT_5	node link both	akt	bcl2-casp	S1	O3	1	0.432809	1	0.43365	1.27123
NT_5	node link both	akt	cyce-mdm2	S1	O3	1	0.416108	1	0.420354	1.26296
NT_5	node link both	akt	cyce-rb	S1	O1	1	0.799763	0.491699	1	1.47971
NT_5	node link both	akt	cyce-bax	S1	O3	1	0.541575	1	0.540327	1.00201
NT_5	node link both	akt	mdm2-p53	S3	O3	1	0.459676	1	0.456665	0.850487
NT_5	node link both	akt	mdm2-mdmx	S3	O3	1	0.696686	1	0.834304	1.289
NT_5	node link both	akt	mdm2-p21	S3	O3	1	0.539894	1	0.54143	0.998905
NT_5	node link both	akt	mdm2-rb	S3	O3	1	0.540426	1	0.541289	0.999889
NT_5	node link both	akt	mdm2-e2f1	S3	O1	1	0.74217	0.184219	1	1.37315
NT_5	node link both	akt	wip1-atm	S1	O3	1	0.547672	1	0.659742	1.0133
NT_5	node link both	akt	wip1-p53	S1	O3	1	0.423454	1	0.424196	1.24811
NT_5	node link both	akt	wip1-mdm2	S1	O3	1	0.582184	1	0.648482	1.07715
NT_5	node link both	akt	wip1-mdmx	S1	O3	1	0.540982	1	0.54097	1.00092
NT_5	node link both	akt	wip1-arf	S1	O2	1	0.540585	1	0.807067	1.00018
NT_5	node link both	akt	atm-p53	S3	O3	1	0.922129	0.572998	0.985743	1.70611
NT_5	node link both	akt	atm-mdm2	S3	O3	1	0.416741	1	0.420527	1.2651
NT_5	node link both	akt	atm-mdmx	S3	O3	0.992584	0.647026	0.991821	0.646821	1.19712
NT_5	node link both	akt	atm-cyce	S3	O3	1	0.541369	1	0.540859	1.00163
NT_5	node link both	akt	atm-rb	S3	O3	1	0.540196	1	0.540367	0.999464
NT_5	node link both	akt	atm-e2f1	S3	O3	1	0.541275	1	0.54045	1.00146
NT_5	node link both	bcl2	akt-mdm2	S1	O3	0.99585	0.920447	0.99585	0.920165	1.00094
NT_5	node link both	bcl2	akt-mdmx	S1	O3	1	0.686429	1	0.687281	1.51903
NT_5	node link both	bcl2	akt-p21	S1	O3	0.996094	0.920161	0.996094	0.919775	1.00063
NT_5	node link both	bcl2	akt-bcl2	S1	O3	0.996094	0.730867	0.996094	0.731746	1.58907
NT_5	node link both	bcl2	akt-bax	S1	O3	0.996094	0.920141	0.996094	0.919862	1.00061
NT_5	node link both	bcl2	akt-casp	S1	O3	0.996094	0.673093	0.996094	0.672855	0.731956
NT_5	node link both	bcl2	cyce-mdm2	S1	O3	0.959335	0.654965	0.958572	0.656105	1.48837
NT_5	node link both	bcl2	cyce-rb	S2	O3	0	1	1.52588e-05	1	1.08745
NT_5	node link both	bcl2	cyce-bax	S1	O3	0.996094	0.919811	0.996094	0.920134	1.00025
NT_5	node link both	bcl2	mdm2-p53	S3	O3	0.996094	0.811601	0.996094	0.822747	0.882578
NT_5	node link both	bcl2	mdm2-mdmx	S4	O3	0.581604	0.985924	0.194794	1	1.07215
NT_5	node link both	bcl2	mdm2-p21	S3	O3	0.996094	0.919945	0.996094	0.919874	1.0004
NT_5	node link both	bcl2	mdm2-rb	S3	O3	0.991211	0.920565	0.994141	0.920254	1.00107
NT_5	node link both	bcl2	mdm2-e2f1	S4	O3	1.52588e-05	1	0	1	1.08745
NT_5	node link both	bcl2	wip1-atm	S1	O1	0.994263	0.875924	0.00805664	1	0.952526
NT_5	node link both	bcl2	wip1-p53	S1	O3	0.999268	0.71512	0.999268	0.712767	1.56233
NT_5	node link both	bcl2	wip1-mdm2	S1	O3	0.996094	0.920308	0.996094	0.920236	1.00079
NT_5	node link both	bcl2	wip1-mdmx	S1	O3	0.99585	0.920222	0.99585	0.920016	1.0007
NT_5	node link both	bcl2	wip1-arf	S1	O1	0.996094	0.920275	0	1	1.00075
NT_5	node link both	bcl2	atm-p53	S4	O3	1.52588e-05	1	0	1	1.08745
NT_5	node link both	bcl2	atm-mdm2	S3	O3	0.961792	0.654703	0.963242	0.655234	1.48812
NT_5	node link both	bcl2	atm-mdmx	S3	O3	0.956329	0.921849	0.973297	0.921084	1.00247
NT_5	node link both	bcl2	atm-cyce	S3	O3	0.987427	0.919874	0.985474	0.920645	1.00032
NT_5	node link both	bcl2	atm-rb	S3	O3	1	0.919318	1	0.919318	0.999715
NT_5	node link both	bcl2	atm-e2f1	S3	O3	0.993164	0.920519	0.995117	0.919428	1.00102
NT_5	node link both	cyce	akt-mdm2	S2	O3	0.29776	1	0.170547	1	1
NT_5	node link both	cyce	akt-mdmx	S2	O3	0.740601	0.817734	0.741348	0.817336	0.920352
NT_5	node link both	cyce	akt-p21	S2	O3	0.49411	1	0.494995	1	1
NT_5	node link both	cyce	akt-bcl2	S1	O3	0.930176	0.708517	0.930252	0.708927	0.770001
NT_5	node link both	cyce	akt-bax	S1	O3	0.993164	0.782627	0.993164	0.783538	0
NT_5	node link both	cyce	akt-casp	S1	O3	0.993164	0.666136	0.993164	0.667079	0
NT_5	node link both	cyce	bcl2-bax	S1	O3	0.926514	0.74051	0.924301	0.740365	0
NT_5	node link both	cyce	bcl2-casp	S1	O3	0.929337	0.708596	0.927811	0.707402	0.770229
NT_5	node link both	cyce	mdm2-p53	S3	O3	0.994873	0.617528	0.994873	0.626028	0
NT_5	node link both	cyce	mdm2-mdmx	S4	O3	0.316055	1	0.183838	1	1
NT_5	node link both	cyce	mdm2-p21	S4	O3	0.495224	1	0.493591	1	1
NT_5	node link both	cyce	mdm2-rb	S4	O3	0.000213623	1	0.000183105	1	1
NT_5	node link both	cyce	mdm2-e2f1	S4	O3	0.142822	1	0.049408	1	1
NT_5	node link both	cyce	wip1-atm	S3	O3	0.852005	0.802017	0.505096	0.898196	0
NT_5	node link both	cyce	wip1-p53	S4	O3	0.71283	0.825272	0.711594	0.825092	0.905537
NT_5	node link both	cyce	wip1-mdm2	S4	O3	0.300598	1	0.174332	1	1
NT_5	node link both	cyce	wip1-mdmx	S4	O3	0.493103	1	0.496262	1	1
NT_5	node link both	cyce	wip1-arf	S4	O3	0.497208	1	0.588409	0.983627	1
NT_5	node link both	cyce	atm-p53	S4	O3	0.285141	1	0.250183	1	1
NT_5	node link both	cyce	atm-mdm2	S4	O3	0.789047	0.655607	0.790375	0.655217	0.777228
NT_5	node link both	cyce	atm-mdmx	S4	O3	0.60585	0.873542	0.598175	0.875069	0
NT_5	node link both	cyce	atm-cyce	S4	O3	0.509506	0.897156	0.495605	1	0
NT_5	node link both	cyce	atm-rb	S4	O3	0.686981	0.844891	0.686737	0.844961	0
NT_5	node link both	cyce	atm-e2f1	S4	O3	0.293839	1	0.359344	1	1
NT_5	node link both	mdm2	akt-mdm2	S4	O3	0	1	0	1	1
NT_5	node link both	mdm2	akt-mdmx	S4	O3	0	1	0	1	1.12549
NT_5	node link both	mdm2	akt-p21	S4	O3	0	1	0	1	1
NT_5	node link both	mdm2	akt-bcl2	S4	O3	3.05176e-05	1	0	1	1.08678
NT_5	node link both	mdm2	akt-bax	S4	O3	0	1	0	1	1
NT_5	node link both	mdm2	akt-casp	S4	O3	0	1	0	1	1
NT_5	node link both	mdm2	bcl2-bax	S4	O3	0	1	0	1	1
NT_5	node link both	mdm2	bcl2-casp	S4	O3	1.52588e-05	1	0	1	1.08698
NT_5	node link both	mdm2	cyce-mdm2	S4	O3	1.52588e-05	1	0	1	1.18499
NT_5	node link both	mdm2	cyce-rb	S4	O3	0	1	0	1	1
NT_5	node link both	mdm2	cyce-bax	S4	O3	0	1	0	1	1
NT_5	node link both	mdm2	wip1-atm	S2	O3	0.00976562	1	0.00976562	1	1
NT_5	node link both	mdm2	wip1-p53	S2	O3	7.62939e-05	1	1.52588e-05	1	1.09726
NT_5	node link both	mdm2	wip1-mdm2	S2	O3	0	1	0	1	1
NT_5	node link both	mdm2	wip1-mdmx	S2	O3	0	1	0	1	1
NT_5	node link both	mdm2	wip1-arf	S2	O3	0	1	0	1	1
NT_5	node link both	mdm2	atm-p53	S4	O3	0	1	0	1	1
NT_5	node link both	mdm2	atm-mdm2	S4	O3	0	1	0	1	1.18551
NT_5	node link both	mdm2	atm-mdmx	S4	O3	0	1	0	1	1
NT_5	node link both	mdm2	atm-cyce	S4	O3	0	1	0	1	1
NT_5	node link both	mdm2	atm-rb	S4	O3	0	1	0	1	1
NT_5	node link both	mdm2	atm-e2f1	S4	O3	0	1	0	1	1
NT_5	node link both	wip1	akt-mdm2	S2	O3	0.0109863	1	0.0109863	1	1.09779
NT_5	node link both	wip1	akt-mdmx	S1	O2	1	0.665593	1	0.948878	1.4798
NT_5	node link both	wip1	akt-p21	S1	O1	0.997559	0.910153	0.013916	1	0.999159
NT_5	node link both	wip1	akt-bcl2	S1	O1	0.997559	0.696055	0.013916	1	1.52058
NT_5	node link both	wip1	akt-bax	S1	O3	0.997559	0.845463	0.997559	0.928571	0.928142
NT_5	node link both	wip1	akt-casp	S1	O1	0.997559	0.653041	0.013916	1	0.716903
NT_5	node link both	wip1	bcl2-bax	S1	O1	0.997559	0.731491	0.013916	1	0.803025
NT_5	node link both	wip1	bcl2-casp	S1	O1	0.997559	0.698086	0.013916	1	1.52516
NT_5	node link both	wip1	cyce-mdm2	S4	O1	0.756393	0.812969	0.0202637	1	1.85583
NT_5	node link both	wip1	cyce-rb	S3	O1	0.955078	0.94866	0.0166016	1	1.04143
NT_5	node link both	wip1	cyce-bax	S3	O1	0.997559	0.844655	0.173096	1	0.927256
NT_5	node link both	wip1	mdm2-p53	S1	O3	0.997559	0.583546	0.997559	0.602527	0.640612
NT_5	node link both	wip1	mdm2-mdmx	S2	O1	0.639847	0.975472	0.0065918	1	1.07087
NT_5	node link both	wip1	mdm2-p21	S1	O1	0.997559	0.910687	0.013916	1	0.999746
NT_5	node link both	wip1	mdm2-rb	S2	O3	0.022522	1	0.012207	1	1.09779
NT_5	node link both	wip1	mdm2-e2f1	S2	O3	0.0119629	1	0.0119629	1	1.09779
NT_5	node link both	wip1	atm-p53	S3	O1	0.990479	0.937664	0.00390625	1	1.02936
NT_5	node link both	wip1	atm-mdm2	S4	O1	0.709335	0.830236	0.0255127	1	1.89568
NT_5	node link both	wip1	atm-mdmx	S3	O1	0.990723	0.910885	0.00512695	1	0.999962
NT_5	node link both	wip1	atm-cyce	S3	O1	0.985352	0.910101	0.0151367	1	0.999102
NT_5	node link both	wip1	atm-rb	S3	O1	1	0.910094	0.0343018	1	0.999094
NT_5	node link both	wip1	atm-e2f1	S3	O1	0.997559	0.910205	0.187744	1	0.999216
NT_5	node link both	atm	akt-mdm2	S4	O3	0.36113	1	0.244659	1	1
NT_5	node link both	atm	akt-mdmx	S4	O3	0.559769	0.779054	0.538177	0.783052	0.876819
NT_5	node link both	atm	akt-p21	S4	O3	0.383331	1	0.359818	1	1
NT_5	node link both	atm	akt-bcl2	S4	O3	0.6521	0.742592	0.614075	0.748991	0.807032
NT_5	node link both	atm	akt-bax	S4	O3	0.459808	1	0.415878	1	1
NT_5	node link both	atm	akt-casp	S3	O3	1	0.618439	1	0.618838	0
NT_5	node link both	atm	bcl2-bax	S4	O3	0.655655	0.751547	0.626816	0.754763	0
NT_5	node link both	atm	bcl2-casp	S4	O3	0.664825	0.741411	0.628036	0.747459	0.805898
NT_5	node link both	atm	cyce-mdm2	S4	O3	0.482819	1	0.468323	1	1.18499
NT_5	node link both	atm	cyce-rb	S4	O3	0.343384	1	0.304794	1	1
NT_5	node link both	atm	cyce-bax	S4	O3	0.403168	1	0.370712	1	1
NT_5	node link both	atm	mdm2-p53	S3	O3	0.808716	0.79734	0.830566	0.798096	0
NT_5	node link both	atm	mdm2-mdmx	S4	O3	0.361298	1	0.236908	1	1
NT_5	node link both	atm	mdm2-p21	S4	O3	0.383331	1	0.359818	1	1
NT_5	node link both	atm	mdm2-rb	S4	O3	0.358688	1	0.343384	1	1
NT_5	node link both	atm	mdm2-e2f1	S4	O3	0.092804	1	0.0498962	1	1
NT_5	node link both	atm	wip1-atm	S4	O3	0.390533	1	0.361404	1	1
NT_5	node link both	atm	wip1-p53	S3	O3	0.967422	0.657399	0.965103	0.656168	0.721337
NT_5	node link both	atm	wip1-mdm2	S4	O3	0.362534	1	0.238373	1	1
NT_5	node link both	atm	wip1-mdmx	S4	O3	0.392838	1	0.372864	1	1
NT_5	node link both	atm	wip1-arf	S4	O3	0.390533	1	0.329056	1	1
NT_6	node single	akt	akt	S1	O3	1	0.541466	1	0.540804	-1
NT_6	node single	bcl2	bcl2	S1	O3	1	0.919111	0.996094	0.920112	-1
NT_6	node single	cyce	cyce	S4	O3	0.688446	0.842784	0.495895	1	-1
NT_6	node single	mdm2	mdm2	S4	O3	0	1	0	1	-1
NT_6	node single	wip1	wip1	S3	O3	0.0338135	1	0.013916	1	-1
NT_6	node single	atm	atm	S4	O3	0.371796	1	0.361404	1	-1
NT_6	node combi	akt	bcl2	S1	O3	1	0.433119	1	0.432124	1.27114
NT_6	node combi	akt	cyce	S1	O3	1	0.416502	0.844727	0.532359	1.26341
NT_6	node combi	akt	mdm2	S3	O3	0.00108337	1	0.113281	1	1.84684
NT_6	node combi	akt	wip1	S1	O3	1	0.726098	1	0.753335	1.34099
NT_6	node combi	akt	atm	S1	O1	1	0.841425	0.350586	1	1.55397
NT_6	node combi	bcl2	cyce	S1	O3	0.96347	0.65432	0.929886	0.708625	1.48828
NT_6	node combi	bcl2	mdm2	S3	O3	0	1	0	1	1.08801
NT_6	node combi	bcl2	wip1	S3	O3	0.0338135	1	0.013916	1	1.08801
NT_6	node combi	bcl2	atm	S3	O3	0.641525	0.7471	0.619095	0.747615	0.81285
NT_6	node combi	cyce	mdm2	S3	O3	1.52588e-05	1	0	1	1.18654
NT_6	node combi	cyce	wip1	S3	O3	0.0366211	1	0.958008	0.948753	1.18654
NT_6	node combi	cyce	atm	S3	O3	0.47374	1	0.347733	1	1.18654
NT_6	node combi	mdm2	wip1	S1	O3	0.885254	0.951744	0.876953	0.956068	0
NT_6	node combi	mdm2	atm	S3	O3	0	1	0	1	1
NT_6	node combi	wip1	atm	S3	O3	0.000106812	1	0.000152588	1	1
NT_6	link single	akt-mdm2	akt-mdm2	S2	O3	0	1	0	1	-1
NT_6	link single	akt-mdmx	akt-mdmx	S1	O3	1	0.889247	1	0.888019	-1
NT_6	link single	akt-p21	akt-p21	S2	O3	0	1	0	1	-1
NT_6	link single	akt-bcl2	akt-bcl2	S1	O3	1	0.919739	0.996094	0.91985	-1
NT_6	link single	akt-bax	akt-bax	S2	O3	0	1	0	1	-1
NT_6	link single	akt-casp	akt-casp	S2	O3	0	1	0	1	-1
NT_6	link single	bcl2-bax	bcl2-bax	S2	O3	0	1	0	1	-1
NT_6	link single	bcl2-casp	bcl2-casp	S1	O3	1	0.919594	0.996094	0.919463	-1
NT_6	link single	cyce-mdm2	cyce-mdm2	S4	O3	0.688812	0.843806	0.684937	0.84357	-1
NT_6	link single	cyce-rb	cyce-rb	S4	O3	0	1	0	1	-1
NT_6	link single	cyce-bax	cyce-bax	S4	O3	0	1	0	1	-1
NT_6	link single	mdm2-p53	mdm2-p53	S4	O3	0.322632	1	0.200684	1	-1
NT_6	link single	mdm2-mdmx	mdm2-mdmx	S4	O3	0.401855	1	0.188385	1	-1
NT_6	link single	mdm2-p21	mdm2-p21	S4	O3	0	1	0	1	-1
NT_6	link single	mdm2-rb	mdm2-rb	S4	O3	0	1	0	1	-1
NT_6	link single	mdm2-e2f1	mdm2-e2f1	S4	O3	0	1	0	1	-1
NT_6	link single	wip1-atm	wip1-atm	S4	O3	0	1	0.00805664	1	-1
NT_6	link single	wip1-p53	wip1-p53	S3	O3	1	0.911831	0.999268	0.911517	-1
NT_6	link single	wip1-mdm2	wip1-mdm2	S4	O3	0	1	0	1	-1
NT_6	link single	wip1-mdmx	wip1-mdmx	S4	O3	0	1	0	1	-1
NT_6	link single	wip1-arf	wip1-arf	S4	O3	0	1	0	1	-1
NT_6	link single	atm-p53	atm-p53	S4	O3	0	1	0	1	-1
NT_6	link single	atm-mdm2	atm-mdm2	S4	O3	0.686279	0.8435	0.688034	0.842819	-1
NT_6	link single	atm-mdmx	atm-mdmx	S4	O3	0.098877	1	0.0403137	1	-1
NT_6	link single	atm-cyce	atm-cyce	S4	O3	0	1	0	1	-1
NT_6	link single	atm-rb	atm-rb	S4	O3	0	1	0	1	-1
NT_6	link single	atm-e2f1	atm-e2f1	S4	O3	0	1	0	1	-1
NT_6	link combi	akt-mdm2	bcl2-bax	S2	O3	0	1	0	1	1
NT_6	link combi	akt-mdm2	bcl2-casp	S1	O3	1	0.919542	0.99585	0.920151	0.999944
NT_6	link combi	akt-mdmx	bcl2-bax	S1	O3	1	0.782599	1	0.782145	0.88007
NT_6	link combi	akt-mdmx	bcl2-casp	S1	O3	1	0.686952	1	0.68733	1.51953
NT_6	link combi	akt-p21	bcl2-bax	S2	O3	0	1	0	1	1
NT_6	link combi	akt-p21	bcl2-casp	S1	O3	1	0.919904	0.996094	0.919947	1.00034
NT_6	link combi	akt-bcl2	bcl2-bax	S1	O3	1	0.744641	0.996094	0.746367	0.809622
NT_6	link combi	akt-bcl2	bcl2-casp	S1	O3	1	0.728763	0.996094	0.72975	1.58484
NT_6	link combi	akt-bax	bcl2-bax	S2	O3	0	1	0	1	1
NT_6	link combi	akt-bax	bcl2-casp	S1	O3	1	0.919011	0.996094	0.919886	0.999367
NT_6	link combi	akt-casp	bcl2-bax	S2	O3	0	1	0	1	1
NT_6	link combi	akt-casp	bcl2-casp	S1	O3	1	0.672961	0.996094	0.673419	0.731802
NT_6	link combi	akt-mdm2	cyce-mdm2	S2	O3	0.424438	1	0.410309	1	1.18511
NT_6	link combi	akt-mdm2	cyce-rb	S2	O3	0	1	0	1	1
NT_6	link combi	akt-mdm2	cyce-bax	S2	O3	0	1	0	1	1
NT_6	link combi	akt-mdmx	cyce-mdm2	S1	O3	0.959473	0.668181	0.960953	0.668908	1.54327
NT_6	link combi	akt-mdmx	cyce-rb	S1	O3	1	0.888931	1	0.933593	0.999645
NT_6	link combi	akt-mdmx	cyce-bax	S1	O3	1	0.889286	1	0.888497	1.00004
NT_6	link combi	akt-p21	cyce-mdm2	S2	O3	0.685303	0.843358	0.68364	0.843825	0.99947
NT_6	link combi	akt-p21	cyce-rb	S2	O3	0	1	0	1	1
NT_6	link combi	akt-p21	cyce-bax	S2	O3	0	1	0	1	1
NT_6	link combi	akt-bcl2	cyce-mdm2	S1	O3	0.962769	0.654956	0.958801	0.65483	1.4883
NT_6	link combi	akt-bcl2	cyce-rb	S1	O1	1	0.919031	0	1	0.99923
NT_6	link combi	akt-bcl2	cyce-bax	S1	O3	1	0.919806	0.996094	0.919632	1.00007
NT_6	link combi	akt-bax	cyce-mdm2	S2	O3	0.688568	0.843056	0.684433	0.843674	0.999112
NT_6	link combi	akt-bax	cyce-rb	S2	O3	0	1	0	1	1
NT_6	link combi	akt-bax	cyce-bax	S2	O3	0	1	0	1	1
NT_6	link combi	akt-casp	cyce-mdm2	S1	O3	1	0.609502	0.996094	0.61041	0.722325
NT_6	link combi	akt-casp	cyce-rb	S2	O3	0	1	0	1	1
NT_6	link combi	akt-casp	cyce-bax	S2	O3	0	1	0	1	1
NT_6	link combi	akt-mdm2	mdm2-p53	S4	O3	0.166992	1	0.158691	1	1
NT_6	link combi	akt-mdm2	mdm2-mdmx	S4	O3	0.363373	1	0.166626	1	1
NT_6	link combi	akt-mdm2	mdm2-p21	S4	O3	0	1	0	1	1
NT_6	link combi	akt-mdm2	mdm2-rb	S4	O3	0	1	0	1	1
NT_6	link combi	akt-mdm2	mdm2-e2f1	S4	O3	0	1	0	1	1
NT_6	link combi	akt-mdmx	mdm2-p53	S3	O3	1	0.774478	1	0.726003	0.870937
NT_6	link combi	akt-mdmx	mdm2-mdmx	S4	O3	0.60083	0.952881	0.939545	0.918625	1.07156
NT_6	link combi	akt-mdmx	mdm2-p21	S3	O3	1	0.889322	1	0.889318	1.00009
NT_6	link combi	akt-mdmx	mdm2-rb	S3	O3	1	0.889204	1	0.888614	0.999952
NT_6	link combi	akt-mdmx	mdm2-e2f1	S3	O1	1	0.937333	0.110352	1	1.05408
NT_6	link combi	akt-p21	mdm2-p53	S4	O3	0.322632	1	0.200684	1	1
NT_6	link combi	akt-p21	mdm2-mdmx	S4	O3	0.396637	1	0.183563	1	1
NT_6	link combi	akt-p21	mdm2-p21	S4	O3	0	1	0	1	1
NT_6	link combi	akt-p21	mdm2-rb	S4	O3	0	1	0	1	1
NT_6	link combi	akt-p21	mdm2-e2f1	S4	O3	0	1	0	1	1
NT_6	link combi	akt-bcl2	mdm2-p53	S3	O3	1	0.847102	0.996094	0.823381	0.921024
NT_6	link combi	akt-bcl2	mdm2-mdmx	S4	O3	0.627884	0.979561	0.192505	1	1.06504
NT_6	link combi	akt-bcl2	mdm2-p21	S3	O3	1	0.918999	0.996094	0.91998	0.999195
NT_6	link combi	akt-bcl2	mdm2-rb	S3	O3	1	0.919735	0.994141	0.920002	0.999996
NT_6	link combi	akt-bcl2	mdm2-e2f1	S4	O3	0	1	0	1	1.08726
NT_6	link combi	akt-bax	mdm2-p53	S4	O3	0.322632	1	0.200684	1	1
NT_6	link combi	akt-bax	mdm2-mdmx	S4	O3	0.449142	1	0.225708	1	1
NT_6	link combi	akt-bax	mdm2-p21	S4	O3	0	1	0	1	1
NT_6	link combi	akt-bax	mdm2-rb	S4	O3	0	1	0	1	1
NT_6	link combi	akt-bax	mdm2-e2f1	S4	O3	0	1	0	1	1
NT_6	link combi	akt-casp	mdm2-p53	S4	O3	0.322632	1	0.200684	1	1
NT_6	link combi	akt-casp	mdm2-mdmx	S3	O1	1	0.940567	0.246582	1	0
NT_6	link combi	akt-casp	mdm2-p21	S4	O3	0	1	0	1	1
NT_6	link combi	akt-casp	mdm2-rb	S4	O3	0	1	0	1	1
NT_6	link combi	akt-casp	mdm2-e2f1	S4	O3	0	1	0	1	1
NT_6	link combi	akt-mdm2	wip1-atm	S2	O3	0	1	0.00854492	1	1
NT_6	link combi	akt-mdm2	wip1-p53	S1	O3	1	0.911152	0.999023	0.911039	0.999255
NT_6	link combi	akt-mdm2	wip1-mdm2	S2	O3	0	1	0	1	1
NT_6	link combi	akt-mdm2	wip1-mdmx	S2	O3	0	1	0	1	1
NT_6	link combi	akt-mdm2	wip1-arf	S2	O3	0	1	0	1	1
NT_6	link combi	akt-mdmx	wip1-atm	S1	O3	1	0.889212	1	0.905766	0.999961
NT_6	link combi	akt-mdmx	wip1-p53	S1	O3	1	0.678735	1	0.678412	1.50763
NT_6	link combi	akt-mdmx	wip1-mdm2	S1	O3	1	0.889354	1	0.888981	1.00012
NT_6	link combi	akt-mdmx	wip1-mdmx	S1	O3	1	0.888897	1	0.889085	0.999607
NT_6	link combi	akt-mdmx	wip1-arf	S2	O3	0.000366211	1	0.00012207	1	1.12455
NT_6	link combi	akt-p21	wip1-atm	S2	O3	0	1	0.00805664	1	1
NT_6	link combi	akt-p21	wip1-p53	S1	O3	1	0.911874	0.999268	0.91107	1.00005
NT_6	link combi	akt-p21	wip1-mdm2	S2	O3	0	1	0	1	1
NT_6	link combi	akt-p21	wip1-mdmx	S2	O3	0	1	0	1	1
NT_6	link combi	akt-p21	wip1-arf	S2	O3	0	1	0	1	1
NT_6	link combi	akt-bcl2	wip1-atm	S1	O1	1	0.919718	0.00805664	1	0.999976
NT_6	link combi	akt-bcl2	wip1-p53	S1	O3	1	0.715273	0.999268	0.713791	1.56213
NT_6	link combi	akt-bcl2	wip1-mdm2	S1	O3	1	0.919617	0.996094	0.919937	0.999867
NT_6	link combi	akt-bcl2	wip1-mdmx	S1	O3	1	0.919639	0.99585	0.92009	0.999891
NT_6	link combi	akt-bcl2	wip1-arf	S2	O3	3.05176e-05	1	1.52588e-05	1	1.08726
NT_6	link combi	akt-bax	wip1-atm	S2	O3	0	1	0.00805664	1	1
NT_6	link combi	akt-bax	wip1-p53	S1	O3	1	0.91075	0.999268	0.910464	0.998815
NT_6	link combi	akt-bax	wip1-mdm2	S2	O3	0	1	0	1	1
NT_6	link combi	akt-bax	wip1-mdmx	S2	O3	0	1	0	1	1
NT_6	link combi	akt-bax	wip1-arf	S1	O1	0.928345	0.946863	0	1	0
NT_6	link combi	akt-casp	wip1-atm	S2	O3	0	1	0.00805664	1	1
NT_6	link combi	akt-casp	wip1-p53	S1	O3	1	0.644703	0.999268	0.643932	0.707042
NT_6	link combi	akt-casp	wip1-mdm2	S2	O3	0	1	0	1	1
NT_6	link combi	akt-casp	wip1-mdmx	S2	O3	0	1	0	1	1
NT_6	link combi	akt-casp	wip1-arf	S2	O3	0	1	0	1	1
NT_6	link combi	akt-mdm2	atm-p53	S2	O3	0	1	0	1	1
NT_6	link combi	akt-mdm2	atm-mdm2	S2	O3	0.433228	1	0.386719	1	1.18554
NT_6	link combi	akt-mdm2	atm-mdmx	S2	O3	0.061554	1	0.0284424	1	1
NT_6	link combi	akt-mdm2	atm-cyce	S2	O3	0	1	0	1	1
NT_6	link combi	akt-mdm2	atm-rb	S2	O3	0	1	0	1	1
NT_6	link combi	akt-mdm2	atm-e2f1	S2	O3	0	1	0	1	1
NT_6	link combi	akt-mdmx	atm-p53	S2	O3	0.361572	1	0.424866	1	1.12455
NT_6	link combi	akt-mdmx	atm-mdm2	S1	O3	0.959427	0.668757	0.959641	0.668787	1.54488
NT_6	link combi	akt-mdmx	atm-mdmx	S2	O3	0	1	0	1	1.12455
NT_6	link combi	akt-mdmx	atm-cyce	S1	O3	1	0.888679	1	0.889661	0.999362
NT_6	link combi	akt-mdmx	atm-rb	S1	O3	1	0.889106	1	0.888609	0.999842
NT_6	link combi	akt-mdmx	atm-e2f1	S1	O3	1	0.889363	1	0.888291	1.00013
NT_6	link combi	akt-p21	atm-p53	S2	O3	0	1	0	1	1
NT_6	link combi	akt-p21	atm-mdm2	S2	O3	0.687698	0.843643	0.686447	0.843735	1.00017
NT_6	link combi	akt-p21	atm-mdmx	S2	O3	0.0982056	1	0.0395203	1	1
NT_6	link combi	akt-p21	atm-cyce	S2	O3	0	1	0	1	1
NT_6	link combi	akt-p21	atm-rb	S2	O3	0	1	0	1	1
NT_6	link combi	akt-p21	atm-e2f1	S2	O3	0	1	0	1	1
NT_6	link combi	akt-bcl2	atm-p53	S2	O3	0	1	0	1	1.08726
NT_6	link combi	akt-bcl2	atm-mdm2	S1	O3	0.962189	0.654149	0.961899	0.655413	1.48675
NT_6	link combi	akt-bcl2	atm-mdmx	S1	O3	0.822937	0.926983	0.973297	0.920711	1.00788
NT_6	link combi	akt-bcl2	atm-cyce	S1	O3	1	0.920101	0.985474	0.919853	1.00039
NT_6	link combi	akt-bcl2	atm-rb	S1	O3	1	0.919578	1	0.919645	0.999824
NT_6	link combi	akt-bcl2	atm-e2f1	S1	O3	1	0.919877	0.995117	0.919846	1.00015
NT_6	link combi	akt-bax	atm-p53	S2	O3	0	1	0	1	1
NT_6	link combi	akt-bax	atm-mdm2	S2	O3	0.69249	0.842696	0.691376	0.842936	0.999047
NT_6	link combi	akt-bax	atm-mdmx	S2	O3	0.111237	1	0.0493774	1	1
NT_6	link combi	akt-bax	atm-cyce	S2	O3	0	1	0	1	1
NT_6	link combi	akt-bax	atm-rb	S2	O3	0	1	0	1	1
NT_6	link combi	akt-bax	atm-e2f1	S2	O3	0	1	0	1	1
NT_6	link combi	akt-casp	atm-p53	S2	O3	0	1	0	1	1
NT_6	link combi	akt-casp	atm-mdm2	S1	O3	1	0.609847	1	0.609552	0.722996
NT_6	link combi	akt-casp	atm-mdmx	S2	O3	0.28418	1	0.0543213	1	1
NT_6	link combi	akt-casp	atm-cyce	S2	O3	0	1	0	1	1
NT_6	link combi	akt-casp	atm-rb	S2	O3	0	1	0	1	1
NT_6	link combi	akt-casp	atm-e2f1	S2	O3	0	1	0	1	1
NT_6	link combi	bcl2-bax	cyce-mdm2	S1	O3	0.961838	0.685923	0.958328	0.68699	0.812892
NT_6	link combi	bcl2-bax	cyce-rb	S2	O3	0	1	0	1	1
NT_6	link combi	bcl2-bax	cyce-bax	S2	O3	0	1	0	1	1
NT_6	link combi	bcl2-casp	cyce-mdm2	S1	O3	0.962921	0.654358	0.958359	0.655776	1.48706
NT_6	link combi	bcl2-casp	cyce-rb	S1	O1	1	0.9194	0	1	0.999789
NT_6	link combi	bcl2-casp	cyce-bax	S1	O3	1	0.919311	0.996094	0.920202	0.999692
NT_6	link combi	bcl2-bax	mdm2-p53	S4	O3	0.322632	1	0.200684	1	1
NT_6	link combi	bcl2-bax	mdm2-mdmx	S4	O3	0.633606	0.978851	0.222015	1	0
NT_6	link combi	bcl2-bax	mdm2-p21	S4	O3	0	1	0	1	1
NT_6	link combi	bcl2-bax	mdm2-rb	S4	O3	0	1	0	1	1
NT_6	link combi	bcl2-bax	mdm2-e2f1	S4	O3	0	1	0	1	1
NT_6	link combi	bcl2-casp	mdm2-p53	S3	O3	1	0.847093	0.996094	0.822195	0.92116
NT_6	link combi	bcl2-casp	mdm2-mdmx	S4	O3	0.64801	0.977097	0.202332	1	1.06253
NT_6	link combi	bcl2-casp	mdm2-p21	S3	O3	1	0.919609	0.996094	0.920051	1.00002
NT_6	link combi	bcl2-casp	mdm2-rb	S3	O3	1	0.919763	0.994141	0.920189	1.00018
NT_6	link combi	bcl2-casp	mdm2-e2f1	S4	O3	0	1	0	1	1.08744
NT_6	link combi	bcl2-bax	wip1-atm	S4	O3	0	1	0.00805664	1	1
NT_6	link combi	bcl2-bax	wip1-p53	S3	O3	1	0.727409	0.999268	0.727629	0.797746
NT_6	link combi	bcl2-bax	wip1-mdm2	S4	O3	0	1	0	1	1
NT_6	link combi	bcl2-bax	wip1-mdmx	S4	O3	0	1	0	1	1
NT_6	link combi	bcl2-bax	wip1-arf	S4	O3	0	1	0	1	1
NT_6	link combi	bcl2-casp	wip1-atm	S3	O1	1	0.919659	0.00805664	1	1.00007
NT_6	link combi	bcl2-casp	wip1-p53	S3	O3	1	0.713946	0.999268	0.714942	1.55935
NT_6	link combi	bcl2-casp	wip1-mdm2	S3	O3	1	0.919594	0.996094	0.919949	1
NT_6	link combi	bcl2-casp	wip1-mdmx	S3	O3	1	0.919251	0.99585	0.919992	0.999627
NT_6	link combi	bcl2-casp	wip1-arf	S4	O3	4.57764e-05	1	1.52588e-05	1	1.08744
NT_6	link combi	bcl2-bax	atm-p53	S4	O3	0	1	0	1	1
NT_6	link combi	bcl2-bax	atm-mdm2	S3	O3	0.962402	0.685627	0.960571	0.686609	0.812837
NT_6	link combi	bcl2-bax	atm-mdmx	S4	O3	0.106323	1	0.0453491	1	1
NT_6	link combi	bcl2-bax	atm-cyce	S4	O3	0	1	0	1	1
NT_6	link combi	bcl2-bax	atm-rb	S4	O3	0	1	0	1	1
NT_6	link combi	bcl2-bax	atm-e2f1	S4	O3	0	1	0	1	1
NT_6	link combi	bcl2-casp	atm-p53	S4	O3	0	1	0	1	1.08744
NT_6	link combi	bcl2-casp	atm-mdm2	S3	O3	0.963516	0.654366	0.96376	0.654477	1.48736
NT_6	link combi	bcl2-casp	atm-mdmx	S3	O3	0.829102	0.9273	0.977509	0.921074	1.00838
NT_6	link combi	bcl2-casp	atm-cyce	S3	O3	1	0.919733	0.985474	0.920092	1.00015
NT_6	link combi	bcl2-casp	atm-rb	S3	O3	1	0.919828	1	0.919558	1.00025
NT_6	link combi	bcl2-casp	atm-e2f1	S3	O3	1	0.919796	0.995117	0.919862	1.00022
NT_6	link combi	cyce-mdm2	mdm2-p53	S3	O3	1	0.612748	0.996094	0.597217	0.726172
NT_6	link combi	cyce-mdm2	mdm2-mdmx	S4	O3	0.434692	1	0.244644	1	1.18511
NT_6	link combi	cyce-mdm2	mdm2-p21	S4	O3	0.691772	0.84301	0.686234	0.843634	0.999057
NT_6	link combi	cyce-mdm2	mdm2-rb	S4	O3	0.687042	0.843784	0.683502	0.84412	0.999974
NT_6	link combi	cyce-mdm2	mdm2-e2f1	S4	O3	0.206116	1	0.0756531	1	1.18511
NT_6	link combi	cyce-rb	mdm2-p53	S4	O3	0.322632	1	0.185547	1	1
NT_6	link combi	cyce-rb	mdm2-mdmx	S4	O3	0.401855	1	0.152206	1	1
NT_6	link combi	cyce-rb	mdm2-p21	S4	O3	0	1	0	1	1
NT_6	link combi	cyce-rb	mdm2-rb	S4	O3	0	1	0	1	1
NT_6	link combi	cyce-rb	mdm2-e2f1	S4	O3	0	1	0	1	1
NT_6	link combi	cyce-bax	mdm2-p53	S4	O3	0.322632	1	0.200684	1	1
NT_6	link combi	cyce-bax	mdm2-mdmx	S4	O3	0.408875	1	0.195099	1	1
NT_6	link combi	cyce-bax	mdm2-p21	S4	O3	0	1	0	1	1
NT_6	link combi	cyce-bax	mdm2-rb	S4	O3	0	1	0	1	1
NT_6	link combi	cyce-bax	mdm2-e2f1	S4	O3	0	1	0	1	1
NT_6	link combi	cyce-mdm2	wip1-atm	S4	O3	0.671585	0.850762	0.890106	0.791164	1.00824
NT_6	link combi	cyce-mdm2	wip1-p53	S3	O3	0.96312	0.651253	0.960846	0.650589	1.48603
NT_6	link combi	cyce-mdm2	wip1-mdm2	S4	O3	0.417053	1	0.241669	1	1.18511
NT_6	link combi	cyce-mdm2	wip1-mdmx	S4	O3	0.689285	0.842434	0.683884	0.843401	0.998374
NT_6	link combi	cyce-mdm2	wip1-arf	S4	O3	0.41452	1	0.601776	0.98175	1.18511
NT_6	link combi	cyce-rb	wip1-atm	S4	O3	0	1	0.020752	1	1
NT_6	link combi	cyce-rb	wip1-p53	S3	O1	1	0.911627	0.0072937	1	0.999776
NT_6	link combi	cyce-rb	wip1-mdm2	S4	O3	0	1	0	1	1
NT_6	link combi	cyce-rb	wip1-mdmx	S4	O3	0	1	0	1	1
NT_6	link combi	cyce-rb	wip1-arf	S4	O3	0	1	0	1	1
NT_6	link combi	cyce-bax	wip1-atm	S4	O3	0	1	0.00805664	1	1
NT_6	link combi	cyce-bax	wip1-p53	S3	O3	1	0.910741	0.999268	0.910901	0.998804
NT_6	link combi	cyce-bax	wip1-mdm2	S4	O3	0	1	0	1	1
NT_6	link combi	cyce-bax	wip1-mdmx	S4	O3	0	1	0	1	1
NT_6	link combi	cyce-bax	wip1-arf	S4	O3	0	1	0	1	1
NT_6	link combi	cyce-mdm2	atm-p53	S4	O3	0.359314	1	0.301102	1	1.18511
NT_6	link combi	cyce-mdm2	atm-mdm2	S3	O3	0.839661	0.609708	0.837296	0.610494	1.4454
NT_6	link combi	cyce-mdm2	atm-mdmx	S4	O3	0.783569	0.810313	0.775925	0.811958	0.960308
NT_6	link combi	cyce-mdm2	atm-cyce	S4	O3	0.687698	0.842935	0.687271	0.843204	0.998968
NT_6	link combi	cyce-mdm2	atm-rb	S4	O3	0.688843	0.843643	0.687057	0.843098	0.999807
NT_6	link combi	cyce-mdm2	atm-e2f1	S4	O3	0.689499	0.842785	0.688156	0.843267	0.998791
NT_6	link combi	cyce-rb	atm-p53	S4	O3	0	1	0	1	1
NT_6	link combi	cyce-rb	atm-mdm2	S4	O3	0.691284	0.842567	0.501404	0.899577	0.998894
NT_6	link combi	cyce-rb	atm-mdmx	S4	O3	0.098877	1	0.0233154	1	1
NT_6	link combi	cyce-rb	atm-cyce	S4	O3	0	1	0	1	1
NT_6	link combi	cyce-rb	atm-rb	S4	O3	0	1	0	1	1
NT_6	link combi	cyce-rb	atm-e2f1	S4	O3	0	1	0	1	1
NT_6	link combi	cyce-bax	atm-p53	S4	O3	0	1	0	1	1
NT_6	link combi	cyce-bax	atm-mdm2	S4	O3	0.687332	0.842593	0.690262	0.842385	0.998925
NT_6	link combi	cyce-bax	atm-mdmx	S4	O3	0.10022	1	0.0413513	1	1
NT_6	link combi	cyce-bax	atm-cyce	S4	O3	0	1	0	1	1
NT_6	link combi	cyce-bax	atm-rb	S4	O3	0	1	0	1	1
NT_6	link combi	cyce-bax	atm-e2f1	S4	O3	0	1	0	1	1
NT_6	link combi	mdm2-p53	wip1-atm	S1	O3	1	0.843676	0.994263	0.854435	0
NT_6	link combi	mdm2-p53	wip1-p53	S1	O3	1	0.646331	0.999268	0.638945	0.708827
NT_6	link combi	mdm2-p53	wip1-mdm2	S2	O3	0.162964	1	0.171387	1	1
NT_6	link combi	mdm2-p53	wip1-mdmx	S2	O3	0.326172	1	0.206055	1	1
NT_6	link combi	mdm2-p53	wip1-arf	S1	O3	0.944336	0.927409	0.497437	1	0
NT_6	link combi	mdm2-mdmx	wip1-atm	S2	O3	0.383331	1	0.230621	1	1
NT_6	link combi	mdm2-mdmx	wip1-p53	S2	O3	0.619385	0.980653	0.389664	1	1.07548
NT_6	link combi	mdm2-mdmx	wip1-mdm2	S2	O3	0.36145	1	0.173553	1	1
NT_6	link combi	mdm2-mdmx	wip1-mdmx	S2	O3	0.404602	1	0.191895	1	1
NT_6	link combi	mdm2-mdmx	wip1-arf	S2	O3	0	1	0	1	1
NT_6	link combi	mdm2-p21	wip1-atm	S2	O3	0	1	0.00805664	1	1
NT_6	link combi	mdm2-p21	wip1-p53	S1	O3	1	0.911349	0.999268	0.911963	0.999472
NT_6	link combi	mdm2-p21	wip1-mdm2	S2	O3	0	1	0	1	1
NT_6	link combi	mdm2-p21	wip1-mdmx	S2	O3	0	1	0	1	1
NT_6	link combi	mdm2-p21	wip1-arf	S2	O3	0	1	0	1	1
NT_6	link combi	mdm2-rb	wip1-atm	S2	O3	0	1	0.00805664	1	1
NT_6	link combi	mdm2-rb	wip1-p53	S1	O3	1	0.911457	0.999268	0.911273	0.99959
NT_6	link combi	mdm2-rb	wip1-mdm2	S2	O3	0	1	0	1	1
NT_6	link combi	mdm2-rb	wip1-mdmx	S2	O3	0	1	0	1	1
NT_6	link combi	mdm2-rb	wip1-arf	S2	O3	0	1	0	1	1
NT_6	link combi	mdm2-e2f1	wip1-atm	S2	O3	0	1	0.00805664	1	1
NT_6	link combi	mdm2-e2f1	wip1-p53	S2	O3	0.00631714	1	0.000198364	1	1.09669
NT_6	link combi	mdm2-e2f1	wip1-mdm2	S2	O3	0	1	0	1	1
NT_6	link combi	mdm2-e2f1	wip1-mdmx	S2	O3	0	1	0	1	1
NT_6	link combi	mdm2-e2f1	wip1-arf	S2	O3	0	1	0	1	1
NT_6	link combi	mdm2-p53	atm-p53	S4	O3	0.083252	1	0.117188	1	1
NT_6	link combi	mdm2-p53	atm-mdm2	S3	O3	1	0.612557	1	0.596863	0.726208
NT_6	link combi	mdm2-p53	atm-mdmx	S4	O3	0.289795	1	0.728699	0.968579	1
NT_6	link combi	mdm2-p53	atm-cyce	S4	O3	0.203857	1	0.171753	1	1
NT_6	link combi	mdm2-p53	atm-rb	S4	O3	0.322632	1	0.230225	1	1
NT_6	link combi	mdm2-p53	atm-e2f1	S4	O3	0.321411	1	0.201172	1	1
NT_6	link combi	mdm2-mdmx	atm-p53	S4	O3	0.315857	1	0.169037	1	1
NT_6	link combi	mdm2-mdmx	atm-mdm2	S4	O3	0.408997	1	0.26088	1	1.18554
NT_6	link combi	mdm2-mdmx	atm-mdmx	S4	O3	0.338745	1	0.1698	1	1
NT_6	link combi	mdm2-mdmx	atm-cyce	S4	O3	0.376617	1	0.273529	1	1
NT_6	link combi	mdm2-mdmx	atm-rb	S4	O3	0.401855	1	0.36618	1	1
NT_6	link combi	mdm2-mdmx	atm-e2f1	S4	O3	0.393555	1	0.175232	1	1
NT_6	link combi	mdm2-p21	atm-p53	S4	O3	0	1	0	1	1
NT_6	link combi	mdm2-p21	atm-mdm2	S4	O3	0.688766	0.842875	0.686691	0.842952	0.999259
NT_6	link combi	mdm2-p21	atm-mdmx	S4	O3	0.0982056	1	0.0395203	1	1
NT_6	link combi	mdm2-p21	atm-cyce	S4	O3	0	1	0	1	1
NT_6	link combi	mdm2-p21	atm-rb	S4	O3	0	1	0	1	1
NT_6	link combi	mdm2-p21	atm-e2f1	S4	O3	0	1	0	1	1
NT_6	link combi	mdm2-rb	atm-p53	S4	O3	0	1	0	1	1
NT_6	link combi	mdm2-rb	atm-mdm2	S4	O3	0.689453	0.842691	0.685013	0.843892	0.999041
NT_6	link combi	mdm2-rb	atm-mdmx	S4	O3	0.098877	1	0.0292664	1	1
NT_6	link combi	mdm2-rb	atm-cyce	S4	O3	0	1	0	1	1
NT_6	link combi	mdm2-rb	atm-rb	S4	O3	0	1	0	1	1
NT_6	link combi	mdm2-rb	atm-e2f1	S4	O3	0	1	0	1	1
NT_6	link combi	mdm2-e2f1	atm-p53	S4	O3	0	1	0	1	1
NT_6	link combi	mdm2-e2f1	atm-mdm2	S4	O3	0.214661	1	0.0810547	1	1.18554
NT_6	link combi	mdm2-e2f1	atm-mdmx	S4	O3	0	1	0	1	1
NT_6	link combi	mdm2-e2f1	atm-cyce	S4	O3	0	1	0	1	1
NT_6	link combi	mdm2-e2f1	atm-rb	S4	O3	0	1	0	1	1
NT_6	link combi	mdm2-e2f1	atm-e2f1	S4	O3	0	1	0	1	1
NT_6	link combi	wip1-atm	atm-p53	S4	O3	0	1	0	1	1
NT_6	link combi	wip1-atm	atm-mdm2	S4	O3	0.669449	0.850508	0.694122	0.841251	1.00831
NT_6	link combi	wip1-atm	atm-mdmx	S4	O3	0.112823	1	0.0577087	1	1
NT_6	link combi	wip1-atm	atm-cyce	S4	O3	0	1	0.00805664	1	1
NT_6	link combi	wip1-atm	atm-rb	S4	O3	0	1	0.00317383	1	1
NT_6	link combi	wip1-atm	atm-e2f1	S4	O3	0	1	0.00805664	1	1
NT_6	link combi	wip1-p53	atm-p53	S3	O3	1	0.937085	0.998779	0.936931	1.0277
NT_6	link combi	wip1-p53	atm-mdm2	S3	O3	0.962112	0.650277	0.961777	0.651011	1.48408
NT_6	link combi	wip1-p53	atm-mdmx	S3	O3	0.91124	0.913638	0.979401	0.912372	1.00198
NT_6	link combi	wip1-p53	atm-cyce	S3	O3	1	0.910923	0.998169	0.911535	0.999004
NT_6	link combi	wip1-p53	atm-rb	S3	O3	1	0.91127	1	0.911154	0.999385
NT_6	link combi	wip1-p53	atm-e2f1	S3	O3	1	0.911631	0.999268	0.911527	0.999781
NT_6	link combi	wip1-mdm2	atm-p53	S4	O3	0	1	0	1	1
NT_6	link combi	wip1-mdm2	atm-mdm2	S4	O3	0.425385	1	0.291046	1	1.18554
NT_6	link combi	wip1-mdm2	atm-mdmx	S4	O3	0.0656433	1	0.0310974	1	1
NT_6	link combi	wip1-mdm2	atm-cyce	S4	O3	0	1	0	1	1
NT_6	link combi	wip1-mdm2	atm-rb	S4	O3	0	1	0	1	1
NT_6	link combi	wip1-mdm2	atm-e2f1	S4	O3	0	1	0	1	1
NT_6	link combi	wip1-mdmx	atm-p53	S4	O3	0	1	0	1	1
NT_6	link combi	wip1-mdmx	atm-mdm2	S4	O3	0.684891	0.843386	0.691422	0.842938	0.999866
NT_6	link combi	wip1-mdmx	atm-mdmx	S4	O3	0	1	0	1	1
NT_6	link combi	wip1-mdmx	atm-cyce	S4	O3	0	1	0	1	1
NT_6	link combi	wip1-mdmx	atm-rb	S4	O3	0	1	0	1	1
NT_6	link combi	wip1-mdmx	atm-e2f1	S4	O3	0	1	0	1	1
NT_6	link combi	wip1-arf	atm-p53	S4	O3	0	1	0	1	1
NT_6	link combi	wip1-arf	atm-mdm2	S4	O3	0.395233	1	0.482422	1	1.18554
NT_6	link combi	wip1-arf	atm-mdmx	S4	O3	0	1	0	1	1
NT_6	link combi	wip1-arf	atm-cyce	S4	O3	0	1	0	1	1
NT_6	link combi	wip1-arf	atm-rb	S4	O3	0	1	0	1	1
NT_6	link combi	wip1-arf	atm-e2f1	S4	O3	0	1	0	1	1
NT_6	node link both	akt	bcl2-bax	S1	O3	1	0.490869	1	0.490129	0.906555
NT_6	node link both	akt	bcl2-casp	S1	O3	1	0.433196	1	0.43365	1.27112
NT_6	node link both	akt	cyce-mdm2	S1	O3	1	0.416342	1	0.420354	1.26233
NT_6	node link both	akt	cyce-rb	S1	O1	1	0.540426	0.491699	1	0.998079
NT_6	node link both	akt	cyce-bax	S1	O3	1	0.540858	1	0.540327	0.998877
NT_6	node link both	akt	mdm2-p53	S3	O3	1	0.497653	1	0.456665	0.919084
NT_6	node link both	akt	mdm2-mdmx	S3	O3	1	0.69754	1	0.834304	1.28824
NT_6	node link both	akt	mdm2-p21	S3	O3	1	0.540944	1	0.54143	0.999036
NT_6	node link both	akt	mdm2-rb	S3	O3	1	0.541195	1	0.541289	0.999499
NT_6	node link both	akt	mdm2-e2f1	S3	O1	1	0.727979	0.184219	1	1.34446
NT_6	node link both	akt	wip1-atm	S1	O3	1	0.541056	1	0.659742	0.999243
NT_6	node link both	akt	wip1-p53	S1	O3	1	0.424185	1	0.424196	1.2486
NT_6	node link both	akt	wip1-mdm2	S1	O3	1	0.581347	1	0.648482	1.07365
NT_6	node link both	akt	wip1-mdmx	S1	O3	1	0.540264	1	0.54097	0.99778
NT_6	node link both	akt	wip1-arf	S1	O3	0.853577	0.807828	1	0.807067	1.49193
NT_6	node link both	akt	atm-p53	S1	O3	1	0.926823	0.572998	0.985743	1.71169
NT_6	node link both	akt	atm-mdm2	S1	O3	1	0.417289	1	0.420527	1.26538
NT_6	node link both	akt	atm-mdmx	S1	O3	1	0.647042	0.991821	0.646821	1.19498
NT_6	node link both	akt	atm-cyce	S1	O3	0.999878	0.54101	1	0.540859	0.999158
NT_6	node link both	akt	atm-rb	S1	O3	1	0.540916	1	0.540367	0.998983
NT_6	node link both	akt	atm-e2f1	S1	O3	1	0.541317	1	0.54045	0.999724
NT_6	node link both	bcl2	akt-mdm2	S1	O3	1	0.919704	0.99585	0.920165	1.00064
NT_6	node link both	bcl2	akt-mdmx	S1	O3	1	0.687086	1	0.687281	1.52022
NT_6	node link both	bcl2	akt-p21	S1	O3	1	0.919986	0.996094	0.919775	1.00095
NT_6	node link both	bcl2	akt-bcl2	S1	O3	1	0.730376	0.996094	0.731746	1.58877
NT_6	node link both	bcl2	akt-bax	S1	O3	1	0.919726	0.996094	0.919862	1.00067
NT_6	node link both	bcl2	akt-casp	S1	O3	1	0.67337	0.996094	0.672855	0.732632
NT_6	node link both	bcl2	cyce-mdm2	S1	O3	0.962296	0.653747	0.958572	0.656105	1.48604
NT_6	node link both	bcl2	cyce-rb	S1	O1	1	0.91981	1.52588e-05	1	1.00076
NT_6	node link both	bcl2	cyce-bax	S1	O3	1	0.919394	0.996094	0.920134	1.00031
NT_6	node link both	bcl2	mdm2-p53	S3	O3	1	0.846683	0.996094	0.822747	0.921198
NT_6	node link both	bcl2	mdm2-mdmx	S4	O3	0.634964	0.978681	0.194794	1	1.06481
NT_6	node link both	bcl2	mdm2-p21	S3	O3	1	0.919722	0.996094	0.919874	1.00066
NT_6	node link both	bcl2	mdm2-rb	S3	O3	1	0.920123	0.994141	0.920254	1.0011
NT_6	node link both	bcl2	mdm2-e2f1	S4	O3	0	1	0	1	1.08801
NT_6	node link both	bcl2	wip1-atm	S3	O1	1	0.919836	0.00805664	1	1.00079
NT_6	node link both	bcl2	wip1-p53	S3	O3	1	0.714496	0.999268	0.712767	1.56096
NT_6	node link both	bcl2	wip1-mdm2	S3	O3	1	0.91972	0.996094	0.920236	1.00066
NT_6	node link both	bcl2	wip1-mdmx	S3	O3	1	0.920103	0.99585	0.920016	1.00108
NT_6	node link both	bcl2	wip1-arf	S4	O3	3.05176e-05	1	0	1	1.08801
NT_6	node link both	bcl2	atm-p53	S4	O3	1.52588e-05	1	0	1	1.08801
NT_6	node link both	bcl2	atm-mdm2	S3	O3	0.961975	0.654353	0.963242	0.655234	1.4877
NT_6	node link both	bcl2	atm-mdmx	S3	O3	0.824158	0.927234	0.973297	0.921084	1.00884
NT_6	node link both	bcl2	atm-cyce	S3	O3	1	0.919887	0.985474	0.920645	1.00084
NT_6	node link both	bcl2	atm-rb	S3	O3	1	0.919604	1	0.919318	1.00054
NT_6	node link both	bcl2	atm-e2f1	S3	O3	1	0.91933	0.995117	0.919428	1.00024
NT_6	node link both	cyce	akt-mdm2	S2	O3	0.433472	1	0.170547	1	1.18654
NT_6	node link both	cyce	akt-mdmx	S1	O3	0.960556	0.668068	0.741348	0.817336	1.54397
NT_6	node link both	cyce	akt-p21	S2	O3	0.686172	0.842812	0.494995	1	1.00003
NT_6	node link both	cyce	akt-bcl2	S1	O3	0.961349	0.65387	0.930252	0.708927	1.48677
NT_6	node link both	cyce	akt-bax	S1	O3	1	0.723752	0.993164	0.783538	0.858763
NT_6	node link both	cyce	akt-casp	S1	O3	1	0.609531	0.993164	0.667079	0.723235
NT_6	node link both	cyce	bcl2-bax	S1	O3	0.961975	0.687315	0.924301	0.740365	0.815528
NT_6	node link both	cyce	bcl2-casp	S1	O3	0.962326	0.655268	0.927811	0.707402	1.49007
NT_6	node link both	cyce	mdm2-p53	S3	O3	1	0.612128	0.994873	0.626028	0.726316
NT_6	node link both	cyce	mdm2-mdmx	S4	O3	0.430206	1	0.183838	1	1.18654
NT_6	node link both	cyce	mdm2-p21	S4	O3	0.686066	0.843593	0.493591	1	1.00096
NT_6	node link both	cyce	mdm2-rb	S4	O1	0.688583	0.84265	0.000183105	1	0.99984
NT_6	node link both	cyce	mdm2-e2f1	S4	O3	0.183105	1	0.049408	1	1.18654
NT_6	node link both	cyce	wip1-atm	S4	O3	0.675674	0.850223	0.505096	0.898196	1.00883
NT_6	node link both	cyce	wip1-p53	S3	O3	0.962402	0.649282	0.711594	0.825092	1.48246
NT_6	node link both	cyce	wip1-mdm2	S4	O3	0.42572	1	0.174332	1	1.18654
NT_6	node link both	cyce	wip1-mdmx	S4	O3	0.689743	0.841931	0.496262	1	0.998987
NT_6	node link both	cyce	wip1-arf	S4	O3	0.404449	1	0.588409	0.983627	1.18654
NT_6	node link both	cyce	atm-p53	S4	O3	0.350952	1	0.250183	1	1.18654
NT_6	node link both	cyce	atm-mdm2	S3	O3	0.839554	0.610537	0.790375	0.655217	1.44824
NT_6	node link both	cyce	atm-mdmx	S4	O3	0.779404	0.811038	0.598175	0.875069	0.962332
NT_6	node link both	cyce	atm-cyce	S4	O3	0.687454	0.843361	0.495605	1	1.00068
NT_6	node link both	cyce	atm-rb	S4	O3	0.69104	0.842815	0.686737	0.844961	1.00004
NT_6	node link both	cyce	atm-e2f1	S4	O3	0.686493	0.843375	0.359344	1	1.0007
NT_6	node link both	mdm2	akt-mdm2	S4	O3	0	1	0	1	1
NT_6	node link both	mdm2	akt-mdmx	S4	O3	0	1	0	1	1.12455
NT_6	node link both	mdm2	akt-p21	S4	O3	0	1	0	1	1
NT_6	node link both	mdm2	akt-bcl2	S4	O3	0	1	0	1	1.08726
NT_6	node link both	mdm2	akt-bax	S4	O3	0	1	0	1	1
NT_6	node link both	mdm2	akt-casp	S4	O3	0	1	0	1	1
NT_6	node link both	mdm2	bcl2-bax	S4	O3	0	1	0	1	1
NT_6	node link both	mdm2	bcl2-casp	S4	O3	0	1	0	1	1.08744
NT_6	node link both	mdm2	cyce-mdm2	S4	O3	0	1	0	1	1.18511
NT_6	node link both	mdm2	cyce-rb	S4	O3	0	1	0	1	1
NT_6	node link both	mdm2	cyce-bax	S4	O3	0	1	0	1	1
NT_6	node link both	mdm2	wip1-atm	S2	O3	0	1	0.00976562	1	1
NT_6	node link both	mdm2	wip1-p53	S2	O3	3.05176e-05	1	1.52588e-05	1	1.09669
NT_6	node link both	mdm2	wip1-mdm2	S2	O3	0	1	0	1	1
NT_6	node link both	mdm2	wip1-mdmx	S2	O3	0	1	0	1	1
NT_6	node link both	mdm2	wip1-arf	S2	O3	0	1	0	1	1
NT_6	node link both	mdm2	atm-p53	S4	O3	0	1	0	1	1
NT_6	node link both	mdm2	atm-mdm2	S4	O3	0	1	0	1	1.18554
NT_6	node link both	mdm2	atm-mdmx	S4	O3	0	1	0	1	1
NT_6	node link both	mdm2	atm-cyce	S4	O3	0	1	0	1	1
NT_6	node link both	mdm2	atm-rb	S4	O3	0	1	0	1	1
NT_6	node link both	mdm2	atm-e2f1	S4	O3	0	1	0	1	1
NT_6	node link both	wip1	akt-mdm2	S2	O3	0.029541	1	0.0109863	1	1
NT_6	node link both	wip1	akt-mdmx	S1	O3	1	0.947222	1	0.948878	1.0652
NT_6	node link both	wip1	akt-p21	S2	O3	0.03479	1	0.013916	1	1
NT_6	node link both	wip1	akt-bcl2	S2	O3	0.0338135	1	0.013916	1	1.08726
NT_6	node link both	wip1	akt-bax	S1	O3	1	0.881769	0.997559	0.928571	0
NT_6	node link both	wip1	akt-casp	S2	O3	0.0338135	1	0.013916	1	1
NT_6	node link both	wip1	bcl2-bax	S4	O3	0.0338135	1	0.013916	1	1
NT_6	node link both	wip1	bcl2-casp	S4	O3	0.0338135	1	0.013916	1	1.08744
NT_6	node link both	wip1	cyce-mdm2	S4	O3	0.0336914	1	0.0202637	1	1.18511
NT_6	node link both	wip1	cyce-rb	S4	O3	0.0338135	1	0.0166016	1	1
NT_6	node link both	wip1	cyce-bax	S4	O3	0.0338135	1	0.173096	1	1
NT_6	node link both	wip1	mdm2-p53	S1	O3	1	0.595965	0.997559	0.602527	0
NT_6	node link both	wip1	mdm2-mdmx	S2	O3	1.52588e-05	1	0.0065918	1	1
NT_6	node link both	wip1	mdm2-p21	S2	O3	0.03479	1	0.013916	1	1
NT_6	node link both	wip1	mdm2-rb	S2	O3	0.0338135	1	0.012207	1	1
NT_6	node link both	wip1	mdm2-e2f1	S2	O3	0.0318604	1	0.0119629	1	1
NT_6	node link both	wip1	atm-p53	S4	O3	0	1	0.00390625	1	1
NT_6	node link both	wip1	atm-mdm2	S4	O3	0.0457764	1	0.0255127	1	1.18554
NT_6	node link both	wip1	atm-mdmx	S4	O3	0.00537109	1	0.00512695	1	1
NT_6	node link both	wip1	atm-cyce	S4	O3	0.0275879	1	0.0151367	1	1
NT_6	node link both	wip1	atm-rb	S4	O3	0.0338135	1	0.0343018	1	1
NT_6	node link both	wip1	atm-e2f1	S4	O3	0.0338135	1	0.187744	1	1
NT_6	node link both	atm	akt-mdm2	S2	O3	0.351654	1	0.244659	1	1
NT_6	node link both	atm	akt-mdmx	S2	O3	0.538544	0.782967	0.538177	0.783052	0.880483
NT_6	node link both	atm	akt-p21	S2	O3	0.365265	1	0.359818	1	1
NT_6	node link both	atm	akt-bcl2	S2	O3	0.633713	0.74592	0.614075	0.748991	0.811012
NT_6	node link both	atm	akt-bax	S2	O3	0.435516	1	0.415878	1	1
NT_6	node link both	atm	akt-casp	S1	O3	1	0.619383	1	0.618838	0
NT_6	node link both	atm	bcl2-bax	S4	O3	0.632156	0.754222	0.626816	0.754763	0
NT_6	node link both	atm	bcl2-casp	S4	O3	0.658569	0.744409	0.628036	0.747459	0.809498
NT_6	node link both	atm	cyce-mdm2	S4	O3	0.479553	1	0.468323	1	1.18511
NT_6	node link both	atm	cyce-rb	S4	O3	0.371796	1	0.304794	1	1
NT_6	node link both	atm	cyce-bax	S4	O3	0.381836	1	0.370712	1	1
NT_6	node link both	atm	mdm2-p53	S4	O3	0.787567	0.802856	0.830566	0.798096	0
NT_6	node link both	atm	mdm2-mdmx	S4	O3	0.350983	1	0.236908	1	1
NT_6	node link both	atm	mdm2-p21	S4	O3	0.365265	1	0.359818	1	1
NT_6	node link both	atm	mdm2-rb	S4	O3	0.371796	1	0.343384	1	1
NT_6	node link both	atm	mdm2-e2f1	S4	O3	0.105957	1	0.0498962	1	1
NT_6	node link both	atm	wip1-atm	S4	O3	0.371796	1	0.361404	1	1
NT_6	node link both	atm	wip1-p53	S3	O3	0.960678	0.656756	0.965103	0.656168	0.72026
NT_6	node link both	atm	wip1-mdm2	S4	O3	0.346497	1	0.238373	1	1
NT_6	node link both	atm	wip1-mdmx	S4	O3	0.37326	1	0.372864	1	1
NT_6	node link both	atm	wip1-arf	S4	O3	0.296448	1	0.329056	1	1
NT_8	node single	akt	akt	S1	O2	1	0.0502314	1	0.540804	-1
NT_8	node single	bcl2	bcl2	S4	O3	0.184699	1	0.996094	0.920112	-1
NT_8	node single	cyce	cyce	S4	O3	0	1	0.495895	1	-1
NT_8	node single	mdm2	mdm2	S4	O3	0	1	0	1	-1
NT_8	node single	wip1	wip1	S4	O3	0.0737906	1	0.013916	1	-1
NT_8	node single	atm	atm	S4	O3	0	1	0.361404	1	-1
NT_8	node combi	akt	bcl2	S1	O2	1	0.0502342	1	0.432124	1.00006
NT_8	node combi	akt	cyce	S1	O2	1	0.0502267	0.844727	0.532359	0.999907
NT_8	node combi	akt	mdm2	S3	O3	0.0118897	1	0.113281	1	19.9079
NT_8	node combi	akt	wip1	S1	O2	1	0.0503932	1	0.753335	1.00322
NT_8	node combi	akt	atm	S1	O1	1	0.0502146	0.350586	1	0.999664
NT_8	node combi	bcl2	cyce	S4	O3	0.188006	1	0.929886	0.708625	1
NT_8	node combi	bcl2	mdm2	S4	O3	0	1	0	1	1
NT_8	node combi	bcl2	wip1	S4	O3	0.263766	1	0.013916	1	1
NT_8	node combi	bcl2	atm	S4	O3	0.104295	1	0.619095	0.747615	1
NT_8	node combi	cyce	mdm2	S4	O3	0	1	0	1	1
NT_8	node combi	cyce	wip1	S4	O3	0.116742	1	0.958008	0.948753	1
NT_8	node combi	cyce	atm	S4	O3	0.0171658	1	0.347733	1	1
NT_8	node combi	mdm2	wip1	S3	O3	0	1	0.876953	0.956068	1
NT_8	node combi	mdm2	atm	S4	O3	0	1	0	1	1
NT_8	node combi	wip1	atm	S4	O3	0.0910307	1	0.000152588	1	1
NT_8	link single	akt-mdm2	akt-mdm2	S2	O3	0	1	0	1	-1
NT_8	link single	akt-mdmx	akt-mdmx	S2	O3	0.115553	1	1	0.888019	-1
NT_8	link single	akt-p21	akt-p21	S2	O3	0	1	0	1	-1
NT_8	link single	akt-bcl2	akt-bcl2	S2	O3	0.183065	1	0.996094	0.91985	-1
NT_8	link single	akt-bax	akt-bax	S2	O3	0.130713	1	0	1	-1
NT_8	link single	akt-casp	akt-casp	S1	O1	1	0.0502558	0	1	-1
NT_8	link single	bcl2-bax	bcl2-bax	S4	O3	0.0572564	1	0	1	-1
NT_8	link single	bcl2-casp	bcl2-casp	S4	O3	0.230809	1	0.996094	0.919463	-1
NT_8	link single	cyce-mdm2	cyce-mdm2	S4	O3	0.00486736	1	0.684937	0.84357	-1
NT_8	link single	cyce-rb	cyce-rb	S4	O3	0	1	0	1	-1
NT_8	link single	cyce-bax	cyce-bax	S4	O3	0.0274578	1	0	1	-1
NT_8	link single	mdm2-p53	mdm2-p53	S4	O3	0.156647	1	0.200684	1	-1
NT_8	link single	mdm2-mdmx	mdm2-mdmx	S4	O3	0	1	0.188385	1	-1
NT_8	link single	mdm2-p21	mdm2-p21	S4	O3	0	1	0	1	-1
NT_8	link single	mdm2-rb	mdm2-rb	S4	O3	0	1	0	1	-1
NT_8	link single	mdm2-e2f1	mdm2-e2f1	S4	O3	0	1	0	1	-1
NT_8	link single	wip1-atm	wip1-atm	S4	O3	0.113547	1	0.00805664	1	-1
NT_8	link single	wip1-p53	wip1-p53	S4	O3	0.0634242	1	0.999268	0.911517	-1
NT_8	link single	wip1-mdm2	wip1-mdm2	S4	O3	0	1	0	1	-1
NT_8	link single	wip1-mdmx	wip1-mdmx	S4	O3	0.000743108	1	0	1	-1
NT_8	link single	wip1-arf	wip1-arf	S4	O3	0	1	0	1	-1
NT_8	link single	atm-p53	atm-p53	S4	O3	0	1	0	1	-1
NT_8	link single	atm-mdm2	atm-mdm2	S4	O3	0.032288	1	0.688034	0.842819	-1
NT_8	link single	atm-mdmx	atm-mdmx	S4	O3	0	1	0.0403137	1	-1
NT_8	link single	atm-cyce	atm-cyce	S4	O3	0.0423571	1	0	1	-1
NT_8	link single	atm-rb	atm-rb	S4	O3	0.141042	1	0	1	-1
NT_8	link single	atm-e2f1	atm-e2f1	S4	O3	0	1	0	1	-1
NT_8	link combi	akt-mdm2	bcl2-bax	S2	O3	0.0145278	1	0	1	1
NT_8	link combi	akt-mdm2	bcl2-casp	S2	O3	0.209073	1	0.99585	0.920151	1
NT_8	link combi	akt-mdmx	bcl2-bax	S2	O3	0.183882	1	1	0.782145	1
NT_8	link combi	akt-mdmx	bcl2-casp	S2	O3	0.260645	1	1	0.68733	1
NT_8	link combi	akt-p21	bcl2-bax	S2	O3	0.0537638	1	0	1	1
NT_8	link combi	akt-p21	bcl2-casp	S2	O3	0.193357	1	0.996094	0.919947	1
NT_8	link combi	akt-bcl2	bcl2-bax	S2	O3	0.281043	1	0.996094	0.746367	1
NT_8	link combi	akt-bcl2	bcl2-casp	S2	O3	0.232407	1	0.996094	0.72975	1
NT_8	link combi	akt-bax	bcl2-bax	S2	O1	0.628409	0.864382	0	1	0
NT_8	link combi	akt-bax	bcl2-casp	S2	O3	0.437579	1	0.996094	0.919886	1
NT_8	link combi	akt-casp	bcl2-bax	S1	O1	1	0.0502474	0	1	0.999832
NT_8	link combi	akt-casp	bcl2-casp	S1	O2	1	0.0502371	0.996094	0.673419	0.999627
NT_8	link combi	akt-mdm2	cyce-mdm2	S2	O3	0.00252657	1	0.410309	1	1
NT_8	link combi	akt-mdm2	cyce-rb	S2	O3	0	1	0	1	1
NT_8	link combi	akt-mdm2	cyce-bax	S2	O3	0	1	0	1	1
NT_8	link combi	akt-mdmx	cyce-mdm2	S2	O3	0.0933715	1	0.960953	0.668908	1
NT_8	link combi	akt-mdmx	cyce-rb	S2	O3	0.0540239	1	1	0.933593	1
NT_8	link combi	akt-mdmx	cyce-bax	S2	O3	0.163669	1	1	0.888497	1
NT_8	link combi	akt-p21	cyce-mdm2	S2	O3	0.000538753	1	0.68364	0.843825	1
NT_8	link combi	akt-p21	cyce-rb	S2	O3	0	1	0	1	1
NT_8	link combi	akt-p21	cyce-bax	S2	O3	0.0254143	1	0	1	1
NT_8	link combi	akt-bcl2	cyce-mdm2	S2	O3	0.167422	1	0.958801	0.65483	1
NT_8	link combi	akt-bcl2	cyce-rb	S2	O3	0.124731	1	0	1	1
NT_8	link combi	akt-bcl2	cyce-bax	S2	O3	0.240432	1	0.996094	0.919632	1
NT_8	link combi	akt-bax	cyce-mdm2	S2	O3	0.170023	1	0.684433	0.843674	1
NT_8	link combi	akt-bax	cyce-rb	S2	O3	0.0573308	1	0	1	1
NT_8	link combi	akt-bax	cyce-bax	S1	O1	1	0.119537	0	1	0
NT_8	link combi	akt-casp	cyce-mdm2	S1	O2	1	0.0502446	0.996094	0.61041	0.999776
NT_8	link combi	akt-casp	cyce-rb	S1	O1	1	0.0502699	0	1	1.00028
NT_8	link combi	akt-casp	cyce-bax	S1	O1	1	0.0502436	0	1	0.999757
NT_8	link combi	akt-mdm2	mdm2-p53	S4	O3	0.126923	1	0.158691	1	1
[truncated: 6,161 more rows]

## Sheet: Response categories of NT8&9
Pertubation	NT8	NT9		*category
AKT	2	3		1	(S1,O1)
BCL2	12	12		2	(S1,O2)
CYCE	12	12		3	(S1,O3)
MDM2	12	12		4	(S2,O1)
WIP1	12	12		5	(S2,O2)
ATM	12	12		6	(S2,O3)
AKT,BCL2	2	3		7	(S3,O1)
AKT,CYCE	2	3		8	(S3,O2)
AKT,MDM2	1	1		9	(S3,O3)
AKT,WIP1	2	2		10	(S4,O1)
AKT,ATM	1	1		11	(S4,O2)
BCL2,CYCE	9	3		12	(S4,O3)
BCL2,MDM2	9	9
BCL2,WIP1	9	9
BCL2,ATM	9	9
CYCE,MDM2	9	9
CYCE,WIP1	9	9
CYCE,ATM	9	9
MDM2,WIP1	9	9
MDM2,ATM	9	9
WIP1,ATM	9	9
AKT-MDM2	6	6
AKT-MDMX	6	3
AKT-p21	6	6
AKT-BCL2	6	6
AKT-BAX	6	6
AKT-CASP	1	6
BCL2-BAX	12	12
BCL2-CASP	12	12
CYCE-MDM2	12	12
CYCE-Rb	12	12
CYCE-BAX	12	12
MDM2-p53	12	12
MDM2-MDMX	12	12
MDM2-p21	12	12
MDM2-Rb	12	12
MDM2-E2F1	12	12
WIP1-ATM	12	12
WIP1-p53	12	12
WIP1-MDM2	12	12
WIP1-MDMX	12	12
WIP1-ARF	12	12
ATM-p53	12	12
ATM-MDM2	12	12
ATM-MDMX	12	12
ATM-CYCE	12	12
ATM-Rb	12	12
ATM-E2F1	12	12
AKT-MDM2,BCL2-BAX	6	6
AKT-MDM2,BCL2-CASP	6	6
AKT-MDM2,CYCE-MDM2	6	6
AKT-MDM2,CYCE-Rb	6	6
AKT-MDM2,CYCE-BAX	6	6
AKT-MDM2,MDM2-p53	6	6
AKT-MDM2,MDM2-MDMX	6	6
AKT-MDM2,MDM2-p21	6	6
AKT-MDM2,MDM2-Rb	6	6
AKT-MDM2,MDM2-E2F1	6	6
AKT-MDM2,WIP1-ATM	6	6
AKT-MDM2,WIP1-p53	6	6
AKT-MDM2,WIP1-MDM2	6	6
AKT-MDM2,WIP1-MDMX	6	6
AKT-MDM2,WIP1-ARF	6	6
AKT-MDM2,ATM-p53	6	6
AKT-MDM2,ATM-MDM2	6	6
AKT-MDM2,ATM-MDMX	6	6
AKT-MDM2,ATM-CYCE	6	6
AKT-MDM2,ATM-Rb	6	6
AKT-MDM2,ATM-E2F1	6	6
AKT-MDMX,BCL2-BAX	6	3
AKT-MDMX,BCL2-CASP	6	3
AKT-MDMX,CYCE-MDM2	6	3
AKT-MDMX,CYCE-Rb	6	6
AKT-MDMX,CYCE-BAX	6	3
AKT-MDMX,MDM2-p53	6	3
AKT-MDMX,MDM2-MDMX	6	6
AKT-MDMX,MDM2-p21	6	3
AKT-MDMX,MDM2-Rb	6	3
AKT-MDMX,MDM2-E2F1	6	1
AKT-MDMX,WIP1-ATM	6	3
AKT-MDMX,WIP1-p53	6	3
AKT-MDMX,WIP1-MDM2	6	3
AKT-MDMX,WIP1-MDMX	6	3
AKT-MDMX,WIP1-ARF	6	1
AKT-MDMX,ATM-p53	6	6
AKT-MDMX,ATM-MDM2	6	3
AKT-MDMX,ATM-MDMX	6	6
AKT-MDMX,ATM-CYCE	6	3
AKT-MDMX,ATM-Rb	6	3
AKT-MDMX,ATM-E2F1	6	3
AKT-p21,BCL2-BAX	6	6
AKT-p21,BCL2-CASP	6	6
AKT-p21,CYCE-MDM2	6	6
AKT-p21,CYCE-Rb	6	6
AKT-p21,CYCE-BAX	6	6
AKT-p21,MDM2-p53	6	6
AKT-p21,MDM2-MDMX	6	6
AKT-p21,MDM2-p21	6	6
AKT-p21,MDM2-Rb	6	6
AKT-p21,MDM2-E2F1	6	6
AKT-p21,WIP1-ATM	6	6
AKT-p21,WIP1-p53	6	6
AKT-p21,WIP1-MDM2	6	6
AKT-p21,WIP1-MDMX	6	6
AKT-p21,WIP1-ARF	6	6
AKT-p21,ATM-p53	6	6
AKT-p21,ATM-MDM2	6	6
AKT-p21,ATM-MDMX	6	6
AKT-p21,ATM-CYCE	6	6
AKT-p21,ATM-Rb	6	6
AKT-p21,ATM-E2F1	6	6
AKT-BCL2,BCL2-BAX	6	6
AKT-BCL2,BCL2-CASP	6	6
AKT-BCL2,CYCE-MDM2	6	3
AKT-BCL2,CYCE-Rb	6	6
AKT-BCL2,CYCE-BAX	6	6
AKT-BCL2,MDM2-p53	6	3
AKT-BCL2,MDM2-MDMX	6	6
AKT-BCL2,MDM2-p21	6	6
AKT-BCL2,MDM2-Rb	6	6
AKT-BCL2,MDM2-E2F1	6	6
AKT-BCL2,WIP1-ATM	6	6
AKT-BCL2,WIP1-p53	6	6
AKT-BCL2,WIP1-MDM2	6	6
AKT-BCL2,WIP1-MDMX	6	6
AKT-BCL2,WIP1-ARF	6	6
AKT-BCL2,ATM-p53	6	6
AKT-BCL2,ATM-MDM2	6	3
AKT-BCL2,ATM-MDMX	6	6
AKT-BCL2,ATM-CYCE	6	6
AKT-BCL2,ATM-Rb	6	6
AKT-BCL2,ATM-E2F1	6	6
AKT-BAX,BCL2-BAX	4	6
AKT-BAX,BCL2-CASP	6	6
AKT-BAX,CYCE-MDM2	6	6
AKT-BAX,CYCE-Rb	6	6
AKT-BAX,CYCE-BAX	1	6
AKT-BAX,MDM2-p53	6	6
AKT-BAX,MDM2-MDMX	6	6
AKT-BAX,MDM2-p21	6	6
AKT-BAX,MDM2-Rb	6	6
AKT-BAX,MDM2-E2F1	6	6
AKT-BAX,WIP1-ATM	6	6
AKT-BAX,WIP1-p53	6	3
AKT-BAX,WIP1-MDM2	6	6
AKT-BAX,WIP1-MDMX	6	6
AKT-BAX,WIP1-ARF	6	6
AKT-BAX,ATM-p53	6	6
AKT-BAX,ATM-MDM2	6	6
AKT-BAX,ATM-MDMX	6	6
AKT-BAX,ATM-CYCE	6	6
AKT-BAX,ATM-Rb	6	6
AKT-BAX,ATM-E2F1	6	6
AKT-CASP,BCL2-BAX	1	6
AKT-CASP,BCL2-CASP	2	3
AKT-CASP,CYCE-MDM2	2	3
AKT-CASP,CYCE-Rb	1	6
AKT-CASP,CYCE-BAX	1	6
AKT-CASP,MDM2-p53	1	6
AKT-CASP,MDM2-MDMX	1	1
AKT-CASP,MDM2-p21	1	6
AKT-CASP,MDM2-Rb	1	6
AKT-CASP,MDM2-E2F1	6	6
AKT-CASP,WIP1-ATM	1	6
AKT-CASP,WIP1-p53	2	3
AKT-CASP,WIP1-MDM2	1	6
AKT-CASP,WIP1-MDMX	1	6
AKT-CASP,WIP1-ARF	1	6
AKT-CASP,ATM-p53	1	6
AKT-CASP,ATM-MDM2	2	3
AKT-CASP,ATM-MDMX	1	1
AKT-CASP,ATM-CYCE	1	6
AKT-CASP,ATM-Rb	1	6
AKT-CASP,ATM-E2F1	1	6
BCL2-BAX,CYCE-MDM2	12	6
BCL2-BAX,CYCE-Rb	12	6
BCL2-BAX,CYCE-BAX	12	6
BCL2-BAX,MDM2-p53	12	12
BCL2-BAX,MDM2-MDMX	12	12
BCL2-BAX,MDM2-p21	12	12
BCL2-BAX,MDM2-Rb	12	12
BCL2-BAX,MDM2-E2F1	12	12
BCL2-BAX,WIP1-ATM	12	12
BCL2-BAX,WIP1-p53	12	12
BCL2-BAX,WIP1-MDM2	12	12
BCL2-BAX,WIP1-MDMX	12	12
BCL2-BAX,WIP1-ARF	12	12
BCL2-BAX,ATM-p53	12	12
BCL2-BAX,ATM-MDM2	12	12
BCL2-BAX,ATM-MDMX	12	12
BCL2-BAX,ATM-CYCE	12	12
BCL2-BAX,ATM-Rb	12	12
BCL2-BAX,ATM-E2F1	12	12
BCL2-CASP,CYCE-MDM2	12	3
BCL2-CASP,CYCE-Rb	12	6
BCL2-CASP,CYCE-BAX	12	6
BCL2-CASP,MDM2-p53	12	9
BCL2-CASP,MDM2-MDMX	12	12
BCL2-CASP,MDM2-p21	12	12
BCL2-CASP,MDM2-Rb	12	12
BCL2-CASP,MDM2-E2F1	12	12
BCL2-CASP,WIP1-ATM	12	12
BCL2-CASP,WIP1-p53	12	12
BCL2-CASP,WIP1-MDM2	12	12
BCL2-CASP,WIP1-MDMX	12	12
BCL2-CASP,WIP1-ARF	12	12
BCL2-CASP,ATM-p53	12	12
BCL2-CASP,ATM-MDM2	12	9
BCL2-CASP,ATM-MDMX	12	12
BCL2-CASP,ATM-CYCE	12	12
BCL2-CASP,ATM-Rb	12	12
BCL2-CASP,ATM-E2F1	12	12
CYCE-MDM2,MDM2-p53	12	9
CYCE-MDM2,MDM2-MDMX	12	12
CYCE-MDM2,MDM2-p21	12	12
CYCE-MDM2,MDM2-Rb	12	12
CYCE-MDM2,MDM2-E2F1	12	12
CYCE-MDM2,WIP1-ATM	12	12
CYCE-MDM2,WIP1-p53	12	12
CYCE-MDM2,WIP1-MDM2	12	12
CYCE-MDM2,WIP1-MDMX	12	12
CYCE-MDM2,WIP1-ARF	12	12
CYCE-MDM2,ATM-p53	12	12
CYCE-MDM2,ATM-MDM2	12	12
CYCE-MDM2,ATM-MDMX	12	12
CYCE-MDM2,ATM-CYCE	12	12
CYCE-MDM2,ATM-Rb	12	12
CYCE-MDM2,ATM-E2F1	12	12
CYCE-Rb,MDM2-p53	12	12
CYCE-Rb,MDM2-MDMX	12	12
CYCE-Rb,MDM2-p21	12	12
CYCE-Rb,MDM2-Rb	12	12
CYCE-Rb,MDM2-E2F1	12	12
CYCE-Rb,WIP1-ATM	12	12
CYCE-Rb,WIP1-p53	12	12
CYCE-Rb,WIP1-MDM2	12	12
CYCE-Rb,WIP1-MDMX	12	12
CYCE-Rb,WIP1-ARF	12	12
CYCE-Rb,ATM-p53	12	12
CYCE-Rb,ATM-MDM2	12	12
CYCE-Rb,ATM-MDMX	12	12
CYCE-Rb,ATM-CYCE	12	12
CYCE-Rb,ATM-Rb	12	12
CYCE-Rb,ATM-E2F1	12	12
CYCE-BAX,MDM2-p53	12	12
CYCE-BAX,MDM2-MDMX	12	12
CYCE-BAX,MDM2-p21	12	12
CYCE-BAX,MDM2-Rb	12	12
CYCE-BAX,MDM2-E2F1	12	12
CYCE-BAX,WIP1-ATM	12	12
CYCE-BAX,WIP1-p53	12	9
CYCE-BAX,WIP1-MDM2	12	12
CYCE-BAX,WIP1-MDMX	12	12
CYCE-BAX,WIP1-ARF	12	12
CYCE-BAX,ATM-p53	12	12
CYCE-BAX,ATM-MDM2	12	12
CYCE-BAX,ATM-MDMX	12	12
CYCE-BAX,ATM-CYCE	12	12
CYCE-BAX,ATM-Rb	12	12
CYCE-BAX,ATM-E2F1	12	12
MDM2-p53,WIP1-ATM	8	9
MDM2-p53,WIP1-p53	12	9
MDM2-p53,WIP1-MDM2	12	12
MDM2-p53,WIP1-MDMX	12	12
MDM2-p53,WIP1-ARF	12	12
MDM2-p53,ATM-p53	12	12
MDM2-p53,ATM-MDM2	12	9
MDM2-p53,ATM-MDMX	12	12
MDM2-p53,ATM-CYCE	12	12
MDM2-p53,ATM-Rb	12	12
MDM2-p53,ATM-E2F1	12	12
MDM2-MDMX,WIP1-ATM	12	12
MDM2-MDMX,WIP1-p53	12	12
MDM2-MDMX,WIP1-MDM2	12	12
MDM2-MDMX,WIP1-MDMX	12	12
MDM2-MDMX,WIP1-ARF	12	12
MDM2-MDMX,ATM-p53	12	12
MDM2-MDMX,ATM-MDM2	12	12
MDM2-MDMX,ATM-MDMX	12	12
MDM2-MDMX,ATM-CYCE	12	12
MDM2-MDMX,ATM-Rb	12	12
MDM2-MDMX,ATM-E2F1	12	12
MDM2-p21,WIP1-ATM	12	12
MDM2-p21,WIP1-p53	12	12
MDM2-p21,WIP1-MDM2	12	12
MDM2-p21,WIP1-MDMX	12	12
MDM2-p21,WIP1-ARF	12	12
MDM2-p21,ATM-p53	12	12
MDM2-p21,ATM-MDM2	12	12
MDM2-p21,ATM-MDMX	12	12
MDM2-p21,ATM-CYCE	12	12
MDM2-p21,ATM-Rb	12	12
MDM2-p21,ATM-E2F1	12	12
MDM2-Rb,WIP1-ATM	12	12
MDM2-Rb,WIP1-p53	12	12
MDM2-Rb,WIP1-MDM2	12	12
MDM2-Rb,WIP1-MDMX	12	12
MDM2-Rb,WIP1-ARF	12	12
MDM2-Rb,ATM-p53	12	12
MDM2-Rb,ATM-MDM2	12	12
MDM2-Rb,ATM-MDMX	12	12
MDM2-Rb,ATM-CYCE	12	12
MDM2-Rb,ATM-Rb	12	12
MDM2-Rb,ATM-E2F1	12	12
MDM2-E2F1,WIP1-ATM	12	12
MDM2-E2F1,WIP1-p53	12	12
MDM2-E2F1,WIP1-MDM2	12	12
MDM2-E2F1,WIP1-MDMX	12	12
MDM2-E2F1,WIP1-ARF	12	12
MDM2-E2F1,ATM-p53	12	12
MDM2-E2F1,ATM-MDM2	12	12
MDM2-E2F1,ATM-MDMX	12	12
MDM2-E2F1,ATM-CYCE	12	12
MDM2-E2F1,ATM-Rb	12	12
MDM2-E2F1,ATM-E2F1	12	12
WIP1-ATM,ATM-p53	12	12
WIP1-ATM,ATM-MDM2	12	12
WIP1-ATM,ATM-MDMX	12	12
WIP1-ATM,ATM-CYCE	12	12
WIP1-ATM,ATM-Rb	12	12
WIP1-ATM,ATM-E2F1	12	12
WIP1-p53,ATM-p53	12	12
WIP1-p53,ATM-MDM2	12	12
WIP1-p53,ATM-MDMX	12	12
WIP1-p53,ATM-CYCE	12	12
WIP1-p53,ATM-Rb	12	12
WIP1-p53,ATM-E2F1	12	12
WIP1-MDM2,ATM-p53	12	12
WIP1-MDM2,ATM-MDM2	12	12
WIP1-MDM2,ATM-MDMX	12	12
WIP1-MDM2,ATM-CYCE	12	12
WIP1-MDM2,ATM-Rb	12	12
WIP1-MDM2,ATM-E2F1	12	12
WIP1-MDMX,ATM-p53	12	12
WIP1-MDMX,ATM-MDM2	12	12
WIP1-MDMX,ATM-MDMX	12	12
WIP1-MDMX,ATM-CYCE	12	12
WIP1-MDMX,ATM-Rb	12	12
WIP1-MDMX,ATM-E2F1	12	12
WIP1-ARF,ATM-p53	12	12
WIP1-ARF,ATM-MDM2	12	12
WIP1-ARF,ATM-MDMX	12	12
WIP1-ARF,ATM-CYCE	12	12
WIP1-ARF,ATM-Rb	12	12
WIP1-ARF,ATM-E2F1	12	12
AKT,BCL2-BAX	2	3
AKT,BCL2-CASP	6	6
AKT,CYCE-MDM2	6	6
AKT,CYCE-Rb	6	6
AKT,CYCE-BAX	6	6
AKT,MDM2-p53	6	6
AKT,MDM2-MDMX	2	3
AKT,MDM2-p21	6	3
AKT,MDM2-Rb	6	3
AKT,MDM2-E2F1	6	6
AKT,WIP1-ATM	2	3
AKT,WIP1-p53	6	6
AKT,WIP1-MDM2	2	3
AKT,WIP1-MDMX	6	6
AKT,WIP1-ARF	6	6
AKT,ATM-p53	6	6
AKT,ATM-MDM2	6	6
AKT,ATM-MDMX	6	6
AKT,ATM-CYCE	2	3
AKT,ATM-Rb	6	3
AKT,ATM-E2F1	6	6
BCL2,AKT-MDM2	6	6
BCL2,AKT-MDMX	6	6
BCL2,AKT-p21	6	6
BCL2,AKT-BCL2	2	3
BCL2,AKT-BAX	6	6
BCL2,AKT-CASP	6	6
BCL2,CYCE-MDM2	12	6
BCL2,CYCE-Rb	8	3
BCL2,CYCE-BAX	12	6
BCL2,MDM2-p53	12	12
BCL2,MDM2-MDMX	12	12
BCL2,MDM2-p21	12	12
BCL2,MDM2-Rb	12	12
BCL2,MDM2-E2F1	8	9
BCL2,WIP1-ATM	12	9
BCL2,WIP1-p53	12	12
BCL2,WIP1-MDM2	12	12
BCL2,WIP1-MDMX	12	12
BCL2,WIP1-ARF	12	12
BCL2,ATM-p53	8	9
BCL2,ATM-MDM2	12	12
BCL2,ATM-MDMX	12	12
BCL2,ATM-CYCE	12	12
BCL2,ATM-Rb	12	12
BCL2,ATM-E2F1	12	12
CYCE,AKT-MDM2	2	3
CYCE,AKT-MDMX	6	6
CYCE,AKT-p21	6	6
CYCE,AKT-BCL2	6	6
CYCE,AKT-BAX	6	6
CYCE,AKT-CASP	6	6
CYCE,BCL2-BAX	8	3
CYCE,BCL2-CASP	12	6
CYCE,MDM2-p53	12	12
CYCE,MDM2-MDMX	8	9
CYCE,MDM2-p21	12	9
CYCE,MDM2-Rb	12	12
CYCE,MDM2-E2F1	12	12
CYCE,WIP1-ATM	12	9
CYCE,WIP1-p53	12	12
CYCE,WIP1-MDM2	8	9
CYCE,WIP1-MDMX	12	12
CYCE,WIP1-ARF	12	12
CYCE,ATM-p53	12	12
CYCE,ATM-MDM2	12	12
CYCE,ATM-MDMX	12	12
CYCE,ATM-CYCE	8	9
CYCE,ATM-Rb	12	12
CYCE,ATM-E2F1	12	12
MDM2,AKT-MDM2	6	6
MDM2,AKT-MDMX	6	6
MDM2,AKT-p21	6	6
MDM2,AKT-BCL2	2	3
MDM2,AKT-BAX	6	6
MDM2,AKT-CASP	6	6
MDM2,BCL2-BAX	12	12
MDM2,BCL2-CASP	12	12
MDM2,CYCE-MDM2	12	12
MDM2,CYCE-Rb	8	9
MDM2,CYCE-BAX	12	12
MDM2,WIP1-ATM	12	12
MDM2,WIP1-p53	12	12
MDM2,WIP1-MDM2	12	12
MDM2,WIP1-MDMX	12	12
MDM2,WIP1-ARF	12	12
MDM2,ATM-p53	7	9
MDM2,ATM-MDM2	12	12
MDM2,ATM-MDMX	12	12
MDM2,ATM-CYCE	12	12
MDM2,ATM-Rb	12	12
MDM2,ATM-E2F1	12	12
WIP1,AKT-MDM2	2	3
WIP1,AKT-MDMX	6	6
WIP1,AKT-p21	6	6
WIP1,AKT-BCL2	6	6
WIP1,AKT-BAX	6	6
WIP1,AKT-CASP	6	6
WIP1,BCL2-BAX	7	7
WIP1,BCL2-CASP	12	12
WIP1,CYCE-MDM2	12	12
WIP1,CYCE-Rb	12	12
WIP1,CYCE-BAX	12	12
WIP1,MDM2-p53	12	12
WIP1,MDM2-MDMX	8	8
WIP1,MDM2-p21	12	12
WIP1,MDM2-Rb	12	12
WIP1,MDM2-E2F1	12	12
WIP1,ATM-p53	12	12
WIP1,ATM-MDM2	12	12
WIP1,ATM-MDMX	12	12
WIP1,ATM-CYCE	8	9
WIP1,ATM-Rb	12	9
WIP1,ATM-E2F1	8	9
ATM,AKT-MDM2	6	6
ATM,AKT-MDMX	6	3
ATM,AKT-p21	6	6
ATM,AKT-BCL2	2	3
ATM,AKT-BAX	6	6
ATM,AKT-CASP	6	6
ATM,BCL2-BAX	12	12
ATM,BCL2-CASP	12	7
ATM,CYCE-MDM2	12	12
ATM,CYCE-Rb	8	9
ATM,CYCE-BAX	12	12
ATM,MDM2-p53	12	12
ATM,MDM2-MDMX	12	12
ATM,MDM2-p21	12	12
ATM,MDM2-Rb	12	12
ATM,MDM2-E2F1	8	9
ATM,WIP1-ATM	8	9
ATM,WIP1-p53	8	9
ATM,WIP1-MDM2	12	12
ATM,WIP1-MDMX	7	7
ATM,WIP1-ARF	8	9
