# Supplementary material for: Evaluating a therapeutic window for precision medicine by integrating genomic profiles and p53 network dynamics
Source: Commun Biol. 2022 Sep 7;5:924. doi: 10.1038/s42003-022-03872-1 (PMC9452682; doi:10.1038/s42003-022-03872-1)
Supplement: Supplementary file 7 — Supplementary Data 5 [file 42003_2022_3872_MOESM7_ESM.xlsx]

## Sheet: Information
No.	Sheet name	Description
1	Critical determinant	Identification of critical determinants for 6 perturbations using nework dynamics-based method
2	Marker (AKT)	Identification of molecular markers for AKT perturbation using conventional methods
3	Marker (WIP1)	Identification of molecular markers for WIP1 perturbation using conventional methods
4	Marker (MDM2-p53)	Identification of molecular markers for MDM2-p53 perturbation using conventional methods
5	Marker (AKT&WIP1)	Identification of molecular markers for AKT&WIP1 perturbation using conventional methods
6	Marker (AKT&ATM)	Identification of molecular markers for AKT&ATM perturbation using conventional methods
7	Marker (WIP1&MDM2-p53)	Identification of molecular markers for WIP1&MDM2-p53 perturbation using conventional methods
8	Marker (WIP1&MDM2-p53)	Identification of molecular markers for WIP1&MDM2-p53 perturbation using conventional methods
9	Prediction	Prediction results of critical determinants (CDs) and markers

## Sheet: Critical determinant
Cell line specific networks																	Perturbation targets
																	AKT		WIP1		MDM2-p53		ATK+WIP1		AKT+ATM		WIP1&MDM2-p53
NT	ATM	p53	MDM2	MDMX	WIP1	CYCG	PTEN	p21	AKT	CYCE	RB	E2F1	ARF	BCL2	BAX	CASP	R	C.D.	R	C.D.	R	C.D.	R	C.D.	R	C.D.	R	C.D.
NT_01	N	N	N	N	N	N	I	N	A	N	N	N	N	N	N	N	U		U		U		U		U		U			Description
NT_02	I	N	N	N	N	N	I	N	N	N	I	N	N	N	N	N	D	ATM	U		U	ATM&PTEN	U	PTEN, ATM	D	ATM	U	ATM		R	Response
NT_03	N	N	N	N	N	N	N	N	N	A	N	N	N	N	N	N	U	CYCE	U		U		U		U		U			D	Desirable response
NT_04	I	N	N	N	N	N	N	N	A	N	N	N	I	A	N	N	U	BCL2	U	BCL2, AKT	U	BCL2	U	BCL2	U	BCL2	U	BCL2		U	Undesirable response
NT_05	N	N	N	N	N	N	N	N	N	N	N	N	I	N	N	N	U		D	ARF	U	ARF	D	ARF	U	ARF	U			C.D.	Critical determinants
NT_06	N	N	N	N	A	N	N	N	N	N	I	N	N	N	N	N	U		U		U		U		D	WIP1	U
NT_08	N	N	N	N	A	A	N	N	A	N	N	N	I	N	N	N	D	CYCG	U	AKT	U	WIP1&CYCG	D	CYCG&ARF	D	CYCG	D	CYCG&ARF
NT_09	N	N	N	N	A	N	N	N	A	N	N	N	I	N	N	N	U		U	AKT	U	WIP1	D	ARF	D	WIP1	U
NT_10	N	N	N	A	N	N	N	N	N	N	N	N	N	N	N	N	U	MDMX	U		U	MDMX	U	MDMX	U	MDMX	U	MDMX
NT_11	N	N	N	N	N	N	N	N	N	N	I	N	N	N	N	N	U		U		U		U		U		U
NT_12	N	N	N	N	N	N	I	N	N	N	N	N	N	N	I	N	U	BAX	U		U	BAX	U	BAX	U		U	BAX
NT_13	N	N	N	N	A	N	N	N	A	N	N	N	N	N	N	N	U		U		U		U		D	WIP1	U
NT_15	N	N	N	I	N	N	N	N	A	N	N	N	N	N	I	N	U	BAX	U		U	BAX, MDMX	U	BAX	D	MDMX&BAX	U	BAX
NT_16	N	N	N	N	N	N	N	I	N	N	N	N	N	N	N	N	U		U		U		U		U		U
NT_17	N	N	N	N	N	A	N	N	N	N	N	N	N	N	I	N	D	CYCG	U		U	BAX	U	CYCG&BAX	D	CYCG	U	BAX
NT_18	N	N	N	N	N	N	I	N	A	N	N	N	N	N	I	N	U	BAX	U		U	BAX	U	BAX	U		U	BAX
NT_19	N	N	N	N	N	N	N	N	A	N	N	N	I	N	N	N	U		U	AKT	U	ARF	D	ARF	U	ARF	U
NT_20	N	N	N	N	N	N	N	N	A	N	N	N	N	N	N	N	U		U		U		U		U		U
NT_22	I	N	N	N	N	N	N	N	N	N	N	N	N	N	N	N	D	ATM	U		D	ATM	U	ATM	D	ATM	U
NT_23	I	N	N	N	N	N	N	N	A	N	N	N	N	N	N	N	D	ATM	U		U	ATM&AKT	U	AKT, ATM	D	ATM	U	AKT, ATM
NT_24	N	N	N	N	N	N	N	N	A	A	N	N	I	N	N	N	U	ARF	U	AKT	U	CYCE	D	ARF	U	CYCE	U
NT_25	N	N	N	N	N	N	N	N	N	N	N	N	I	N	I	N	U	BAX	U	BAX	U	ARF&BAX	U	ARF&BAX	U	ARF	U	BAX
NT_27	N	N	N	N	N	N	I	N	N	N	N	N	N	N	N	N	U		U		U		U		U		U
NT_28	I	N	N	N	N	N	N	N	N	N	N	N	I	N	N	N	D	ATM	U	ATM&ARF	D	ATM	D	ATM&ARF	D	ATM	D	ATM&ARF
NT_29	N	N	A	N	N	N	N	N	N	N	N	N	I	N	N	N	D	MDM2	U	MDM2	D	MDM2	D	MDM2	D	MDM2	D	MDM2
NT_30	N	N	N	N	N	N	N	N	A	N	I	N	I	N	I	N	U	BAX	U	BAX, AKT	U	RB&BAX, AKT&BAX	U	ARF&BAX	U	ARF	U	BAX
NT_33	N	N	N	N	N	N	I	N	N	N	I	N	N	N	N	N	U		U		U		U		U		U
NT_34	N	N	N	N	N	A	N	N	N	N	N	N	I	N	N	N	D	CYCG	U	CYCG&ARF	D	CYCG	D	CYCG&ARF	D	CYCG	D	CYCG&ARF

## Sheet: Marker (AKT)
NT	ATM	p53	MDM2	MDMX	WIP1	CYCG	PTEN	p21	AKT	CYCE	RB	E2F1	ARF	BCL2	BAX	CASP	R
Sensitive group																					Description
NT_28	I	N	N	N	N	N	N	N	N	N	N	N	I	N	N	N	D		D marker		R	Response
NT_02	I	N	N	N	N	N	I	N	N	N	I	N	N	N	N	N	D		ATM I		D	Desirable response
NT_22	I	N	N	N	N	N	N	N	N	N	N	N	N	N	N	N	D		CYCG A		U	Undesirable response
NT_23	I	N	N	N	N	N	N	N	A	N	N	N	N	N	N	N	D
NT_08	N	N	N	N	A	A	N	N	A	N	N	N	I	N	N	N	D
NT_34	N	N	N	N	N	A	N	N	N	N	N	N	I	N	N	N	D
NT_17	N	N	N	N	N	A	N	N	N	N	N	N	N	N	I	N	D
NT_29	N	N	A	N	N	N	N	N	N	N	N	N	I	N	N	N	D
Resistant group
NT_04	I	N	N	N	N	N	N	N	A	N	N	N	I	A	N	N	U		U marker
NT_30	N	N	N	N	N	N	N	N	A	N	I	N	I	N	I	N	U		AKT A
NT_09	N	N	N	N	A	N	N	N	A	N	N	N	I	N	N	N	U		PTEN I
NT_19	N	N	N	N	N	N	N	N	A	N	N	N	I	N	N	N	U		BAX I
NT_24	N	N	N	N	N	N	N	N	A	A	N	N	I	N	N	N	U
NT_18	N	N	N	N	N	N	I	N	A	N	N	N	N	N	I	N	U
NT_01	N	N	N	N	N	N	I	N	A	N	N	N	N	N	N	N	U
NT_15	N	N	N	I	N	N	N	N	A	N	N	N	N	N	I	N	U
NT_13	N	N	N	N	A	N	N	N	A	N	N	N	N	N	N	N	U
NT_20	N	N	N	N	N	N	N	N	A	N	N	N	N	N	N	N	U
NT_25	N	N	N	N	N	N	N	N	N	N	N	N	I	N	I	N	U
NT_05	N	N	N	N	N	N	N	N	N	N	N	N	I	N	N	N	U
NT_12	N	N	N	N	N	N	I	N	N	N	N	N	N	N	I	N	U
NT_27	N	N	N	N	N	N	I	N	N	N	N	N	N	N	N	N	U
NT_33	N	N	N	N	N	N	I	N	N	N	I	N	N	N	N	N	U
NT_06	N	N	N	N	A	N	N	N	N	N	I	N	N	N	N	N	U
NT_11	N	N	N	N	N	N	N	N	N	N	I	N	N	N	N	N	U
NT_03	N	N	N	N	N	N	N	N	N	A	N	N	N	N	N	N	U
NT_10	N	N	N	A	N	N	N	N	N	N	N	N	N	N	N	N	U
NT_16	N	N	N	N	N	N	N	I	N	N	N	N	N	N	N	N	U

## Sheet: Marker (WIP1)
NT	ATM	p53	MDM2	MDMX	WIP1	CYCG	PTEN	p21	AKT	CYCE	RB	E2F1	ARF	BCL2	BAX	CASP	R
Sensitive group																			D marker		Description
NT_05	N	N	N	N	N	N	N	N	N	N	N	N	I	N	N	N	D		ARF I		R	Response
Resistant group																					D	Desirable response
NT_02	I	N	N	N	N	N	I	N	N	N	I	N	N	N	N	N	U		U marker		U	Undesirable response
NT_30	N	N	N	N	N	N	N	N	A	N	I	N	I	N	I	N	U		AKT A
NT_33	N	N	N	N	N	N	I	N	N	N	I	N	N	N	N	N	U		PTEN I
NT_06	N	N	N	N	A	N	N	N	N	N	I	N	N	N	N	N	U		BAX I
NT_11	N	N	N	N	N	N	N	N	N	N	I	N	N	N	N	N	U		RB I
NT_04	I	N	N	N	N	N	N	N	A	N	N	N	I	A	N	N	U
NT_23	I	N	N	N	N	N	N	N	A	N	N	N	N	N	N	N	U
NT_22	I	N	N	N	N	N	N	N	N	N	N	N	N	N	N	N	U
NT_28	I	N	N	N	N	N	N	N	N	N	N	N	I	N	N	N	U
NT_18	N	N	N	N	N	N	I	N	A	N	N	N	N	N	I	N	U
NT_12	N	N	N	N	N	N	I	N	N	N	N	N	N	N	I	N	U
NT_15	N	N	N	I	N	N	N	N	A	N	N	N	N	N	I	N	U
NT_17	N	N	N	N	N	A	N	N	N	N	N	N	N	N	I	N	U
NT_25	N	N	N	N	N	N	N	N	N	N	N	N	I	N	I	N	U
NT_01	N	N	N	N	N	N	I	N	A	N	N	N	N	N	N	N	U
NT_27	N	N	N	N	N	N	I	N	N	N	N	N	N	N	N	N	U
NT_08	N	N	N	N	A	A	N	N	A	N	N	N	I	N	N	N	U
NT_09	N	N	N	N	A	N	N	N	A	N	N	N	I	N	N	N	U
NT_13	N	N	N	N	A	N	N	N	A	N	N	N	N	N	N	N	U
NT_19	N	N	N	N	N	N	N	N	A	N	N	N	I	N	N	N	U
NT_20	N	N	N	N	N	N	N	N	A	N	N	N	N	N	N	N	U
NT_24	N	N	N	N	N	N	N	N	A	A	N	N	I	N	N	N	U
NT_03	N	N	N	N	N	N	N	N	N	A	N	N	N	N	N	N	U
NT_10	N	N	N	A	N	N	N	N	N	N	N	N	N	N	N	N	U
NT_16	N	N	N	N	N	N	N	I	N	N	N	N	N	N	N	N	U
NT_29	N	N	A	N	N	N	N	N	N	N	N	N	I	N	N	N	U
NT_34	N	N	N	N	N	A	N	N	N	N	N	N	I	N	N	N	U

## Sheet: Marker (MDM2-p53)
NT	ATM	p53	MDM2	MDMX	WIP1	CYCG	PTEN	p21	AKT	CYCE	RB	E2F1	ARF	BCL2	BAX	CASP	R
Sensitive group																					Description
NT_28	I	N	N	N	N	N	N	N	N	N	N	N	I	N	N	N	D		D marker		R	Response
NT_29	N	N	A	N	N	N	N	N	N	N	N	N	I	N	N	N	D		ARF I		D	Desirable response
NT_34	N	N	N	N	N	A	N	N	N	N	N	N	I	N	N	N	D		ATM I		U	Undesirable response
NT_22	I	N	N	N	N	N	N	N	N	N	N	N	N	N	N	N	D
Resistant group
NT_04	I	N	N	N	N	N	N	N	A	N	N	N	I	A	N	N	U		U marker
NT_05	N	N	N	N	N	N	N	N	N	N	N	N	I	N	N	N	U		AKT A
NT_08	N	N	N	N	A	A	N	N	A	N	N	N	I	N	N	N	U		PTEN I
NT_09	N	N	N	N	A	N	N	N	A	N	N	N	I	N	N	N	U		BAX I
NT_19	N	N	N	N	N	N	N	N	A	N	N	N	I	N	N	N	U
NT_24	N	N	N	N	N	N	N	N	A	A	N	N	I	N	N	N	U
NT_25	N	N	N	N	N	N	N	N	N	N	N	N	I	N	I	N	U
NT_30	N	N	N	N	N	N	N	N	A	N	I	N	I	N	I	N	U
NT_01	N	N	N	N	N	N	I	N	A	N	N	N	N	N	N	N	U
NT_02	I	N	N	N	N	N	I	N	N	N	I	N	N	N	N	N	U
NT_03	N	N	N	N	N	N	N	N	N	A	N	N	N	N	N	N	U
NT_06	N	N	N	N	A	N	N	N	N	N	I	N	N	N	N	N	U
NT_10	N	N	N	A	N	N	N	N	N	N	N	N	N	N	N	N	U
NT_11	N	N	N	N	N	N	N	N	N	N	I	N	N	N	N	N	U
NT_12	N	N	N	N	N	N	I	N	N	N	N	N	N	N	I	N	U
NT_13	N	N	N	N	A	N	N	N	A	N	N	N	N	N	N	N	U
NT_15	N	N	N	I	N	N	N	N	A	N	N	N	N	N	I	N	U
NT_16	N	N	N	N	N	N	N	I	N	N	N	N	N	N	N	N	U
NT_17	N	N	N	N	N	A	N	N	N	N	N	N	N	N	I	N	U
NT_18	N	N	N	N	N	N	I	N	A	N	N	N	N	N	I	N	U
NT_20	N	N	N	N	N	N	N	N	A	N	N	N	N	N	N	N	U
NT_23	I	N	N	N	N	N	N	N	A	N	N	N	N	N	N	N	U
NT_27	N	N	N	N	N	N	I	N	N	N	N	N	N	N	N	N	U
NT_33	N	N	N	N	N	N	I	N	N	N	I	N	N	N	N	N	U

## Sheet: Marker (AKT&WIP1)
NT	ATM	p53	MDM2	MDMX	WIP1	CYCG	PTEN	p21	AKT	CYCE	RB	E2F1	ARF	BCL2	BAX	CASP	R
Sensitive group																					Description
NT_05	N	N	N	N	N	N	N	N	N	N	N	N	I	N	N	N	D		D marker		R	Response
NT_08	N	N	N	N	A	A	N	N	A	N	N	N	I	N	N	N	D		ARF I		D	Desirable response
NT_09	N	N	N	N	A	N	N	N	A	N	N	N	I	N	N	N	D		MDM2 A		U	Undesirable response
NT_19	N	N	N	N	N	N	N	N	A	N	N	N	I	N	N	N	D
NT_24	N	N	N	N	N	N	N	N	A	A	N	N	I	N	N	N	D
NT_28	I	N	N	N	N	N	N	N	N	N	N	N	I	N	N	N	D
NT_29	N	N	A	N	N	N	N	N	N	N	N	N	I	N	N	N	D
NT_34	N	N	N	N	N	A	N	N	N	N	N	N	I	N	N	N	D
Resistant group
NT_30	N	N	N	N	N	N	N	N	A	N	I	N	I	N	I	N	U		U marker
NT_18	N	N	N	N	N	N	I	N	A	N	N	N	N	N	I	N	U		PTEN I
NT_15	N	N	N	I	N	N	N	N	A	N	N	N	N	N	I	N	U		BAX I
NT_01	N	N	N	N	N	N	I	N	A	N	N	N	N	N	N	N	U		RB I
NT_04	I	N	N	N	N	N	N	N	A	N	N	N	I	A	N	N	U
NT_23	I	N	N	N	N	N	N	N	A	N	N	N	N	N	N	N	U
NT_13	N	N	N	N	A	N	N	N	A	N	N	N	N	N	N	N	U
NT_20	N	N	N	N	N	N	N	N	A	N	N	N	N	N	N	N	U
NT_12	N	N	N	N	N	N	I	N	N	N	N	N	N	N	I	N	U
NT_17	N	N	N	N	N	A	N	N	N	N	N	N	N	N	I	N	U
NT_25	N	N	N	N	N	N	N	N	N	N	N	N	I	N	I	N	U
NT_02	I	N	N	N	N	N	I	N	N	N	I	N	N	N	N	N	U
NT_33	N	N	N	N	N	N	I	N	N	N	I	N	N	N	N	N	U
NT_06	N	N	N	N	A	N	N	N	N	N	I	N	N	N	N	N	U
NT_11	N	N	N	N	N	N	N	N	N	N	I	N	N	N	N	N	U
NT_27	N	N	N	N	N	N	I	N	N	N	N	N	N	N	N	N	U
NT_22	I	N	N	N	N	N	N	N	N	N	N	N	N	N	N	N	U
NT_03	N	N	N	N	N	N	N	N	N	A	N	N	N	N	N	N	U
NT_10	N	N	N	A	N	N	N	N	N	N	N	N	N	N	N	N	U
NT_16	N	N	N	N	N	N	N	I	N	N	N	N	N	N	N	N	U

## Sheet: Marker (AKT&ATM)
NT	ATM	p53	MDM2	MDMX	WIP1	CYCG	PTEN	p21	AKT	CYCE	RB	E2F1	ARF	BCL2	BAX	CASP	R
Sensitive group																					Description
NT_08	N	N	N	N	A	A	N	N	A	N	N	N	I	N	N	N	D		D marker		R	Response
NT_09	N	N	N	N	A	N	N	N	A	N	N	N	I	N	N	N	D		WIP1 A		D	Desirable response
NT_13	N	N	N	N	A	N	N	N	A	N	N	N	N	N	N	N	D		ATM I		U	Undesirable response
NT_15	N	N	N	I	N	N	N	N	A	N	N	N	N	N	I	N	D		CYCG A
NT_23	I	N	N	N	N	N	N	N	A	N	N	N	N	N	N	N	D
NT_06	N	N	N	N	A	N	N	N	N	N	I	N	N	N	N	N	D
NT_28	I	N	N	N	N	N	N	N	N	N	N	N	I	N	N	N	D
NT_29	N	N	A	N	N	N	N	N	N	N	N	N	I	N	N	N	D
NT_34	N	N	N	N	N	A	N	N	N	N	N	N	I	N	N	N	D
NT_02	I	N	N	N	N	N	I	N	N	N	I	N	N	N	N	N	D
NT_17	N	N	N	N	N	A	N	N	N	N	N	N	N	N	I	N	D
NT_22	I	N	N	N	N	N	N	N	N	N	N	N	N	N	N	N	D
Resistant group
NT_04	I	N	N	N	N	N	N	N	A	N	N	N	I	A	N	N	U		U marker
NT_19	N	N	N	N	N	N	N	N	A	N	N	N	I	N	N	N	U		PTEN I
NT_24	N	N	N	N	N	N	N	N	A	A	N	N	I	N	N	N	U		BAX I
NT_30	N	N	N	N	N	N	N	N	A	N	I	N	I	N	I	N	U
NT_01	N	N	N	N	N	N	I	N	A	N	N	N	N	N	N	N	U
NT_18	N	N	N	N	N	N	I	N	A	N	N	N	N	N	I	N	U
NT_20	N	N	N	N	N	N	N	N	A	N	N	N	N	N	N	N	U
NT_05	N	N	N	N	N	N	N	N	N	N	N	N	I	N	N	N	U
NT_25	N	N	N	N	N	N	N	N	N	N	N	N	I	N	I	N	U
NT_03	N	N	N	N	N	N	N	N	N	A	N	N	N	N	N	N	U
NT_10	N	N	N	A	N	N	N	N	N	N	N	N	N	N	N	N	U
NT_11	N	N	N	N	N	N	N	N	N	N	I	N	N	N	N	N	U
NT_12	N	N	N	N	N	N	I	N	N	N	N	N	N	N	I	N	U
NT_16	N	N	N	N	N	N	N	I	N	N	N	N	N	N	N	N	U
NT_27	N	N	N	N	N	N	I	N	N	N	N	N	N	N	N	N	U
NT_33	N	N	N	N	N	N	I	N	N	N	I	N	N	N	N	N	U

## Sheet: Marker (WIP1&MDM2-p53)
NT	ATM	p53	MDM2	MDMX	WIP1	CYCG	PTEN	p21	AKT	CYCE	RB	E2F1	ARF	BCL2	BAX	CASP	R
Sensitive group																					Description
NT_08	N	N	N	N	A	A	N	N	A	N	N	N	I	N	N	N	D		D marker		R	Response
NT_28	I	N	N	N	N	N	N	N	N	N	N	N	I	N	N	N	D		ARF I		D	Desirable response
NT_29	N	N	A	N	N	N	N	N	N	N	N	N	I	N	N	N	D		CYCG A		U	Undesirable response
NT_34	N	N	N	N	N	A	N	N	N	N	N	N	I	N	N	N	D
Resistant group
NT_04	I	N	N	N	N	N	N	N	A	N	N	N	I	A	N	N	U		U marker
NT_05	N	N	N	N	N	N	N	N	N	N	N	N	I	N	N	N	U		AKT A
NT_09	N	N	N	N	A	N	N	N	A	N	N	N	I	N	N	N	U		PTEN I
NT_19	N	N	N	N	N	N	N	N	A	N	N	N	I	N	N	N	U		BAX I
NT_24	N	N	N	N	N	N	N	N	A	A	N	N	I	N	N	N	U
NT_25	N	N	N	N	N	N	N	N	N	N	N	N	I	N	I	N	U
NT_30	N	N	N	N	N	N	N	N	A	N	I	N	I	N	I	N	U
NT_01	N	N	N	N	N	N	I	N	A	N	N	N	N	N	N	N	U
NT_02	I	N	N	N	N	N	I	N	N	N	I	N	N	N	N	N	U
NT_03	N	N	N	N	N	N	N	N	N	A	N	N	N	N	N	N	U
NT_06	N	N	N	N	A	N	N	N	N	N	I	N	N	N	N	N	U
NT_10	N	N	N	A	N	N	N	N	N	N	N	N	N	N	N	N	U
NT_11	N	N	N	N	N	N	N	N	N	N	I	N	N	N	N	N	U
NT_12	N	N	N	N	N	N	I	N	N	N	N	N	N	N	I	N	U
NT_13	N	N	N	N	A	N	N	N	A	N	N	N	N	N	N	N	U
NT_15	N	N	N	I	N	N	N	N	A	N	N	N	N	N	I	N	U
NT_16	N	N	N	N	N	N	N	I	N	N	N	N	N	N	N	N	U
NT_17	N	N	N	N	N	A	N	N	N	N	N	N	N	N	I	N	U
NT_18	N	N	N	N	N	N	I	N	A	N	N	N	N	N	I	N	U
NT_20	N	N	N	N	N	N	N	N	A	N	N	N	N	N	N	N	U
NT_22	I	N	N	N	N	N	N	N	N	N	N	N	N	N	N	N	U
NT_23	I	N	N	N	N	N	N	N	A	N	N	N	N	N	N	N	U
NT_27	N	N	N	N	N	N	I	N	N	N	N	N	N	N	N	N	U
NT_33	N	N	N	N	N	N	I	N	N	N	I	N	N	N	N	N	U

## Sheet: Prediction
AKT
Marker		Accuracy	1-Specificity	Sensitivity
D	ATM I	0.691176	0.0714286	0.307692
D	CYCG A	0.617647	0.0952381	0.269231
U	AKT A	0.470588	0.642857	0.653846
U	PTEN I	0.404412	0.869048	0.846154
U	BAX I	0.382353	0.988095	0.980769
CD		0.823529	0.0952381	0.692308
WIP1
Marker		Accuracy	1-Specificity	Sensitivity
D	ARF I	0.661765	0.0952381	0.269231
U	AKT A	0.470588	0.642857	0.653846
U	PTEN I	0.404412	0.869048	0.846154
U	BAX I	0.382353	0.988095	0.980769
U	RB I	0.455882	0.809524	0.884615
CD		0.882353	0.100775	0.571429
MDM2-p53
Marker		Accuracy	1-Specificity	Sensitivity
D	ARF I	0.669118	0.158416	0.171429
D	ATM I	0.683824	0.148515	0.2
U	AKT A	0.477941	0.613861	0.742857
U	PTEN I	0.338235	0.851485	0.885714
U	BAX I	0.272059	0.980198	1
CD		0.860294	0.0891089	0.714286
AKT & WIP1
Marker		Accuracy	1-Specificity	Sensitivity
D	ARF I	0.823529	0.0588235	0.470588
D	MDM2 A	0.779412	0.156863	0.588235
U	PTEN I	0.316176	0.862745	0.852941
U	BAX I	0.264706	0.980392	1
U	RB I	0.367647	0.813725	0.911765
CD		0.926471	0.0490196	0.852941
AKT & ATM
Marker		Accuracy	1-Specificity	Sensitivity
D	WIP1 A	0.683824	0.0434783	0.402985
D	ATM I	0.595588	0.0724638	0.253731
D	CYCG A	0.536765	0.115942	0.179104
U	PTEN I	0.5	0.855072	0.865672
U	BAX I	0.492647	0.985507	0.985075
CD		0.867647	0.0869565	0.820896
WIP1 & MDM2-p53
Marker		Accuracy	1-Specificity	Sensitivity
D	ARF I	0.816176	0.0761905	0.451613
D	CYCG A	0.698529	0.142857	0.16129
U	AKT A	0.463235	0.619048	0.741935
U	PTEN I	0.294118	0.866667	0.83871
U	BAX I	0.242647	0.980952	1
CD		0.911765	0.0380952	0.741935
