# Supplementary material for: Evaluating a therapeutic window for precision medicine by integrating genomic profiles and p53 network dynamics
Source: Commun Biol. 2022 Sep 7;5:924. doi: 10.1038/s42003-022-03872-1 (PMC9452682; doi:10.1038/s42003-022-03872-1)
Supplement: Supplementary file 8 — Supplementary Data 6 [file 42003_2022_3872_MOESM8_ESM.xlsx]

## Sheet: by genomic profile
NT	Group	DU	ATM	p53	MDM2	MDMX	WIP1	CYCG	PTEN	p21	AKT	CYCE	RB	E2F1	ARF	BCL2	BAX	CASP
NT-147	cluster_5	Desirable	0	0	0	1	1	0	0	0	0	1	0	1	0	0	-1	0
NT-1	cluster_5	Desirable	0	0	0	1	1	0	0	0	0	0	0	0	0	0	0	0
NT-13	cluster_5	Desirable	0	0	0	1	1	1	0	0	0	0	0	0	0	0	0	0
NT-20	cluster_5	Desirable	0	0	0	1	1	0	0	0	1	0	0	0	0	0	0	0
NT-22	cluster_5	Desirable	0	0	1	1	1	0	0	0	1	1	0	0	0	0	0	0
NT-24	cluster_5	Desirable	0	0	1	1	1	0	0	0	0	0	0	0	0	0	0	0
NT-39	cluster_5	Desirable	0	0	0	1	1	0	0	0	0	1	0	0	0	0	0	0
NT-64	cluster_5	Desirable	0	0	0	1	1	0	-1	0	0	0	0	0	0	0	0	0
NT-74	cluster_5	Desirable	0	0	0	1	1	0	0	0	0	0	0	0	-1	0	0	0
NT-219	cluster_6	Desirable	0	0	1	1	0	0	0	0	0	1	-1	0	-1	0	0	0
NT-32	cluster_6	Desirable	0	0	0	1	0	0	0	0	0	0	0	0	-1	0	0	0
NT-43	cluster_6	Desirable	0	0	0	1	0	0	0	0	1	0	0	0	-1	0	0	0
NT-78	cluster_6	Desirable	0	0	1	1	0	0	0	0	0	0	0	0	-1	0	0	0
NT-81	cluster_6	Desirable	0	0	0	1	0	0	-1	0	0	0	0	0	-1	0	0	0
NT-91	cluster_8	Desirable	-1	0	0	0	1	0	0	0	0	0	-1	0	0	0	0	0
NT-135	cluster_8	Desirable	-1	0	0	0	0	0	0	0	1	1	-1	0	0	0	0	0
NT-208	cluster_8	Desirable	-1	0	0	0	0	0	0	0	1	0	-1	0	0	0	0	0
NT-10	cluster_8	Desirable	-1	0	0	0	0	0	0	0	0	0	0	0	0	0	0	0
NT-17	cluster_8	Desirable	-1	0	0	0	0	0	0	0	1	0	0	0	0	0	0	0
NT-69	cluster_8	Desirable	-1	0	0	0	1	0	0	0	1	0	0	0	0	0	0	0
NT-83	cluster_8	Desirable	-1	0	0	0	1	0	0	0	0	0	0	0	0	0	0	0
NT-93	cluster_8	Desirable	-1	0	0	0	0	1	0	0	0	0	0	0	0	0	0	0
NT-119	cluster_8	Desirable	-1	0	0	0	0	0	0	0	0	0	0	0	-1	0	0	0
NT-131	cluster_8	Desirable	-1	0	1	0	1	0	-1	0	1	0	0	0	0	0	0	0
NT-154	cluster_8	Desirable	-1	0	1	0	0	0	0	0	0	0	0	0	0	0	0	0
NT-167	cluster_8	Desirable	-1	0	0	0	0	0	-1	0	0	0	0	0	0	0	0	0
NT-180	cluster_8	Desirable	-1	0	0	0	0	0	0	0	1	0	0	0	-1	0	0	0
NT-188	cluster_8	Desirable	-1	0	1	0	0	0	0	0	0	0	0	0	-1	0	0	0
NT-194	cluster_8	Desirable	-1	0	0	0	0	0	-1	0	0	0	0	0	-1	0	0	0
NT-200	cluster_8	Desirable	-1	0	1	0	0	0	0	0	0	1	0	0	0	0	0	0
NT-142	cluster_9	Desirable	0	0	1	0	-1	0	0	0	0	0	-1	0	0	0	0	0
NT-195	cluster_9	Desirable	0	0	1	0	0	0	0	0	0	0	-1	0	0	0	0	0
NT-6	cluster_9	Desirable	0	0	1	0	0	0	0	0	0	0	0	0	0	0	0	0
NT-14	cluster_9	Desirable	0	0	1	0	1	0	0	0	0	1	0	0	0	0	0	0
NT-28	cluster_9	Desirable	0	0	1	0	0	0	0	0	0	1	0	0	0	0	0	0
NT-48	cluster_9	Desirable	0	0	1	0	1	0	0	0	1	0	0	0	0	0	0	0
NT-50	cluster_9	Desirable	0	0	1	0	0	0	-1	0	0	0	0	0	0	0	0	0
NT-56	cluster_9	Desirable	0	0	1	0	0	0	0	0	1	0	0	0	0	0	0	0
NT-102	cluster_9	Desirable	0	0	1	0	1	0	0	0	0	0	0	0	0	0	0	0
NT-113	cluster_9	Desirable	0	0	1	0	0	0	-1	0	1	0	0	0	0	0	0	0
NT-115	cluster_9	Desirable	0	0	1	0	0	1	0	0	1	0	0	0	0	0	0	0
NT-185	cluster_9	Desirable	0	0	1	0	0	0	0	0	0	1	0	0	-1	0	0	0
NT-196	cluster_9	Desirable	0	0	1	0	0	0	0	0	0	0	0	0	-1	0	0	0
NT-213	cluster_9	Desirable	0	0	1	0	0	1	0	0	0	0	0	0	0	0	0	0
NT-15	cluster_10	Desirable	0	0	0	0	0	1	0	0	1	0	0	0	0	0	0	0
NT-63	cluster_10	Desirable	0	0	0	0	1	1	0	0	1	0	0	0	0	0	0	0
NT-108	cluster_10	Desirable	0	0	0	0	0	1	-1	0	0	0	0	0	0	0	0	0
NT-109	cluster_10	Desirable	0	0	0	0	0	1	0	0	0	0	0	0	0	0	0	0
NT-207	cluster_10	Desirable	0	0	0	0	1	1	0	0	0	0	0	0	-1	0	0	0
NT-211	cluster_10	Desirable	0	0	0	0	1	1	0	0	1	0	0	0	-1	0	0	0
NT-104	cluster_11	Desirable	0	0	0	0	0	0	0	0	1	-1	0	0	0	0	0	0
NT-184	cluster_12	Desirable	0	0	0	0	0	0	0	0	1	0	0	0	0	-1	0	0
NT-19	cluster_1	Undesirable	0	0	0	1	0	0	0	0	-1	0	0	0	0	1	0	0
NT-27	cluster_1	Undesirable	0	0	1	0	0	0	0	0	1	0	0	0	0	1	0	0
NT-35	cluster_1	Undesirable	-1	0	1	0	0	0	0	0	0	0	0	0	0	1	0	0
NT-42	cluster_1	Undesirable	0	0	0	1	0	0	0	0	1	0	0	0	0	1	0	0
NT-44	cluster_1	Undesirable	0	0	0	0	0	0	0	0	0	0	0	0	0	1	0	0
NT-60	cluster_1	Undesirable	0	0	0	0	1	0	0	1	0	0	0	0	0	1	0	0
NT-80	cluster_1	Undesirable	0	0	1	0	0	0	0	0	0	0	0	0	0	1	0	0
NT-103	cluster_1	Undesirable	0	0	1	0	1	0	0	1	0	0	0	0	0	1	0	0
NT-122	cluster_1	Undesirable	0	0	0	0	0	0	0	0	0	0	0	1	0	1	0	0
NT-124	cluster_1	Undesirable	0	0	1	0	0	0	0	0	0	0	0	1	0	1	0	0
NT-146	cluster_1	Undesirable	0	0	0	1	0	0	0	0	0	0	0	0	0	1	0	0
NT-192	cluster_1	Undesirable	0	0	0	0	0	0	0	0	1	0	0	1	0	1	0	0
NT-203	cluster_1	Undesirable	0	0	0	0	0	0	0	0	0	0	-1	0	0	1	0	0
NT-209	cluster_1	Undesirable	1	0	0	1	0	-1	0	0	0	0	0	0	0	1	0	0
NT-21	cluster_2	Undesirable	0	0	0	0	0	0	0	1	0	0	0	0	0	0	0	0
NT-33	cluster_2	Undesirable	0	0	0	1	1	0	0	1	0	0	0	0	0	0	0	0
NT-62	cluster_2	Undesirable	0	0	0	0	0	0	-1	1	0	0	0	0	-1	0	0	0
NT-71	cluster_2	Undesirable	-1	0	0	0	0	0	0	1	0	0	0	0	0	0	0	0
NT-72	cluster_2	Undesirable	0	0	0	0	1	1	0	1	1	0	0	0	0	0	0	0
NT-95	cluster_2	Undesirable	0	0	0	0	0	1	0	1	0	0	0	0	0	0	0	0
NT-112	cluster_2	Undesirable	0	0	0	0	1	0	0	1	0	0	0	0	0	0	0	0
NT-214	cluster_2	Undesirable	0	0	0	0	0	0	0	1	1	0	0	0	0	0	0	0
NT-220	cluster_2	Undesirable	0	0	0	0	0	0	0	1	0	0	-1	0	0	0	0	0
NT-18	cluster_3	Undesirable	0	0	0	0	0	0	0	0	0	0	0	-1	0	0	0	0
NT-30	cluster_3	Undesirable	0	0	1	0	0	0	0	0	0	0	0	-1	0	0	0	0
NT-46	cluster_3	Undesirable	0	0	0	1	0	0	0	0	0	0	0	-1	0	0	0	0
NT-89	cluster_3	Undesirable	0	0	1	0	0	0	0	0	1	0	0	-1	0	0	0	0
NT-110	cluster_3	Undesirable	0	0	0	0	1	0	0	0	1	0	0	-1	0	0	0	0
NT-136	cluster_3	Undesirable	-1	0	0	1	-1	0	-1	0	1	0	-1	-1	0	0	0	0
NT-141	cluster_3	Undesirable	0	0	0	1	0	0	0	0	0	0	-1	-1	0	0	0	0
NT-148	cluster_3	Undesirable	0	0	0	0	0	0	0	0	0	0	-1	-1	0	0	0	0
NT-157	cluster_3	Undesirable	0	0	0	0	0	0	0	0	1	0	1	-1	0	0	0	0
NT-191	cluster_3	Undesirable	0	0	0	1	0	1	0	0	0	0	0	-1	0	0	0	0
NT-198	cluster_3	Undesirable	0	0	1	0	0	1	0	0	-1	0	-1	-1	0	0	0	0
NT-206	cluster_3	Undesirable	0	0	1	1	0	0	0	0	0	0	0	-1	0	0	0	0
NT-210	cluster_3	Undesirable	0	0	0	0	0	0	0	0	1	0	0	-1	0	0	0	0
NT-222	cluster_3	Undesirable	0	0	0	1	0	0	-1	0	1	0	0	-1	-1	0	0	0
NT-82	cluster_4	Undesirable	0	0	0	0	0	0	0	0	1	0	1	0	0	0	0	0
NT-97	cluster_4	Undesirable	0	0	0	0	0	0	0	0	0	0	1	0	0	0	0	0
NT-123	cluster_4	Undesirable	0	0	0	0	0	1	0	0	1	0	1	0	0	0	0	0
NT-129	cluster_4	Undesirable	-1	0	1	0	0	0	0	0	0	0	1	0	0	0	0	0
NT-37	cluster_7	Undesirable	0	0	0	1	-1	0	0	0	1	0	0	0	0	0	0	0
NT-47	cluster_7	Undesirable	0	0	0	1	0	0	0	0	1	0	-1	0	0	0	0	0
NT-51	cluster_7	Undesirable	0	0	0	1	0	0	0	0	0	0	-1	0	0	0	0	0
NT-94	cluster_7	Undesirable	0	0	0	1	0	1	0	0	0	0	-1	0	0	0	0	0
NT-205	cluster_7	Undesirable	0	0	0	1	0	-1	0	0	0	0	-1	0	0	0	0	0
NT-54	cluster_7	Undesirable	-1	0	0	1	0	0	0	-1	1	0	0	0	0	0	0	0
NT-79	cluster_7	Undesirable	0	0	0	1	0	0	0	-1	0	0	0	0	0	0	0	0
NT-3	cluster_7	Undesirable	0	0	0	1	0	0	0	0	0	0	0	0	0	0	0	0
NT-5	cluster_7	Undesirable	0	0	0	1	0	0	0	0	1	0	0	0	0	0	0	0
NT-29	cluster_7	Undesirable	0	0	0	1	0	0	-1	0	1	0	0	0	0	0	0	0
NT-55	cluster_7	Undesirable	0	0	0	1	0	0	-1	0	0	0	0	0	0	0	0	0
NT-57	cluster_7	Undesirable	0	0	1	1	0	0	0	0	1	0	0	0	0	0	0	0
NT-68	cluster_7	Undesirable	0	0	0	1	0	1	0	0	0	0	0	0	0	0	0	0
NT-73	cluster_7	Undesirable	0	0	1	1	0	1	0	0	1	0	0	0	0	0	0	0
NT-87	cluster_7	Undesirable	0	0	0	1	0	1	0	0	1	0	0	0	0	0	0	0
NT-92	cluster_7	Undesirable	0	0	0	1	0	1	0	0	0	1	0	0	0	0	0	0
NT-96	cluster_7	Undesirable	0	0	1	1	0	0	0	0	0	0	0	0	0	0	0	0
NT-199	cluster_7	Undesirable	-1	0	0	1	0	-1	0	0	0	0	0	0	0	0	0	0
NT-217	cluster_7	Undesirable	0	0	1	1	0	0	0	0	0	-1	0	0	0	0	0	0
NT-31	cluster_14	Undesirable	0	0	0	0	1	0	0	0	0	0	0	0	-1	0	0	0
NT-66	cluster_14	Undesirable	0	0	0	0	1	0	0	0	1	0	0	0	-1	0	0	0
NT-116	cluster_14	Undesirable	0	0	0	0	0	0	0	0	0	0	0	0	-1	0	0	0
NT-143	cluster_14	Undesirable	0	0	0	0	0	0	-1	-1	0	0	0	0	-1	0	0	0
NT-174	cluster_14	Undesirable	0	0	0	0	0	0	0	-1	0	0	0	0	-1	0	0	0
NT-201	cluster_14	Undesirable	0	0	0	0	0	0	0	0	1	0	0	0	-1	0	0	0
NT-67	cluster_15	Undesirable	0	0	0	0	0	0	0	0	1	1	0	0	0	0	0	0
NT-127	cluster_15	Undesirable	0	0	0	0	0	0	0	0	0	1	-1	0	0	0	0	0
NT-140	cluster_15	Undesirable	0	0	0	0	0	0	0	0	1	1	-1	0	0	0	0	0
NT-145	cluster_15	Undesirable	0	0	0	0	0	0	0	0	0	1	0	0	0	0	0	0
NT-2	cluster_16	Undesirable	0	0	0	0	1	0	0	0	1	0	0	0	0	0	0	0
NT-9	cluster_16	Undesirable	0	0	0	0	0	0	-1	0	1	0	0	0	0	0	0	0
NT-98	cluster_16	Undesirable	0	0	0	0	0	-1	-1	0	1	0	0	0	0	0	0	0
NT-8	cluster_16	Undesirable	0	0	0	0	0	0	0	0	1	0	0	0	0	0	0	0
NT-85	cluster_16	Undesirable	0	0	0	0	0	0	0	0	1	0	-1	0	0	0	0	0
NT-4	cluster_16	Undesirable	0	0	0	0	0	0	-1	0	0	0	0	0	1	0	0	0
NT-53	cluster_16	Undesirable	0	0	0	0	0	0	-1	0	0	0	0	0	0	0	0	0
NT-183	cluster_16	Undesirable	0	0	0	0	0	0	-1	0	0	0	-1	0	0	0	0	0
NT-26	cluster_16	Undesirable	0	0	0	0	0	0	0	0	0	0	-1	0	0	0	0	0
NT-121	cluster_16	Undesirable	0	0	0	0	1	0	0	0	0	0	-1	0	0	0	0	0
NT-7	cluster_16	Undesirable	0	0	0	0	1	0	0	0	0	0	0	0	0	0	0	0
NT-177	cluster_13	Undesirable	0	0	0	0	0	0	0	0	0	0	0	0	0	0	-1	0
NT-181	cluster_16	Undesirable	0	0	0	0	0	-1	0	0	0	0	0	0	0	0	0	0
NT-186	cluster_16	Undesirable	1	0	0	0	0	0	0	0	0	0	0	0	0	0	0	0
*node status
-1	constantly inactivated
0	no altered
1	constantly activated

## Sheet: by critical determinants
NT	Group	DU	ATM	p53	MDM2	MDMX	WIP1	CYCG	PTEN	p21	AKT	CYCE	RB	E2F1	ARF	BCL2	BAX	CASP
NT-147	cluster_5	Desirable	0	0	0	2	2	0	0	0	0	1	0	1	0	0	-1	0
NT-1	cluster_5	Desirable	0	0	0	2	2	0	0	0	0	0	0	0	0	0	0	0
NT-13	cluster_5	Desirable	0	0	0	2	2	1	0	0	0	0	0	0	0	0	0	0
NT-20	cluster_5	Desirable	0	0	0	2	2	0	0	0	1	0	0	0	0	0	0	0
NT-22	cluster_5	Desirable	0	0	1	2	2	0	0	0	1	1	0	0	0	0	0	0
NT-24	cluster_5	Desirable	0	0	1	2	2	0	0	0	0	0	0	0	0	0	0	0
NT-39	cluster_5	Desirable	0	0	0	2	2	0	0	0	0	1	0	0	0	0	0	0
NT-64	cluster_5	Desirable	0	0	0	2	2	0	-1	0	0	0	0	0	0	0	0	0
NT-74	cluster_5	Desirable	0	0	0	2	2	0	0	0	0	0	0	0	3	0	0	0
NT-219	cluster_6	Desirable	0	0	1	2	0	0	0	0	0	1	-1	0	3	0	0	0
NT-32	cluster_6	Desirable	0	0	0	2	0	0	0	0	0	0	0	0	3	0	0	0
NT-43	cluster_6	Desirable	0	0	0	2	0	0	0	0	1	0	0	0	3	0	0	0
NT-78	cluster_6	Desirable	0	0	1	2	0	0	0	0	0	0	0	0	3	0	0	0
NT-81	cluster_6	Desirable	0	0	0	2	0	0	-1	0	0	0	0	0	3	0	0	0
NT-91	cluster_8	Desirable	3	0	0	0	1	0	0	0	0	0	-1	0	0	0	0	0
NT-135	cluster_8	Desirable	3	0	0	0	0	0	0	0	1	1	-1	0	0	0	0	0
NT-208	cluster_8	Desirable	3	0	0	0	0	0	0	0	1	0	-1	0	0	0	0	0
NT-10	cluster_8	Desirable	3	0	0	0	0	0	0	0	0	0	0	0	0	0	0	0
NT-17	cluster_8	Desirable	3	0	0	0	0	0	0	0	1	0	0	0	0	0	0	0
NT-69	cluster_8	Desirable	3	0	0	0	1	0	0	0	1	0	0	0	0	0	0	0
NT-83	cluster_8	Desirable	3	0	0	0	1	0	0	0	0	0	0	0	0	0	0	0
NT-93	cluster_8	Desirable	3	0	0	0	0	1	0	0	0	0	0	0	0	0	0	0
NT-119	cluster_8	Desirable	3	0	0	0	0	0	0	0	0	0	0	0	-1	0	0	0
NT-131	cluster_8	Desirable	3	0	1	0	1	0	-1	0	1	0	0	0	0	0	0	0
NT-154	cluster_8	Desirable	3	0	1	0	0	0	0	0	0	0	0	0	0	0	0	0
NT-167	cluster_8	Desirable	3	0	0	0	0	0	-1	0	0	0	0	0	0	0	0	0
NT-180	cluster_8	Desirable	3	0	0	0	0	0	0	0	1	0	0	0	-1	0	0	0
NT-188	cluster_8	Desirable	3	0	1	0	0	0	0	0	0	0	0	0	-1	0	0	0
NT-194	cluster_8	Desirable	3	0	0	0	0	0	-1	0	0	0	0	0	-1	0	0	0
NT-200	cluster_8	Desirable	3	0	1	0	0	0	0	0	0	1	0	0	0	0	0	0
NT-142	cluster_9	Desirable	0	0	2	0	-1	0	0	0	0	0	-1	0	0	0	0	0
NT-195	cluster_9	Desirable	0	0	2	0	0	0	0	0	0	0	-1	0	0	0	0	0
NT-6	cluster_9	Desirable	0	0	2	0	0	0	0	0	0	0	0	0	0	0	0	0
NT-14	cluster_9	Desirable	0	0	2	0	1	0	0	0	0	1	0	0	0	0	0	0
NT-28	cluster_9	Desirable	0	0	2	0	0	0	0	0	0	1	0	0	0	0	0	0
NT-48	cluster_9	Desirable	0	0	2	0	1	0	0	0	1	0	0	0	0	0	0	0
NT-50	cluster_9	Desirable	0	0	2	0	0	0	-1	0	0	0	0	0	0	0	0	0
NT-56	cluster_9	Desirable	0	0	2	0	0	0	0	0	1	0	0	0	0	0	0	0
NT-102	cluster_9	Desirable	0	0	2	0	1	0	0	0	0	0	0	0	0	0	0	0
NT-113	cluster_9	Desirable	0	0	2	0	0	0	-1	0	1	0	0	0	0	0	0	0
NT-115	cluster_9	Desirable	0	0	2	0	0	1	0	0	1	0	0	0	0	0	0	0
NT-185	cluster_9	Desirable	0	0	2	0	0	0	0	0	0	1	0	0	-1	0	0	0
NT-196	cluster_9	Desirable	0	0	2	0	0	0	0	0	0	0	0	0	-1	0	0	0
NT-213	cluster_9	Desirable	0	0	2	0	0	1	0	0	0	0	0	0	0	0	0	0
NT-15	cluster_10	Desirable	0	0	0	0	0	2	0	0	1	0	0	0	0	0	0	0
NT-63	cluster_10	Desirable	0	0	0	0	1	2	0	0	1	0	0	0	0	0	0	0
NT-108	cluster_10	Desirable	0	0	0	0	0	2	-1	0	0	0	0	0	0	0	0	0
NT-109	cluster_10	Desirable	0	0	0	0	0	2	0	0	0	0	0	0	0	0	0	0
NT-207	cluster_10	Desirable	0	0	0	0	1	2	0	0	0	0	0	0	-1	0	0	0
NT-211	cluster_10	Desirable	0	0	0	0	1	2	0	0	1	0	0	0	-1	0	0	0
NT-104	cluster_11	Desirable	0	0	0	0	0	0	0	0	1	3	0	0	0	0	0	0
NT-184	cluster_12	Desirable	0	0	0	0	0	0	0	0	2	0	0	0	0	3	0	0
NT-19	cluster_1	Undesirable	0	0	0	1	0	0	0	0	-1	0	0	0	0	-2	0	0
NT-27	cluster_1	Undesirable	0	0	1	0	0	0	0	0	1	0	0	0	0	-2	0	0
NT-35	cluster_1	Undesirable	-1	0	1	0	0	0	0	0	0	0	0	0	0	-2	0	0
NT-42	cluster_1	Undesirable	0	0	0	1	0	0	0	0	1	0	0	0	0	-2	0	0
NT-44	cluster_1	Undesirable	0	0	0	0	0	0	0	0	0	0	0	0	0	-2	0	0
NT-60	cluster_1	Undesirable	0	0	0	0	1	0	0	1	0	0	0	0	0	-2	0	0
NT-80	cluster_1	Undesirable	0	0	1	0	0	0	0	0	0	0	0	0	0	-2	0	0
NT-103	cluster_1	Undesirable	0	0	1	0	1	0	0	1	0	0	0	0	0	-2	0	0
NT-122	cluster_1	Undesirable	0	0	0	0	0	0	0	0	0	0	0	1	0	-2	0	0
NT-124	cluster_1	Undesirable	0	0	1	0	0	0	0	0	0	0	0	1	0	-2	0	0
NT-146	cluster_1	Undesirable	0	0	0	1	0	0	0	0	0	0	0	0	0	-2	0	0
NT-192	cluster_1	Undesirable	0	0	0	0	0	0	0	0	1	0	0	1	0	-2	0	0
NT-203	cluster_1	Undesirable	0	0	0	0	0	0	0	0	0	0	-1	0	0	-2	0	0
NT-209	cluster_1	Undesirable	1	0	0	1	0	-1	0	0	0	0	0	0	0	-2	0	0
NT-21	cluster_2	Undesirable	0	0	0	0	0	0	0	-2	0	0	0	0	0	0	0	0
NT-33	cluster_2	Undesirable	0	0	0	1	1	0	0	-2	0	0	0	0	0	0	0	0
NT-62	cluster_2	Undesirable	0	0	0	0	0	0	-1	-2	0	0	0	0	-1	0	0	0
NT-71	cluster_2	Undesirable	-1	0	0	0	0	0	0	-2	0	0	0	0	0	0	0	0
NT-72	cluster_2	Undesirable	0	0	0	0	1	1	0	-2	1	0	0	0	0	0	0	0
NT-95	cluster_2	Undesirable	0	0	0	0	0	1	0	-2	0	0	0	0	0	0	0	0
NT-112	cluster_2	Undesirable	0	0	0	0	1	0	0	-2	0	0	0	0	0	0	0	0
NT-214	cluster_2	Undesirable	0	0	0	0	0	0	0	-2	1	0	0	0	0	0	0	0
NT-220	cluster_2	Undesirable	0	0	0	0	0	0	0	-2	0	0	-1	0	0	0	0	0
NT-18	cluster_3	Undesirable	0	0	0	0	0	0	0	0	0	0	0	-3	0	0	0	0
NT-30	cluster_3	Undesirable	0	0	1	0	0	0	0	0	0	0	0	-3	0	0	0	0
NT-46	cluster_3	Undesirable	0	0	0	1	0	0	0	0	0	0	0	-3	0	0	0	0
NT-89	cluster_3	Undesirable	0	0	1	0	0	0	0	0	1	0	0	-3	0	0	0	0
NT-110	cluster_3	Undesirable	0	0	0	0	1	0	0	0	1	0	0	-3	0	0	0	0
NT-136	cluster_3	Undesirable	-1	0	0	1	-1	0	-1	0	1	0	-1	-3	0	0	0	0
NT-141	cluster_3	Undesirable	0	0	0	1	0	0	0	0	0	0	-1	-3	0	0	0	0
NT-148	cluster_3	Undesirable	0	0	0	0	0	0	0	0	0	0	-1	-3	0	0	0	0
NT-157	cluster_3	Undesirable	0	0	0	0	0	0	0	0	1	0	1	-3	0	0	0	0
NT-191	cluster_3	Undesirable	0	0	0	1	0	1	0	0	0	0	0	-3	0	0	0	0
NT-198	cluster_3	Undesirable	0	0	1	0	0	1	0	0	-1	0	-1	-3	0	0	0	0
NT-206	cluster_3	Undesirable	0	0	1	1	0	0	0	0	0	0	0	-3	0	0	0	0
NT-210	cluster_3	Undesirable	0	0	0	0	0	0	0	0	1	0	0	-3	0	0	0	0
NT-222	cluster_3	Undesirable	0	0	0	1	0	0	-1	0	1	0	0	-3	-1	0	0	0
NT-82	cluster_4	Undesirable	0	0	0	0	0	0	0	0	1	0	-2	0	0	0	0	0
NT-97	cluster_4	Undesirable	0	0	0	0	0	0	0	0	0	0	-2	0	0	0	0	0
NT-123	cluster_4	Undesirable	0	0	0	0	0	1	0	0	1	0	-2	0	0	0	0	0
NT-129	cluster_4	Undesirable	-1	0	1	0	0	0	0	0	0	0	-2	0	0	0	0	0
NT-37	cluster_7	Undesirable	0	0	0	-2	-1	0	0	0	1	0	0	0	0	0	0	0
NT-47	cluster_7	Undesirable	0	0	0	-2	0	0	0	0	1	0	-1	0	0	0	0	0
NT-51	cluster_7	Undesirable	0	0	0	-2	0	0	0	0	0	0	-1	0	0	0	0	0
NT-94	cluster_7	Undesirable	0	0	0	-2	0	1	0	0	0	0	-1	0	0	0	0	0
NT-205	cluster_7	Undesirable	0	0	0	-2	0	-1	0	0	0	0	-1	0	0	0	0	0
NT-54	cluster_7	Undesirable	-1	0	0	-2	0	0	0	-1	1	0	0	0	0	0	0	0
NT-79	cluster_7	Undesirable	0	0	0	-2	0	0	0	-1	0	0	0	0	0	0	0	0
NT-3	cluster_7	Undesirable	0	0	0	-2	0	0	0	0	0	0	0	0	0	0	0	0
NT-5	cluster_7	Undesirable	0	0	0	-2	0	0	0	0	1	0	0	0	0	0	0	0
NT-29	cluster_7	Undesirable	0	0	0	-2	0	0	-1	0	1	0	0	0	0	0	0	0
NT-55	cluster_7	Undesirable	0	0	0	-2	0	0	-1	0	0	0	0	0	0	0	0	0
NT-57	cluster_7	Undesirable	0	0	1	-2	0	0	0	0	1	0	0	0	0	0	0	0
NT-68	cluster_7	Undesirable	0	0	0	-2	0	1	0	0	0	0	0	0	0	0	0	0
NT-73	cluster_7	Undesirable	0	0	1	-2	0	1	0	0	1	0	0	0	0	0	0	0
NT-87	cluster_7	Undesirable	0	0	0	-2	0	1	0	0	1	0	0	0	0	0	0	0
NT-92	cluster_7	Undesirable	0	0	0	-2	0	1	0	0	0	1	0	0	0	0	0	0
NT-96	cluster_7	Undesirable	0	0	1	-2	0	0	0	0	0	0	0	0	0	0	0	0
NT-199	cluster_7	Undesirable	-1	0	0	-2	0	-1	0	0	0	0	0	0	0	0	0	0
NT-217	cluster_7	Undesirable	0	0	1	-2	0	0	0	0	0	-1	0	0	0	0	0	0
NT-31	cluster_14	Undesirable	0	0	0	0	1	0	0	0	0	0	0	0	-3	0	0	0
NT-66	cluster_14	Undesirable	0	0	0	0	1	0	0	0	1	0	0	0	-3	0	0	0
NT-116	cluster_14	Undesirable	0	0	0	0	0	0	0	0	0	0	0	0	-3	0	0	0
NT-143	cluster_14	Undesirable	0	0	0	0	0	0	-1	-1	0	0	0	0	-3	0	0	0
NT-174	cluster_14	Undesirable	0	0	0	0	0	0	0	-1	0	0	0	0	-3	0	0	0
NT-201	cluster_14	Undesirable	0	0	0	0	0	0	0	0	1	0	0	0	-3	0	0	0
NT-67	cluster_15	Undesirable	0	0	0	0	0	0	0	0	1	-2	0	0	0	0	0	0
NT-127	cluster_15	Undesirable	0	0	0	0	0	0	0	0	0	-2	-1	0	0	0	0	0
NT-140	cluster_15	Undesirable	0	0	0	0	0	0	0	0	1	-2	-1	0	0	0	0	0
NT-145	cluster_15	Undesirable	0	0	0	0	0	0	0	0	0	-2	0	0	0	0	0	0
NT-2	cluster_16	Undesirable	0	0	0	0	1	0	0	0	1	0	0	0	0	0	0	0
NT-9	cluster_16	Undesirable	0	0	0	0	0	0	-1	0	1	0	0	0	0	0	0	0
NT-98	cluster_16	Undesirable	0	0	0	0	0	-1	-1	0	1	0	0	0	0	0	0	0
NT-8	cluster_16	Undesirable	0	0	0	0	0	0	0	0	1	0	0	0	0	0	0	0
NT-85	cluster_16	Undesirable	0	0	0	0	0	0	0	0	1	0	-1	0	0	0	0	0
NT-4	cluster_16	Undesirable	0	0	0	0	0	0	-1	0	0	0	0	0	1	0	0	0
NT-53	cluster_16	Undesirable	0	0	0	0	0	0	-1	0	0	0	0	0	0	0	0	0
NT-183	cluster_16	Undesirable	0	0	0	0	0	0	-1	0	0	0	-1	0	0	0	0	0
NT-26	cluster_16	Undesirable	0	0	0	0	0	0	0	0	0	0	-1	0	0	0	0	0
NT-121	cluster_16	Undesirable	0	0	0	0	1	0	0	0	0	0	-1	0	0	0	0	0
NT-7	cluster_16	Undesirable	0	0	0	0	1	0	0	0	0	0	0	0	0	0	0	0
NT-177	cluster_13	Undesirable	0	0	0	0	0	0	0	0	0	0	0	0	0	0	-3	0
NT-181	cluster_16	Undesirable	0	0	0	0	0	-1	0	0	0	0	0	0	0	0	0	0
NT-186	cluster_16	Undesirable	1	0	0	0	0	0	0	0	0	0	0	0	0	0	0	0
*node status
-3	undesirable & inactivated
-2	undesirable & activated
-1	constantly inactivated
0	no altered
1	constantly activated
2	desirable & activated
3	desirable & inactivated
