# Supplementary material for: Evaluating a therapeutic window for precision medicine by integrating genomic profiles and p53 network dynamics
Source: Commun Biol. 2022 Sep 7;5:924. doi: 10.1038/s42003-022-03872-1 (PMC9452682; doi:10.1038/s42003-022-03872-1)
Supplement: Supplementary file 9 — Supplementary Data 7 [file 42003_2022_3872_MOESM9_ESM.xlsx]

## Sheet: CD
NT	ATM	p53	MDM2	MDMX	WIP1	CYCG	PTEN	p21	AKT	CYCE	RB	E2F1	ARF	BCL2	BAX	CASP	R	C.D.	R	C.D.	R	C.D.
Improving efficacy																	WIP1		MDM2-p53		WIP1&MDM2-p53
NT_08	N	N	N	N	A	A	N	N	A	N	N	N	I	N	N	N	U	AKT	U	WIP1&CYCG	D	CYCG&ARF
Improving potency																	AKT		WIP1		AKT+WIP1
NT_09	N	N	N	N	A	N	N	N	A	N	N	N	I	N	N	N	U		U	AKT	D	ARF
NT_19	N	N	N	N	N	N	N	N	A	N	N	N	I	N	N	N	U		U	AKT	D	ARF
NT_24	N	N	N	N	N	N	N	N	A	A	N	N	I	N	N	N	U	ARF	U	AKT	D	ARF
Improving toxicity																	AKT		ATM		AKT+ATM
NT_06	N	N	N	N	A	N	N	N	N	N	I	N	N	N	N	N	U		U		D	WIP1
NT_09	N	N	N	N	A	N	N	N	A	N	N	N	I	N	N	N	U		U		D	WIP1
NT_13	N	N	N	N	A	N	N	N	A	N	N	N	N	N	N	N	U		U		D	WIP1
NT_15	N	N	N	I	N	N	N	N	A	N	N	N	N	N	I	N	U	BAX	U		D	MDMX&BAX
Improving toxicity																	AKT		ATM		AKT+ATM
NT_08	N	N	N	N	A	A	N	N	A	N	N	N	I	N	N	N	D	CYCG	U		D	CYCG
NT_17	N	N	N	N	N	A	N	N	N	N	N	N	N	N	I	N	D	CYCG	U		D	CYCG
NT_29	N	N	A	N	N	N	N	N	N	N	N	N	I	N	N	N	D	MDM2	U		D	MDM2
NT_34	N	N	N	N	N	A	N	N	N	N	N	N	I	N	N	N	D	CYCG	U		D	CYCG
Improving toxicity																	AKT		MDM2-E2F1		AKT+MDM2-E2F1
NT_03	N	N	N	N	N	N	N	N	N	A	N	N	N	N	N	N	U	CYCE
NT_05	N	N	N	N	N	N	N	N	N	N	N	N	I	N	N	N	U
NT_09	N	N	N	N	A	N	N	N	A	N	N	N	I	N	N	N	U
NT_11	N	N	N	N	N	N	N	N	N	N	I	N	N	N	N	N	U
NT_16	N	N	N	N	N	N	N	I	N	N	N	N	N	N	N	N	U
NT_19	N	N	N	N	N	N	N	N	A	N	N	N	I	N	N	N	U
NT_24	N	N	N	N	N	N	N	N	A	A	N	N	I	N	N	N	U	ARF
NT_25	N	N	N	N	N	N	N	N	N	N	N	N	I	N	I	N	U	BAX
NT_30	N	N	N	N	N	N	N	N	A	N	I	N	I	N	I	N	U	BAX
NT_33	N	N	N	N	N	N	I	N	N	N	I	N	N	N	N	N	U
