# Supplementary material for: Evaluating a therapeutic window for precision medicine by integrating genomic profiles and p53 network dynamics
Source: Commun Biol. 2022 Sep 7;5:924. doi: 10.1038/s42003-022-03872-1 (PMC9452682; doi:10.1038/s42003-022-03872-1)
Supplement: Supplementary file 10 — Supplementary Data 8 [file 42003_2022_3872_MOESM10_ESM.xlsx]

## Sheet: Data 7
Number	length	type	1 node	link	2 node	link	3 node	link	4 node	link	5 node	link	6 node	link	7 node	link	8 node	link	9 node	link	10 node	link	11 node	link	12 node
F_1	2	Negative	Mdm2	─┤	MdmX	─>	Mdm2
F_2	2	Negative	Mdm2	─┤	p53	─>	Mdm2
F_3	2	Negative	p14ARF	─┤	E2F1	─>	p14ARF
F_4	2	Positive	ATM	─>	E2F1	─>	ATM
F_5	2	Positive	Bcl-2	─┤	caspase	─┤	Bcl-2
F_6	2	Positive	Mdm2	─┤	Rb	─┤	Mdm2
F_7	3	Negative	ATM	─>	Rb	─┤	E2F1	─>	ATM
F_8	3	Negative	ATM	─┤	Mdm2	─>	E2F1	─>	ATM
F_9	3	Negative	ATM	─>	p53	─>	Wip1	─┤	ATM
F_10	3	Negative	ATM	─>	p53	─>	cyclin G	─┤	ATM
F_11	3	Negative	cyclin E	─┤	Mdm2	─>	E2F1	─>	cyclin E
F_12	3	Negative	cyclin E	─┤	Mdm2	─┤	p21	─┤	cyclin E
F_13	3	Negative	cyclin G	─>	Mdm2	─┤	p53	─>	cyclin G
F_14	3	Negative	Mdm2	─┤	p53	─>	Wip1	─>	Mdm2
F_15	3	Negative	MdmX	─┤	p53	─>	Wip1	─>	MdmX
F_16	3	Negative	p14ARF	─┤	Mdm2	─>	E2F1	─>	p14ARF
F_17	3	Negative	p14ARF	─┤	MdmX	─┤	p53	─┤	p14ARF
F_18	3	Negative	p14ARF	─┤	Mdm2	─┤	p53	─┤	p14ARF
F_19	3	Positive	Bax	─>	caspase	─┤	Bcl-2	─┤	Bax
F_20	3	Positive	caspase	─┤	Rb	─┤	E2F1	─>	caspase
F_21	3	Positive	cyclin E	─┤	Rb	─┤	E2F1	─>	cyclin E
F_22	3	Positive	Mdm2	─┤	MdmX	─┤	p53	─>	Mdm2
F_23	4	Negative	ATM	─>	Rb	─┤	Mdm2	─>	E2F1	─>	ATM
F_24	4	Negative	ATM	─┤	Mdm2	─┤	Rb	─┤	E2F1	─>	ATM
F_25	4	Negative	ATM	─┤	MdmX	─>	Mdm2	─>	E2F1	─>	ATM
F_26	4	Negative	ATM	─┤	Mdm2	─┤	p53	─>	Wip1	─┤	ATM
F_27	4	Negative	ATM	─┤	MdmX	─┤	p53	─>	Wip1	─┤	ATM
F_28	4	Negative	ATM	─┤	Mdm2	─┤	p53	─>	cyclin G	─┤	ATM
F_29	4	Negative	ATM	─┤	MdmX	─┤	p53	─>	cyclin G	─┤	ATM
F_30	4	Negative	cyclin E	─┤	Mdm2	─┤	Rb	─┤	E2F1	─>	cyclin E
F_31	4	Negative	cyclin E	─┤	Mdm2	─┤	p53	─>	p21	─┤	cyclin E
F_32	4	Negative	Mdm2	─┤	p53	─>	Wip1	─>	MdmX	─>	Mdm2
F_33	4	Negative	p14ARF	─┤	Mdm2	─┤	Rb	─┤	E2F1	─>	p14ARF
F_34	4	Negative	p14ARF	─┤	MdmX	─>	Mdm2	─>	E2F1	─>	p14ARF
F_35	4	Negative	p14ARF	─┤	Mdm2	─┤	p53	─>	Wip1	─┤	p14ARF
F_36	4	Negative	p14ARF	─┤	MdmX	─┤	p53	─>	Wip1	─┤	p14ARF
F_37	4	Negative	p14ARF	─┤	MdmX	─>	Mdm2	─┤	p53	─┤	p14ARF
F_38	4	Positive	AKT	─>	Mdm2	─┤	p53	─>	PTEN	─┤	AKT
F_39	4	Positive	AKT	─>	MdmX	─┤	p53	─>	PTEN	─┤	AKT
F_40	4	Positive	ATM	─>	p53	─>	Mdm2	─>	E2F1	─>	ATM
F_41	4	Positive	caspase	─┤	Rb	─┤	Mdm2	─┤	p21	─┤	caspase
F_42	4	Positive	caspase	─┤	Rb	─┤	Mdm2	─>	E2F1	─>	caspase
F_43	4	Positive	cyclin E	─┤	Rb	─┤	Mdm2	─┤	p21	─┤	cyclin E
F_44	4	Positive	cyclin E	─┤	Rb	─┤	Mdm2	─>	E2F1	─>	cyclin E
F_45	4	Positive	cyclin G	─>	Mdm2	─┤	MdmX	─┤	p53	─>	cyclin G
F_46	4	Positive	Mdm2	─┤	MdmX	─┤	p53	─>	Wip1	─>	Mdm2
F_47	4	Positive	p14ARF	─┤	E2F1	─>	ATM	─>	p53	─┤	p14ARF
F_48	4	Positive	p14ARF	─┤	Mdm2	─┤	MdmX	─┤	p53	─┤	p14ARF
F_49	5	Negative	AKT	─>	Mdm2	─┤	MdmX	─┤	p53	─>	PTEN	─┤	AKT
F_50	5	Negative	ATM	─>	Rb	─┤	Mdm2	─┤	p53	─>	Wip1	─┤	ATM
F_51	5	Negative	ATM	─>	Rb	─┤	Mdm2	─┤	p53	─>	cyclin G	─┤	ATM
F_52	5	Negative	ATM	─┤	MdmX	─>	Mdm2	─┤	Rb	─┤	E2F1	─>	ATM
F_53	5	Negative	ATM	─┤	MdmX	─>	Mdm2	─┤	p53	─>	Wip1	─┤	ATM
F_54	5	Negative	ATM	─┤	MdmX	─>	Mdm2	─┤	p53	─>	cyclin G	─┤	ATM
F_55	5	Negative	Bax	─>	caspase	─┤	Rb	─┤	Mdm2	─┤	p53	─>	Bax
F_56	5	Negative	Bcl-2	─┤	caspase	─┤	Rb	─┤	Mdm2	─┤	p53	─┤	Bcl-2
F_57	5	Negative	p14ARF	─┤	MdmX	─>	Mdm2	─┤	Rb	─┤	E2F1	─>	p14ARF
F_58	5	Negative	p14ARF	─┤	MdmX	─>	Mdm2	─┤	p53	─>	Wip1	─┤	p14ARF
F_59	5	Positive	AKT	─>	MdmX	─>	Mdm2	─┤	p53	─>	PTEN	─┤	AKT
F_60	5	Positive	ATM	─>	p53	─>	Mdm2	─┤	Rb	─┤	E2F1	─>	ATM
F_61	5	Positive	ATM	─>	p53	─>	Wip1	─>	Mdm2	─>	E2F1	─>	ATM
F_62	5	Positive	ATM	─>	p53	─>	cyclin G	─>	Mdm2	─>	E2F1	─>	ATM
F_63	5	Positive	ATM	─┤	MdmX	─┤	p53	─>	Mdm2	─>	E2F1	─>	ATM
F_64	5	Positive	ATM	─┤	Mdm2	─┤	MdmX	─┤	p53	─>	Wip1	─┤	ATM
F_65	5	Positive	ATM	─┤	Mdm2	─┤	MdmX	─┤	p53	─>	cyclin G	─┤	ATM
F_66	5	Positive	caspase	─┤	Rb	─┤	Mdm2	─┤	p53	─>	p21	─┤	caspase
F_67	5	Positive	cyclin E	─┤	Rb	─┤	Mdm2	─┤	p53	─>	p21	─┤	cyclin E
F_68	5	Positive	cyclin E	─┤	Mdm2	─┤	MdmX	─┤	p53	─>	p21	─┤	cyclin E
F_69	5	Positive	p14ARF	─┤	E2F1	─>	ATM	─>	p53	─>	Wip1	─┤	p14ARF
F_70	5	Positive	p14ARF	─┤	Mdm2	─>	E2F1	─>	ATM	─>	p53	─┤	p14ARF
F_71	5	Positive	p14ARF	─┤	E2F1	─>	ATM	─┤	Mdm2	─┤	p53	─┤	p14ARF
F_72	5	Positive	p14ARF	─┤	E2F1	─>	ATM	─┤	MdmX	─┤	p53	─┤	p14ARF
F_73	5	Positive	p14ARF	─┤	E2F1	─>	cyclin E	─┤	Mdm2	─┤	p53	─┤	p14ARF
F_74	5	Positive	p14ARF	─┤	MdmX	─┤	p53	─>	Mdm2	─>	E2F1	─>	p14ARF
F_75	5	Positive	p14ARF	─┤	Mdm2	─┤	MdmX	─┤	p53	─>	Wip1	─┤	p14ARF
F_76	6	Negative	AKT	─┤	caspase	─┤	Rb	─┤	Mdm2	─┤	p53	─>	PTEN	─┤	AKT
F_77	6	Negative	AKT	─>	Mdm2	─>	E2F1	─>	ATM	─>	p53	─>	PTEN	─┤	AKT
F_78	6	Negative	AKT	─┤	p21	─┤	cyclin E	─┤	Mdm2	─┤	p53	─>	PTEN	─┤	AKT
F_79	6	Negative	ATM	─>	p53	─>	p21	─┤	cyclin E	─┤	Rb	─┤	E2F1	─>	ATM
F_80	6	Negative	ATM	─>	p53	─>	p21	─┤	caspase	─┤	Rb	─┤	E2F1	─>	ATM
F_81	6	Negative	ATM	─┤	Mdm2	─┤	p21	─┤	cyclin E	─┤	Rb	─┤	E2F1	─>	ATM
F_82	6	Negative	ATM	─┤	Mdm2	─┤	p21	─┤	caspase	─┤	Rb	─┤	E2F1	─>	ATM
F_83	6	Negative	ATM	─>	E2F1	─>	cyclin E	─┤	Mdm2	─┤	p53	─>	Wip1	─┤	ATM
F_84	6	Negative	ATM	─>	E2F1	─>	cyclin E	─┤	Mdm2	─┤	p53	─>	cyclin G	─┤	ATM
F_85	6	Negative	Bax	─>	caspase	─┤	Rb	─┤	Mdm2	─┤	p53	─┤	Bcl-2	─┤	Bax
F_86	6	Negative	caspase	─┤	Rb	─┤	Mdm2	─┤	MdmX	─┤	p53	─>	p21	─┤	caspase
F_87	6	Negative	caspase	─┤	Rb	─┤	E2F1	─>	cyclin E	─┤	Mdm2	─┤	p21	─┤	caspase
F_88	6	Negative	cyclin E	─┤	Rb	─┤	Mdm2	─┤	MdmX	─┤	p53	─>	p21	─┤	cyclin E
F_89	6	Negative	p14ARF	─┤	E2F1	─>	cyclin E	─┤	Rb	─┤	Mdm2	─┤	p53	─┤	p14ARF
F_90	6	Negative	p14ARF	─┤	E2F1	─>	caspase	─┤	Rb	─┤	Mdm2	─┤	p53	─┤	p14ARF
F_91	6	Negative	p14ARF	─┤	Mdm2	─┤	p21	─┤	cyclin E	─┤	Rb	─┤	E2F1	─>	p14ARF
F_92	6	Negative	p14ARF	─┤	Mdm2	─┤	p21	─┤	caspase	─┤	Rb	─┤	E2F1	─>	p14ARF
F_93	6	Negative	p14ARF	─┤	E2F1	─>	ATM	─┤	Mdm2	─┤	MdmX	─┤	p53	─┤	p14ARF
F_94	6	Negative	p14ARF	─┤	E2F1	─>	cyclin E	─┤	Mdm2	─┤	MdmX	─┤	p53	─┤	p14ARF
F_95	6	Negative	p14ARF	─┤	Mdm2	─┤	p53	─>	Wip1	─┤	ATM	─>	E2F1	─>	p14ARF
F_96	6	Negative	p14ARF	─┤	Mdm2	─┤	p53	─>	cyclin G	─┤	ATM	─>	E2F1	─>	p14ARF
F_97	6	Negative	p14ARF	─┤	MdmX	─┤	p53	─>	Wip1	─┤	ATM	─>	E2F1	─>	p14ARF
F_98	6	Negative	p14ARF	─┤	MdmX	─┤	p53	─>	cyclin G	─┤	ATM	─>	E2F1	─>	p14ARF
F_99	6	Positive	ATM	─>	Rb	─┤	Mdm2	─┤	MdmX	─┤	p53	─>	Wip1	─┤	ATM
F_100	6	Positive	ATM	─>	Rb	─┤	Mdm2	─┤	MdmX	─┤	p53	─>	cyclin G	─┤	ATM
F_101	6	Positive	ATM	─>	p53	─>	Wip1	─>	Mdm2	─┤	Rb	─┤	E2F1	─>	ATM
F_102	6	Positive	ATM	─>	p53	─>	cyclin G	─>	Mdm2	─┤	Rb	─┤	E2F1	─>	ATM
F_103	6	Positive	ATM	─>	p53	─┤	Bcl-2	─┤	caspase	─┤	Rb	─┤	E2F1	─>	ATM
F_104	6	Positive	ATM	─>	p53	─>	Bax	─>	caspase	─┤	Rb	─┤	E2F1	─>	ATM
F_105	6	Positive	ATM	─┤	MdmX	─┤	p53	─>	Mdm2	─┤	Rb	─┤	E2F1	─>	ATM
F_106	6	Positive	ATM	─>	p53	─>	Wip1	─>	MdmX	─>	Mdm2	─>	E2F1	─>	ATM
F_107	6	Positive	ATM	─>	p53	─>	p21	─┤	cyclin E	─┤	Mdm2	─>	E2F1	─>	ATM
F_108	6	Positive	ATM	─┤	MdmX	─┤	p53	─>	Wip1	─>	Mdm2	─>	E2F1	─>	ATM
F_109	6	Positive	ATM	─┤	MdmX	─┤	p53	─>	cyclin G	─>	Mdm2	─>	E2F1	─>	ATM
F_110	6	Positive	Bax	─>	caspase	─┤	Rb	─┤	Mdm2	─┤	MdmX	─┤	p53	─>	Bax
F_111	6	Positive	Bcl-2	─┤	caspase	─┤	Rb	─┤	Mdm2	─┤	MdmX	─┤	p53	─┤	Bcl-2
F_112	6	Positive	p14ARF	─┤	E2F1	─>	ATM	─>	Rb	─┤	Mdm2	─┤	p53	─┤	p14ARF
F_113	6	Positive	p14ARF	─┤	Mdm2	─┤	Rb	─┤	E2F1	─>	ATM	─>	p53	─┤	p14ARF
F_114	6	Positive	p14ARF	─┤	MdmX	─┤	p53	─>	Mdm2	─┤	Rb	─┤	E2F1	─>	p14ARF
F_115	6	Positive	p14ARF	─┤	Mdm2	─>	E2F1	─>	ATM	─>	p53	─>	Wip1	─┤	p14ARF
F_116	6	Positive	p14ARF	─┤	MdmX	─>	Mdm2	─>	E2F1	─>	ATM	─>	p53	─┤	p14ARF
F_117	6	Positive	p14ARF	─┤	E2F1	─>	ATM	─┤	Mdm2	─┤	p53	─>	Wip1	─┤	p14ARF
F_118	6	Positive	p14ARF	─┤	E2F1	─>	ATM	─┤	MdmX	─┤	p53	─>	Wip1	─┤	p14ARF
F_119	6	Positive	p14ARF	─┤	Mdm2	─>	E2F1	─>	ATM	─┤	MdmX	─┤	p53	─┤	p14ARF
F_120	6	Positive	p14ARF	─┤	E2F1	─>	ATM	─┤	MdmX	─>	Mdm2	─┤	p53	─┤	p14ARF
F_121	6	Positive	p14ARF	─┤	E2F1	─>	cyclin E	─┤	Mdm2	─┤	p53	─>	Wip1	─┤	p14ARF
F_122	6	Positive	p14ARF	─┤	MdmX	─┤	p53	─>	Wip1	─>	Mdm2	─>	E2F1	─>	p14ARF
F_123	6	Positive	p14ARF	─┤	MdmX	─┤	p53	─>	cyclin G	─>	Mdm2	─>	E2F1	─>	p14ARF
F_124	7	Negative	AKT	─>	Bcl-2	─┤	caspase	─┤	Rb	─┤	Mdm2	─┤	p53	─>	PTEN	─┤	AKT
F_125	7	Negative	AKT	─>	Mdm2	─┤	Rb	─┤	E2F1	─>	ATM	─>	p53	─>	PTEN	─┤	AKT
F_126	7	Negative	AKT	─>	MdmX	─>	Mdm2	─>	E2F1	─>	ATM	─>	p53	─>	PTEN	─┤	AKT
F_127	7	Negative	AKT	─>	Mdm2	─>	E2F1	─>	ATM	─┤	MdmX	─┤	p53	─>	PTEN	─┤	AKT
F_128	7	Negative	AKT	─>	Mdm2	─>	E2F1	─>	p14ARF	─┤	MdmX	─┤	p53	─>	PTEN	─┤	AKT
F_129	7	Negative	ATM	─>	p53	─>	p21	─┤	cyclin E	─┤	Rb	─┤	Mdm2	─>	E2F1	─>	ATM
F_130	7	Negative	ATM	─>	p53	─>	p21	─┤	caspase	─┤	Rb	─┤	Mdm2	─>	E2F1	─>	ATM
F_131	7	Negative	ATM	─┤	Mdm2	─┤	p53	─>	p21	─┤	cyclin E	─┤	Rb	─┤	E2F1	─>	ATM
F_132	7	Negative	ATM	─┤	Mdm2	─┤	p53	─>	p21	─┤	caspase	─┤	Rb	─┤	E2F1	─>	ATM
F_133	7	Negative	ATM	─┤	MdmX	─┤	p53	─>	p21	─┤	cyclin E	─┤	Rb	─┤	E2F1	─>	ATM
F_134	7	Negative	ATM	─┤	MdmX	─┤	p53	─>	p21	─┤	caspase	─┤	Rb	─┤	E2F1	─>	ATM
F_135	7	Negative	ATM	─┤	MdmX	─>	Mdm2	─┤	p21	─┤	cyclin E	─┤	Rb	─┤	E2F1	─>	ATM
F_136	7	Negative	ATM	─┤	MdmX	─>	Mdm2	─┤	p21	─┤	caspase	─┤	Rb	─┤	E2F1	─>	ATM
F_137	7	Negative	caspase	─┤	Rb	─┤	E2F1	─>	cyclin E	─┤	Mdm2	─┤	p53	─>	p21	─┤	caspase
F_138	7	Negative	p14ARF	─┤	E2F1	─>	cyclin E	─┤	Rb	─┤	Mdm2	─┤	p53	─>	Wip1	─┤	p14ARF
F_139	7	Negative	p14ARF	─┤	E2F1	─>	caspase	─┤	Rb	─┤	Mdm2	─┤	p53	─>	Wip1	─┤	p14ARF
F_140	7	Negative	p14ARF	─┤	E2F1	─>	ATM	─>	Rb	─┤	Mdm2	─┤	MdmX	─┤	p53	─┤	p14ARF
F_141	7	Negative	p14ARF	─┤	Mdm2	─┤	p53	─>	p21	─┤	cyclin E	─┤	Rb	─┤	E2F1	─>	p14ARF
F_142	7	Negative	p14ARF	─┤	Mdm2	─┤	p53	─>	p21	─┤	caspase	─┤	Rb	─┤	E2F1	─>	p14ARF
F_143	7	Negative	p14ARF	─┤	MdmX	─┤	p53	─>	p21	─┤	cyclin E	─┤	Rb	─┤	E2F1	─>	p14ARF
F_144	7	Negative	p14ARF	─┤	MdmX	─┤	p53	─>	p21	─┤	caspase	─┤	Rb	─┤	E2F1	─>	p14ARF
F_145	7	Negative	p14ARF	─┤	MdmX	─>	Mdm2	─┤	p21	─┤	cyclin E	─┤	Rb	─┤	E2F1	─>	p14ARF
F_146	7	Negative	p14ARF	─┤	MdmX	─>	Mdm2	─┤	p21	─┤	caspase	─┤	Rb	─┤	E2F1	─>	p14ARF
F_147	7	Negative	p14ARF	─┤	E2F1	─>	ATM	─┤	Mdm2	─┤	MdmX	─┤	p53	─>	Wip1	─┤	p14ARF
F_148	7	Negative	p14ARF	─┤	E2F1	─>	cyclin E	─┤	Mdm2	─┤	MdmX	─┤	p53	─>	Wip1	─┤	p14ARF
F_149	7	Negative	p14ARF	─┤	MdmX	─>	Mdm2	─┤	p53	─>	Wip1	─┤	ATM	─>	E2F1	─>	p14ARF
F_150	7	Negative	p14ARF	─┤	MdmX	─>	Mdm2	─┤	p53	─>	cyclin G	─┤	ATM	─>	E2F1	─>	p14ARF
F_151	7	Positive	AKT	─┤	p21	─┤	cyclin E	─┤	Rb	─┤	Mdm2	─┤	p53	─>	PTEN	─┤	AKT
F_152	7	Positive	AKT	─┤	p21	─┤	caspase	─┤	Rb	─┤	Mdm2	─┤	p53	─>	PTEN	─┤	AKT
F_153	7	Positive	AKT	─┤	caspase	─┤	Rb	─┤	Mdm2	─┤	MdmX	─┤	p53	─>	PTEN	─┤	AKT
F_154	7	Positive	AKT	─┤	caspase	─┤	Rb	─┤	E2F1	─>	ATM	─>	p53	─>	PTEN	─┤	AKT
F_155	7	Positive	AKT	─┤	p21	─┤	cyclin E	─┤	Mdm2	─┤	MdmX	─┤	p53	─>	PTEN	─┤	AKT
F_156	7	Positive	ATM	─>	E2F1	─>	cyclin E	─┤	Rb	─┤	Mdm2	─┤	p53	─>	Wip1	─┤	ATM
F_157	7	Positive	ATM	─>	E2F1	─>	caspase	─┤	Rb	─┤	Mdm2	─┤	p53	─>	Wip1	─┤	ATM
F_158	7	Positive	ATM	─>	E2F1	─>	cyclin E	─┤	Rb	─┤	Mdm2	─┤	p53	─>	cyclin G	─┤	ATM
F_159	7	Positive	ATM	─>	E2F1	─>	caspase	─┤	Rb	─┤	Mdm2	─┤	p53	─>	cyclin G	─┤	ATM
F_160	7	Positive	ATM	─>	p53	─┤	Bcl-2	─┤	caspase	─┤	Rb	─┤	Mdm2	─>	E2F1	─>	ATM
F_161	7	Positive	ATM	─>	p53	─>	Bax	─>	caspase	─┤	Rb	─┤	Mdm2	─>	E2F1	─>	ATM
F_162	7	Positive	ATM	─>	p53	─>	Mdm2	─┤	p21	─┤	cyclin E	─┤	Rb	─┤	E2F1	─>	ATM
F_163	7	Positive	ATM	─>	p53	─>	Mdm2	─┤	p21	─┤	caspase	─┤	Rb	─┤	E2F1	─>	ATM
F_164	7	Positive	ATM	─>	p53	─>	Wip1	─>	MdmX	─>	Mdm2	─┤	Rb	─┤	E2F1	─>	ATM
F_165	7	Positive	ATM	─>	p53	─>	p21	─┤	cyclin E	─┤	Mdm2	─┤	Rb	─┤	E2F1	─>	ATM
F_166	7	Positive	ATM	─>	p53	─┤	Bcl-2	─┤	Bax	─>	caspase	─┤	Rb	─┤	E2F1	─>	ATM
F_167	7	Positive	ATM	─┤	Mdm2	─┤	p53	─┤	Bcl-2	─┤	caspase	─┤	Rb	─┤	E2F1	─>	ATM
F_168	7	Positive	ATM	─┤	Mdm2	─┤	p53	─>	Bax	─>	caspase	─┤	Rb	─┤	E2F1	─>	ATM
F_169	7	Positive	ATM	─┤	MdmX	─┤	p53	─>	Wip1	─>	Mdm2	─┤	Rb	─┤	E2F1	─>	ATM
F_170	7	Positive	ATM	─┤	MdmX	─┤	p53	─>	cyclin G	─>	Mdm2	─┤	Rb	─┤	E2F1	─>	ATM
F_171	7	Positive	ATM	─┤	MdmX	─┤	p53	─┤	Bcl-2	─┤	caspase	─┤	Rb	─┤	E2F1	─>	ATM
F_172	7	Positive	ATM	─┤	MdmX	─┤	p53	─>	Bax	─>	caspase	─┤	Rb	─┤	E2F1	─>	ATM
F_173	7	Positive	ATM	─>	Rb	─┤	E2F1	─>	cyclin E	─┤	Mdm2	─┤	p53	─>	Wip1	─┤	ATM
F_174	7	Positive	ATM	─>	Rb	─┤	E2F1	─>	cyclin E	─┤	Mdm2	─┤	p53	─>	cyclin G	─┤	ATM
F_175	7	Positive	ATM	─┤	MdmX	─┤	p53	─>	p21	─┤	cyclin E	─┤	Mdm2	─>	E2F1	─>	ATM
F_176	7	Positive	ATM	─>	E2F1	─>	cyclin E	─┤	Mdm2	─┤	MdmX	─┤	p53	─>	Wip1	─┤	ATM
F_177	7	Positive	ATM	─>	E2F1	─>	cyclin E	─┤	Mdm2	─┤	MdmX	─┤	p53	─>	cyclin G	─┤	ATM
F_178	7	Positive	Bax	─>	caspase	─┤	Rb	─┤	Mdm2	─┤	MdmX	─┤	p53	─┤	Bcl-2	─┤	Bax
F_179	7	Positive	Bax	─>	caspase	─┤	Rb	─┤	E2F1	─>	cyclin E	─┤	Mdm2	─┤	p53	─>	Bax
F_180	7	Positive	Bcl-2	─┤	caspase	─┤	Rb	─┤	E2F1	─>	cyclin E	─┤	Mdm2	─┤	p53	─┤	Bcl-2
F_181	7	Positive	p14ARF	─┤	E2F1	─>	ATM	─>	Rb	─┤	Mdm2	─┤	p53	─>	Wip1	─┤	p14ARF
F_182	7	Positive	p14ARF	─┤	E2F1	─>	cyclin E	─┤	Rb	─┤	Mdm2	─┤	MdmX	─┤	p53	─┤	p14ARF
F_183	7	Positive	p14ARF	─┤	E2F1	─>	caspase	─┤	Rb	─┤	Mdm2	─┤	MdmX	─┤	p53	─┤	p14ARF
F_184	7	Positive	p14ARF	─┤	Mdm2	─┤	Rb	─┤	E2F1	─>	ATM	─>	p53	─>	Wip1	─┤	p14ARF
F_185	7	Positive	p14ARF	─┤	MdmX	─>	Mdm2	─┤	Rb	─┤	E2F1	─>	ATM	─>	p53	─┤	p14ARF
F_186	7	Positive	p14ARF	─┤	Mdm2	─┤	Rb	─┤	E2F1	─>	ATM	─┤	MdmX	─┤	p53	─┤	p14ARF
F_187	7	Positive	p14ARF	─┤	Mdm2	─┤	p53	─>	Wip1	─┤	ATM	─>	Rb	─┤	E2F1	─>	p14ARF
F_188	7	Positive	p14ARF	─┤	Mdm2	─┤	p53	─>	cyclin G	─┤	ATM	─>	Rb	─┤	E2F1	─>	p14ARF
F_189	7	Positive	p14ARF	─┤	Mdm2	─┤	p53	─┤	Bcl-2	─┤	caspase	─┤	Rb	─┤	E2F1	─>	p14ARF
F_190	7	Positive	p14ARF	─┤	Mdm2	─┤	p53	─>	Bax	─>	caspase	─┤	Rb	─┤	E2F1	─>	p14ARF
F_191	7	Positive	p14ARF	─┤	MdmX	─┤	p53	─>	Wip1	─┤	ATM	─>	Rb	─┤	E2F1	─>	p14ARF
F_192	7	Positive	p14ARF	─┤	MdmX	─┤	p53	─>	Wip1	─>	Mdm2	─┤	Rb	─┤	E2F1	─>	p14ARF
F_193	7	Positive	p14ARF	─┤	MdmX	─┤	p53	─>	cyclin G	─┤	ATM	─>	Rb	─┤	E2F1	─>	p14ARF
F_194	7	Positive	p14ARF	─┤	MdmX	─┤	p53	─>	cyclin G	─>	Mdm2	─┤	Rb	─┤	E2F1	─>	p14ARF
F_195	7	Positive	p14ARF	─┤	MdmX	─┤	p53	─┤	Bcl-2	─┤	caspase	─┤	Rb	─┤	E2F1	─>	p14ARF
F_196	7	Positive	p14ARF	─┤	MdmX	─┤	p53	─>	Bax	─>	caspase	─┤	Rb	─┤	E2F1	─>	p14ARF
F_197	7	Positive	p14ARF	─┤	MdmX	─>	Mdm2	─>	E2F1	─>	ATM	─>	p53	─>	Wip1	─┤	p14ARF
F_198	7	Positive	p14ARF	─┤	Mdm2	─>	E2F1	─>	ATM	─┤	MdmX	─┤	p53	─>	Wip1	─┤	p14ARF
F_199	7	Positive	p14ARF	─┤	E2F1	─>	ATM	─┤	MdmX	─>	Mdm2	─┤	p53	─>	Wip1	─┤	p14ARF
F_200	7	Positive	p14ARF	─┤	Mdm2	─┤	MdmX	─┤	p53	─>	Wip1	─┤	ATM	─>	E2F1	─>	p14ARF
F_201	7	Positive	p14ARF	─┤	Mdm2	─┤	MdmX	─┤	p53	─>	cyclin G	─┤	ATM	─>	E2F1	─>	p14ARF
F_202	7	Positive	p14ARF	─┤	MdmX	─┤	p53	─>	Wip1	─┤	ATM	─┤	Mdm2	─>	E2F1	─>	p14ARF
F_203	7	Positive	p14ARF	─┤	MdmX	─┤	p53	─>	cyclin G	─┤	ATM	─┤	Mdm2	─>	E2F1	─>	p14ARF
F_204	7	Positive	p14ARF	─┤	MdmX	─┤	p53	─>	p21	─┤	cyclin E	─┤	Mdm2	─>	E2F1	─>	p14ARF
F_205	8	Negative	AKT	─>	Bcl-2	─┤	Bax	─>	caspase	─┤	Rb	─┤	Mdm2	─┤	p53	─>	PTEN	─┤	AKT
F_206	8	Negative	AKT	─┤	p21	─┤	cyclin E	─┤	Rb	─┤	Mdm2	─┤	MdmX	─┤	p53	─>	PTEN	─┤	AKT
F_207	8	Negative	AKT	─┤	p21	─┤	caspase	─┤	Rb	─┤	Mdm2	─┤	MdmX	─┤	p53	─>	PTEN	─┤	AKT
F_208	8	Negative	AKT	─>	MdmX	─>	Mdm2	─┤	Rb	─┤	E2F1	─>	ATM	─>	p53	─>	PTEN	─┤	AKT
F_209	8	Negative	AKT	─┤	p21	─┤	cyclin E	─┤	Rb	─┤	E2F1	─>	ATM	─>	p53	─>	PTEN	─┤	AKT
F_210	8	Negative	AKT	─┤	p21	─┤	caspase	─┤	Rb	─┤	E2F1	─>	ATM	─>	p53	─>	PTEN	─┤	AKT
F_211	8	Negative	AKT	─>	Mdm2	─┤	Rb	─┤	E2F1	─>	ATM	─┤	MdmX	─┤	p53	─>	PTEN	─┤	AKT
F_212	8	Negative	AKT	─>	Mdm2	─┤	Rb	─┤	E2F1	─>	p14ARF	─┤	MdmX	─┤	p53	─>	PTEN	─┤	AKT
F_213	8	Negative	ATM	─>	E2F1	─>	cyclin E	─┤	Rb	─┤	Mdm2	─┤	MdmX	─┤	p53	─>	Wip1	─┤	ATM
F_214	8	Negative	ATM	─>	E2F1	─>	caspase	─┤	Rb	─┤	Mdm2	─┤	MdmX	─┤	p53	─>	Wip1	─┤	ATM
F_215	8	Negative	ATM	─>	E2F1	─>	cyclin E	─┤	Rb	─┤	Mdm2	─┤	MdmX	─┤	p53	─>	cyclin G	─┤	ATM
F_216	8	Negative	ATM	─>	E2F1	─>	caspase	─┤	Rb	─┤	Mdm2	─┤	MdmX	─┤	p53	─>	cyclin G	─┤	ATM
F_217	8	Negative	ATM	─┤	MdmX	─┤	p53	─>	p21	─┤	cyclin E	─┤	Rb	─┤	Mdm2	─>	E2F1	─>	ATM
F_218	8	Negative	ATM	─┤	MdmX	─┤	p53	─>	p21	─┤	caspase	─┤	Rb	─┤	Mdm2	─>	E2F1	─>	ATM
F_219	8	Negative	ATM	─┤	Mdm2	─┤	MdmX	─┤	p53	─┤	Bcl-2	─┤	caspase	─┤	Rb	─┤	E2F1	─>	ATM
F_220	8	Negative	ATM	─┤	Mdm2	─┤	MdmX	─┤	p53	─>	Bax	─>	caspase	─┤	Rb	─┤	E2F1	─>	ATM
F_221	8	Negative	ATM	─┤	MdmX	─>	Mdm2	─┤	p53	─>	p21	─┤	cyclin E	─┤	Rb	─┤	E2F1	─>	ATM
F_222	8	Negative	ATM	─┤	MdmX	─>	Mdm2	─┤	p53	─>	p21	─┤	caspase	─┤	Rb	─┤	E2F1	─>	ATM
F_223	8	Negative	ATM	─>	Rb	─┤	E2F1	─>	cyclin E	─┤	Mdm2	─┤	MdmX	─┤	p53	─>	Wip1	─┤	ATM
F_224	8	Negative	ATM	─>	Rb	─┤	E2F1	─>	cyclin E	─┤	Mdm2	─┤	MdmX	─┤	p53	─>	cyclin G	─┤	ATM
F_225	8	Negative	Bax	─>	caspase	─┤	Rb	─┤	E2F1	─>	cyclin E	─┤	Mdm2	─┤	MdmX	─┤	p53	─>	Bax
F_226	8	Negative	Bcl-2	─┤	caspase	─┤	Rb	─┤	E2F1	─>	cyclin E	─┤	Mdm2	─┤	MdmX	─┤	p53	─┤	Bcl-2
F_227	8	Negative	p14ARF	─┤	E2F1	─>	ATM	─>	Rb	─┤	Mdm2	─┤	MdmX	─┤	p53	─>	Wip1	─┤	p14ARF
F_228	8	Negative	p14ARF	─┤	MdmX	─┤	p53	─>	p21	─┤	cyclin E	─┤	Rb	─┤	Mdm2	─>	E2F1	─>	p14ARF
F_229	8	Negative	p14ARF	─┤	MdmX	─┤	p53	─>	p21	─┤	caspase	─┤	Rb	─┤	Mdm2	─>	E2F1	─>	p14ARF
F_230	8	Negative	p14ARF	─┤	Mdm2	─┤	MdmX	─┤	p53	─>	Wip1	─┤	ATM	─>	Rb	─┤	E2F1	─>	p14ARF
F_231	8	Negative	p14ARF	─┤	Mdm2	─┤	MdmX	─┤	p53	─>	cyclin G	─┤	ATM	─>	Rb	─┤	E2F1	─>	p14ARF
F_232	8	Negative	p14ARF	─┤	Mdm2	─┤	MdmX	─┤	p53	─┤	Bcl-2	─┤	caspase	─┤	Rb	─┤	E2F1	─>	p14ARF
F_233	8	Negative	p14ARF	─┤	Mdm2	─┤	MdmX	─┤	p53	─>	Bax	─>	caspase	─┤	Rb	─┤	E2F1	─>	p14ARF
F_234	8	Negative	p14ARF	─┤	MdmX	─>	Mdm2	─┤	p53	─>	p21	─┤	cyclin E	─┤	Rb	─┤	E2F1	─>	p14ARF
F_235	8	Negative	p14ARF	─┤	MdmX	─>	Mdm2	─┤	p53	─>	p21	─┤	caspase	─┤	Rb	─┤	E2F1	─>	p14ARF
F_236	8	Positive	AKT	─>	Bcl-2	─┤	caspase	─┤	Rb	─┤	Mdm2	─┤	MdmX	─┤	p53	─>	PTEN	─┤	AKT
F_237	8	Positive	AKT	─┤	caspase	─┤	Rb	─┤	Mdm2	─>	E2F1	─>	ATM	─>	p53	─>	PTEN	─┤	AKT
F_238	8	Positive	AKT	─>	Bcl-2	─┤	caspase	─┤	Rb	─┤	E2F1	─>	ATM	─>	p53	─>	PTEN	─┤	AKT
F_239	8	Positive	AKT	─┤	caspase	─┤	Rb	─┤	E2F1	─>	ATM	─┤	Mdm2	─┤	p53	─>	PTEN	─┤	AKT
F_240	8	Positive	AKT	─┤	caspase	─┤	Rb	─┤	E2F1	─>	ATM	─┤	MdmX	─┤	p53	─>	PTEN	─┤	AKT
F_241	8	Positive	AKT	─┤	caspase	─┤	Rb	─┤	E2F1	─>	cyclin E	─┤	Mdm2	─┤	p53	─>	PTEN	─┤	AKT
F_242	8	Positive	AKT	─┤	caspase	─┤	Rb	─┤	E2F1	─>	p14ARF	─┤	Mdm2	─┤	p53	─>	PTEN	─┤	AKT
F_243	8	Positive	AKT	─┤	caspase	─┤	Rb	─┤	E2F1	─>	p14ARF	─┤	MdmX	─┤	p53	─>	PTEN	─┤	AKT
F_244	8	Positive	AKT	─┤	p21	─┤	cyclin E	─┤	Mdm2	─>	E2F1	─>	ATM	─>	p53	─>	PTEN	─┤	AKT
F_245	8	Positive	ATM	─>	p53	─┤	Bcl-2	─┤	Bax	─>	caspase	─┤	Rb	─┤	Mdm2	─>	E2F1	─>	ATM
F_246	8	Positive	ATM	─┤	MdmX	─┤	p53	─┤	Bcl-2	─┤	caspase	─┤	Rb	─┤	Mdm2	─>	E2F1	─>	ATM
F_247	8	Positive	ATM	─┤	MdmX	─┤	p53	─>	Bax	─>	caspase	─┤	Rb	─┤	Mdm2	─>	E2F1	─>	ATM
F_248	8	Positive	ATM	─>	p53	─>	Wip1	─>	Mdm2	─┤	p21	─┤	cyclin E	─┤	Rb	─┤	E2F1	─>	ATM
F_249	8	Positive	ATM	─>	p53	─>	Wip1	─>	Mdm2	─┤	p21	─┤	caspase	─┤	Rb	─┤	E2F1	─>	ATM
F_250	8	Positive	ATM	─>	p53	─>	cyclin G	─>	Mdm2	─┤	p21	─┤	cyclin E	─┤	Rb	─┤	E2F1	─>	ATM
F_251	8	Positive	ATM	─>	p53	─>	cyclin G	─>	Mdm2	─┤	p21	─┤	caspase	─┤	Rb	─┤	E2F1	─>	ATM
F_252	8	Positive	ATM	─┤	Mdm2	─┤	p53	─┤	Bcl-2	─┤	Bax	─>	caspase	─┤	Rb	─┤	E2F1	─>	ATM
F_253	8	Positive	ATM	─┤	Mdm2	─┤	MdmX	─┤	p53	─>	p21	─┤	cyclin E	─┤	Rb	─┤	E2F1	─>	ATM
F_254	8	Positive	ATM	─┤	Mdm2	─┤	MdmX	─┤	p53	─>	p21	─┤	caspase	─┤	Rb	─┤	E2F1	─>	ATM
F_255	8	Positive	ATM	─┤	MdmX	─┤	p53	─>	Mdm2	─┤	p21	─┤	cyclin E	─┤	Rb	─┤	E2F1	─>	ATM
F_256	8	Positive	ATM	─┤	MdmX	─┤	p53	─>	Mdm2	─┤	p21	─┤	caspase	─┤	Rb	─┤	E2F1	─>	ATM
F_257	8	Positive	ATM	─┤	MdmX	─┤	p53	─>	p21	─┤	cyclin E	─┤	Mdm2	─┤	Rb	─┤	E2F1	─>	ATM
F_258	8	Positive	ATM	─┤	MdmX	─┤	p53	─┤	Bcl-2	─┤	Bax	─>	caspase	─┤	Rb	─┤	E2F1	─>	ATM
F_259	8	Positive	ATM	─┤	MdmX	─>	Mdm2	─┤	p53	─┤	Bcl-2	─┤	caspase	─┤	Rb	─┤	E2F1	─>	ATM
F_260	8	Positive	ATM	─┤	MdmX	─>	Mdm2	─┤	p53	─>	Bax	─>	caspase	─┤	Rb	─┤	E2F1	─>	ATM
F_261	8	Positive	Bax	─>	caspase	─┤	Rb	─┤	E2F1	─>	cyclin E	─┤	Mdm2	─┤	p53	─┤	Bcl-2	─┤	Bax
F_262	8	Positive	caspase	─┤	Rb	─┤	E2F1	─>	cyclin E	─┤	Mdm2	─┤	MdmX	─┤	p53	─>	p21	─┤	caspase
F_263	8	Positive	p14ARF	─┤	E2F1	─>	cyclin E	─┤	Rb	─┤	Mdm2	─┤	MdmX	─┤	p53	─>	Wip1	─┤	p14ARF
F_264	8	Positive	p14ARF	─┤	E2F1	─>	caspase	─┤	Rb	─┤	Mdm2	─┤	MdmX	─┤	p53	─>	Wip1	─┤	p14ARF
F_265	8	Positive	p14ARF	─┤	MdmX	─┤	p53	─>	Wip1	─┤	ATM	─>	Rb	─┤	Mdm2	─>	E2F1	─>	p14ARF
F_266	8	Positive	p14ARF	─┤	MdmX	─┤	p53	─>	cyclin G	─┤	ATM	─>	Rb	─┤	Mdm2	─>	E2F1	─>	p14ARF
F_267	8	Positive	p14ARF	─┤	MdmX	─┤	p53	─┤	Bcl-2	─┤	caspase	─┤	Rb	─┤	Mdm2	─>	E2F1	─>	p14ARF
F_268	8	Positive	p14ARF	─┤	MdmX	─┤	p53	─>	Bax	─>	caspase	─┤	Rb	─┤	Mdm2	─>	E2F1	─>	p14ARF
F_269	8	Positive	p14ARF	─┤	MdmX	─>	Mdm2	─┤	Rb	─┤	E2F1	─>	ATM	─>	p53	─>	Wip1	─┤	p14ARF
F_270	8	Positive	p14ARF	─┤	Mdm2	─┤	p21	─┤	cyclin E	─┤	Rb	─┤	E2F1	─>	ATM	─>	p53	─┤	p14ARF
F_271	8	Positive	p14ARF	─┤	Mdm2	─┤	p21	─┤	caspase	─┤	Rb	─┤	E2F1	─>	ATM	─>	p53	─┤	p14ARF
F_272	8	Positive	p14ARF	─┤	Mdm2	─┤	Rb	─┤	E2F1	─>	ATM	─┤	MdmX	─┤	p53	─>	Wip1	─┤	p14ARF
F_273	8	Positive	p14ARF	─┤	Mdm2	─┤	p53	─┤	Bcl-2	─┤	Bax	─>	caspase	─┤	Rb	─┤	E2F1	─>	p14ARF
F_274	8	Positive	p14ARF	─┤	Mdm2	─┤	MdmX	─┤	p53	─>	p21	─┤	cyclin E	─┤	Rb	─┤	E2F1	─>	p14ARF
F_275	8	Positive	p14ARF	─┤	Mdm2	─┤	MdmX	─┤	p53	─>	p21	─┤	caspase	─┤	Rb	─┤	E2F1	─>	p14ARF
F_276	8	Positive	p14ARF	─┤	MdmX	─┤	p53	─>	Mdm2	─┤	p21	─┤	cyclin E	─┤	Rb	─┤	E2F1	─>	p14ARF
F_277	8	Positive	p14ARF	─┤	MdmX	─┤	p53	─>	Mdm2	─┤	p21	─┤	caspase	─┤	Rb	─┤	E2F1	─>	p14ARF
F_278	8	Positive	p14ARF	─┤	MdmX	─┤	p53	─>	Wip1	─┤	ATM	─┤	Mdm2	─┤	Rb	─┤	E2F1	─>	p14ARF
F_279	8	Positive	p14ARF	─┤	MdmX	─┤	p53	─>	cyclin G	─┤	ATM	─┤	Mdm2	─┤	Rb	─┤	E2F1	─>	p14ARF
F_280	8	Positive	p14ARF	─┤	MdmX	─┤	p53	─>	p21	─┤	cyclin E	─┤	Mdm2	─┤	Rb	─┤	E2F1	─>	p14ARF
F_281	8	Positive	p14ARF	─┤	MdmX	─┤	p53	─┤	Bcl-2	─┤	Bax	─>	caspase	─┤	Rb	─┤	E2F1	─>	p14ARF
F_282	8	Positive	p14ARF	─┤	MdmX	─>	Mdm2	─┤	p53	─>	Wip1	─┤	ATM	─>	Rb	─┤	E2F1	─>	p14ARF
F_283	8	Positive	p14ARF	─┤	MdmX	─>	Mdm2	─┤	p53	─>	cyclin G	─┤	ATM	─>	Rb	─┤	E2F1	─>	p14ARF
F_284	8	Positive	p14ARF	─┤	MdmX	─>	Mdm2	─┤	p53	─┤	Bcl-2	─┤	caspase	─┤	Rb	─┤	E2F1	─>	p14ARF
F_285	8	Positive	p14ARF	─┤	MdmX	─>	Mdm2	─┤	p53	─>	Bax	─>	caspase	─┤	Rb	─┤	E2F1	─>	p14ARF
F_286	9	Negative	AKT	─┤	p21	─┤	cyclin E	─┤	Rb	─┤	Mdm2	─>	E2F1	─>	ATM	─>	p53	─>	PTEN	─┤	AKT
F_287	9	Negative	AKT	─┤	p21	─┤	caspase	─┤	Rb	─┤	Mdm2	─>	E2F1	─>	ATM	─>	p53	─>	PTEN	─┤	AKT
F_288	9	Negative	AKT	─>	Mdm2	─┤	p21	─┤	cyclin E	─┤	Rb	─┤	E2F1	─>	ATM	─>	p53	─>	PTEN	─┤	AKT
F_289	9	Negative	AKT	─>	Mdm2	─┤	p21	─┤	caspase	─┤	Rb	─┤	E2F1	─>	ATM	─>	p53	─>	PTEN	─┤	AKT
F_290	9	Negative	AKT	─┤	p21	─┤	cyclin E	─┤	Rb	─┤	E2F1	─>	ATM	─┤	Mdm2	─┤	p53	─>	PTEN	─┤	AKT
F_291	9	Negative	AKT	─┤	p21	─┤	caspase	─┤	Rb	─┤	E2F1	─>	ATM	─┤	Mdm2	─┤	p53	─>	PTEN	─┤	AKT
F_292	9	Negative	AKT	─┤	caspase	─┤	Rb	─┤	E2F1	─>	ATM	─┤	Mdm2	─┤	MdmX	─┤	p53	─>	PTEN	─┤	AKT
F_293	9	Negative	AKT	─┤	p21	─┤	cyclin E	─┤	Rb	─┤	E2F1	─>	ATM	─┤	MdmX	─┤	p53	─>	PTEN	─┤	AKT
F_294	9	Negative	AKT	─┤	p21	─┤	caspase	─┤	Rb	─┤	E2F1	─>	ATM	─┤	MdmX	─┤	p53	─>	PTEN	─┤	AKT
F_295	9	Negative	AKT	─┤	p21	─┤	caspase	─┤	Rb	─┤	E2F1	─>	cyclin E	─┤	Mdm2	─┤	p53	─>	PTEN	─┤	AKT
F_296	9	Negative	AKT	─┤	caspase	─┤	Rb	─┤	E2F1	─>	cyclin E	─┤	Mdm2	─┤	MdmX	─┤	p53	─>	PTEN	─┤	AKT
F_297	9	Negative	AKT	─┤	p21	─┤	cyclin E	─┤	Rb	─┤	E2F1	─>	p14ARF	─┤	Mdm2	─┤	p53	─>	PTEN	─┤	AKT
F_298	9	Negative	AKT	─┤	p21	─┤	caspase	─┤	Rb	─┤	E2F1	─>	p14ARF	─┤	Mdm2	─┤	p53	─>	PTEN	─┤	AKT
F_299	9	Negative	AKT	─┤	caspase	─┤	Rb	─┤	E2F1	─>	p14ARF	─┤	Mdm2	─┤	MdmX	─┤	p53	─>	PTEN	─┤	AKT
F_300	9	Negative	AKT	─┤	p21	─┤	cyclin E	─┤	Rb	─┤	E2F1	─>	p14ARF	─┤	MdmX	─┤	p53	─>	PTEN	─┤	AKT
F_301	9	Negative	AKT	─┤	p21	─┤	caspase	─┤	Rb	─┤	E2F1	─>	p14ARF	─┤	MdmX	─┤	p53	─>	PTEN	─┤	AKT
F_302	9	Negative	ATM	─┤	Mdm2	─┤	MdmX	─┤	p53	─┤	Bcl-2	─┤	Bax	─>	caspase	─┤	Rb	─┤	E2F1	─>	ATM
F_303	9	Negative	Bax	─>	caspase	─┤	Rb	─┤	E2F1	─>	cyclin E	─┤	Mdm2	─┤	MdmX	─┤	p53	─┤	Bcl-2	─┤	Bax
F_304	9	Negative	p14ARF	─┤	Mdm2	─┤	MdmX	─┤	p53	─┤	Bcl-2	─┤	Bax	─>	caspase	─┤	Rb	─┤	E2F1	─>	p14ARF
F_305	9	Positive	AKT	─>	Bcl-2	─┤	Bax	─>	caspase	─┤	Rb	─┤	Mdm2	─┤	MdmX	─┤	p53	─>	PTEN	─┤	AKT
F_306	9	Positive	AKT	─>	Bcl-2	─┤	caspase	─┤	Rb	─┤	Mdm2	─>	E2F1	─>	ATM	─>	p53	─>	PTEN	─┤	AKT
F_307	9	Positive	AKT	─┤	caspase	─┤	Rb	─┤	Mdm2	─>	E2F1	─>	ATM	─┤	MdmX	─┤	p53	─>	PTEN	─┤	AKT
F_308	9	Positive	AKT	─┤	caspase	─┤	Rb	─┤	Mdm2	─>	E2F1	─>	p14ARF	─┤	MdmX	─┤	p53	─>	PTEN	─┤	AKT
F_309	9	Positive	AKT	─┤	p21	─┤	cyclin E	─┤	Mdm2	─┤	Rb	─┤	E2F1	─>	ATM	─>	p53	─>	PTEN	─┤	AKT
F_310	9	Positive	AKT	─>	Bcl-2	─┤	Bax	─>	caspase	─┤	Rb	─┤	E2F1	─>	ATM	─>	p53	─>	PTEN	─┤	AKT
F_311	9	Positive	AKT	─>	Bcl-2	─┤	caspase	─┤	Rb	─┤	E2F1	─>	ATM	─┤	Mdm2	─┤	p53	─>	PTEN	─┤	AKT
F_312	9	Positive	AKT	─>	Bcl-2	─┤	caspase	─┤	Rb	─┤	E2F1	─>	ATM	─┤	MdmX	─┤	p53	─>	PTEN	─┤	AKT
F_313	9	Positive	AKT	─┤	caspase	─┤	Rb	─┤	E2F1	─>	ATM	─┤	MdmX	─>	Mdm2	─┤	p53	─>	PTEN	─┤	AKT
F_314	9	Positive	AKT	─>	Bcl-2	─┤	caspase	─┤	Rb	─┤	E2F1	─>	cyclin E	─┤	Mdm2	─┤	p53	─>	PTEN	─┤	AKT
F_315	9	Positive	AKT	─>	Bcl-2	─┤	caspase	─┤	Rb	─┤	E2F1	─>	p14ARF	─┤	Mdm2	─┤	p53	─>	PTEN	─┤	AKT
F_316	9	Positive	AKT	─>	Bcl-2	─┤	caspase	─┤	Rb	─┤	E2F1	─>	p14ARF	─┤	MdmX	─┤	p53	─>	PTEN	─┤	AKT
F_317	9	Positive	AKT	─┤	caspase	─┤	Rb	─┤	E2F1	─>	p14ARF	─┤	MdmX	─>	Mdm2	─┤	p53	─>	PTEN	─┤	AKT
F_318	9	Positive	AKT	─┤	p21	─┤	cyclin E	─┤	Mdm2	─>	E2F1	─>	ATM	─┤	MdmX	─┤	p53	─>	PTEN	─┤	AKT
F_319	9	Positive	AKT	─┤	p21	─┤	cyclin E	─┤	Mdm2	─>	E2F1	─>	p14ARF	─┤	MdmX	─┤	p53	─>	PTEN	─┤	AKT
F_320	9	Positive	ATM	─┤	MdmX	─┤	p53	─┤	Bcl-2	─┤	Bax	─>	caspase	─┤	Rb	─┤	Mdm2	─>	E2F1	─>	ATM
F_321	9	Positive	ATM	─>	p53	─>	Wip1	─>	MdmX	─>	Mdm2	─┤	p21	─┤	cyclin E	─┤	Rb	─┤	E2F1	─>	ATM
F_322	9	Positive	ATM	─>	p53	─>	Wip1	─>	MdmX	─>	Mdm2	─┤	p21	─┤	caspase	─┤	Rb	─┤	E2F1	─>	ATM
F_323	9	Positive	ATM	─┤	MdmX	─┤	p53	─>	Wip1	─>	Mdm2	─┤	p21	─┤	cyclin E	─┤	Rb	─┤	E2F1	─>	ATM
F_324	9	Positive	ATM	─┤	MdmX	─┤	p53	─>	Wip1	─>	Mdm2	─┤	p21	─┤	caspase	─┤	Rb	─┤	E2F1	─>	ATM
F_325	9	Positive	ATM	─┤	MdmX	─┤	p53	─>	cyclin G	─>	Mdm2	─┤	p21	─┤	cyclin E	─┤	Rb	─┤	E2F1	─>	ATM
F_326	9	Positive	ATM	─┤	MdmX	─┤	p53	─>	cyclin G	─>	Mdm2	─┤	p21	─┤	caspase	─┤	Rb	─┤	E2F1	─>	ATM
F_327	9	Positive	ATM	─┤	MdmX	─>	Mdm2	─┤	p53	─┤	Bcl-2	─┤	Bax	─>	caspase	─┤	Rb	─┤	E2F1	─>	ATM
F_328	9	Positive	p14ARF	─┤	MdmX	─┤	p53	─┤	Bcl-2	─┤	Bax	─>	caspase	─┤	Rb	─┤	Mdm2	─>	E2F1	─>	p14ARF
F_329	9	Positive	p14ARF	─┤	Mdm2	─┤	p21	─┤	cyclin E	─┤	Rb	─┤	E2F1	─>	ATM	─>	p53	─>	Wip1	─┤	p14ARF
F_330	9	Positive	p14ARF	─┤	Mdm2	─┤	p21	─┤	caspase	─┤	Rb	─┤	E2F1	─>	ATM	─>	p53	─>	Wip1	─┤	p14ARF
F_331	9	Positive	p14ARF	─┤	MdmX	─>	Mdm2	─┤	p21	─┤	cyclin E	─┤	Rb	─┤	E2F1	─>	ATM	─>	p53	─┤	p14ARF
F_332	9	Positive	p14ARF	─┤	MdmX	─>	Mdm2	─┤	p21	─┤	caspase	─┤	Rb	─┤	E2F1	─>	ATM	─>	p53	─┤	p14ARF
F_333	9	Positive	p14ARF	─┤	Mdm2	─┤	p21	─┤	cyclin E	─┤	Rb	─┤	E2F1	─>	ATM	─┤	MdmX	─┤	p53	─┤	p14ARF
F_334	9	Positive	p14ARF	─┤	Mdm2	─┤	p21	─┤	caspase	─┤	Rb	─┤	E2F1	─>	ATM	─┤	MdmX	─┤	p53	─┤	p14ARF
F_335	9	Positive	p14ARF	─┤	MdmX	─┤	p53	─>	Wip1	─>	Mdm2	─┤	p21	─┤	cyclin E	─┤	Rb	─┤	E2F1	─>	p14ARF
F_336	9	Positive	p14ARF	─┤	MdmX	─┤	p53	─>	Wip1	─>	Mdm2	─┤	p21	─┤	caspase	─┤	Rb	─┤	E2F1	─>	p14ARF
F_337	9	Positive	p14ARF	─┤	MdmX	─┤	p53	─>	cyclin G	─>	Mdm2	─┤	p21	─┤	cyclin E	─┤	Rb	─┤	E2F1	─>	p14ARF
F_338	9	Positive	p14ARF	─┤	MdmX	─┤	p53	─>	cyclin G	─>	Mdm2	─┤	p21	─┤	caspase	─┤	Rb	─┤	E2F1	─>	p14ARF
F_339	9	Positive	p14ARF	─┤	MdmX	─>	Mdm2	─┤	p53	─┤	Bcl-2	─┤	Bax	─>	caspase	─┤	Rb	─┤	E2F1	─>	p14ARF
F_340	10	Negative	AKT	─┤	p21	─┤	cyclin E	─┤	Rb	─┤	Mdm2	─>	E2F1	─>	ATM	─┤	MdmX	─┤	p53	─>	PTEN	─┤	AKT
F_341	10	Negative	AKT	─┤	p21	─┤	caspase	─┤	Rb	─┤	Mdm2	─>	E2F1	─>	ATM	─┤	MdmX	─┤	p53	─>	PTEN	─┤	AKT
F_342	10	Negative	AKT	─┤	p21	─┤	cyclin E	─┤	Rb	─┤	Mdm2	─>	E2F1	─>	p14ARF	─┤	MdmX	─┤	p53	─>	PTEN	─┤	AKT
F_343	10	Negative	AKT	─┤	p21	─┤	caspase	─┤	Rb	─┤	Mdm2	─>	E2F1	─>	p14ARF	─┤	MdmX	─┤	p53	─>	PTEN	─┤	AKT
F_344	10	Negative	AKT	─>	MdmX	─>	Mdm2	─┤	p21	─┤	cyclin E	─┤	Rb	─┤	E2F1	─>	ATM	─>	p53	─>	PTEN	─┤	AKT
F_345	10	Negative	AKT	─>	MdmX	─>	Mdm2	─┤	p21	─┤	caspase	─┤	Rb	─┤	E2F1	─>	ATM	─>	p53	─>	PTEN	─┤	AKT
F_346	10	Negative	AKT	─>	Bcl-2	─┤	caspase	─┤	Rb	─┤	E2F1	─>	ATM	─┤	Mdm2	─┤	MdmX	─┤	p53	─>	PTEN	─┤	AKT
F_347	10	Negative	AKT	─>	Mdm2	─┤	p21	─┤	cyclin E	─┤	Rb	─┤	E2F1	─>	ATM	─┤	MdmX	─┤	p53	─>	PTEN	─┤	AKT
F_348	10	Negative	AKT	─>	Mdm2	─┤	p21	─┤	caspase	─┤	Rb	─┤	E2F1	─>	ATM	─┤	MdmX	─┤	p53	─>	PTEN	─┤	AKT
F_349	10	Negative	AKT	─┤	p21	─┤	cyclin E	─┤	Rb	─┤	E2F1	─>	ATM	─┤	MdmX	─>	Mdm2	─┤	p53	─>	PTEN	─┤	AKT
F_350	10	Negative	AKT	─┤	p21	─┤	caspase	─┤	Rb	─┤	E2F1	─>	ATM	─┤	MdmX	─>	Mdm2	─┤	p53	─>	PTEN	─┤	AKT
F_351	10	Negative	AKT	─>	Bcl-2	─┤	caspase	─┤	Rb	─┤	E2F1	─>	cyclin E	─┤	Mdm2	─┤	MdmX	─┤	p53	─>	PTEN	─┤	AKT
F_352	10	Negative	AKT	─>	Bcl-2	─┤	caspase	─┤	Rb	─┤	E2F1	─>	p14ARF	─┤	Mdm2	─┤	MdmX	─┤	p53	─>	PTEN	─┤	AKT
F_353	10	Negative	AKT	─>	Mdm2	─┤	p21	─┤	cyclin E	─┤	Rb	─┤	E2F1	─>	p14ARF	─┤	MdmX	─┤	p53	─>	PTEN	─┤	AKT
F_354	10	Negative	AKT	─>	Mdm2	─┤	p21	─┤	caspase	─┤	Rb	─┤	E2F1	─>	p14ARF	─┤	MdmX	─┤	p53	─>	PTEN	─┤	AKT
F_355	10	Negative	AKT	─┤	p21	─┤	cyclin E	─┤	Rb	─┤	E2F1	─>	p14ARF	─┤	MdmX	─>	Mdm2	─┤	p53	─>	PTEN	─┤	AKT
F_356	10	Negative	AKT	─┤	p21	─┤	caspase	─┤	Rb	─┤	E2F1	─>	p14ARF	─┤	MdmX	─>	Mdm2	─┤	p53	─>	PTEN	─┤	AKT
F_357	10	Positive	AKT	─>	Bcl-2	─┤	Bax	─>	caspase	─┤	Rb	─┤	Mdm2	─>	E2F1	─>	ATM	─>	p53	─>	PTEN	─┤	AKT
F_358	10	Positive	AKT	─>	Bcl-2	─┤	caspase	─┤	Rb	─┤	Mdm2	─>	E2F1	─>	ATM	─┤	MdmX	─┤	p53	─>	PTEN	─┤	AKT
F_359	10	Positive	AKT	─>	Bcl-2	─┤	caspase	─┤	Rb	─┤	Mdm2	─>	E2F1	─>	p14ARF	─┤	MdmX	─┤	p53	─>	PTEN	─┤	AKT
F_360	10	Positive	AKT	─>	Bcl-2	─┤	Bax	─>	caspase	─┤	Rb	─┤	E2F1	─>	ATM	─┤	Mdm2	─┤	p53	─>	PTEN	─┤	AKT
F_361	10	Positive	AKT	─┤	p21	─┤	cyclin E	─┤	Rb	─┤	E2F1	─>	ATM	─┤	Mdm2	─┤	MdmX	─┤	p53	─>	PTEN	─┤	AKT
F_362	10	Positive	AKT	─┤	p21	─┤	caspase	─┤	Rb	─┤	E2F1	─>	ATM	─┤	Mdm2	─┤	MdmX	─┤	p53	─>	PTEN	─┤	AKT
F_363	10	Positive	AKT	─┤	p21	─┤	cyclin E	─┤	Mdm2	─┤	Rb	─┤	E2F1	─>	ATM	─┤	MdmX	─┤	p53	─>	PTEN	─┤	AKT
F_364	10	Positive	AKT	─>	Bcl-2	─┤	Bax	─>	caspase	─┤	Rb	─┤	E2F1	─>	ATM	─┤	MdmX	─┤	p53	─>	PTEN	─┤	AKT
F_365	10	Positive	AKT	─>	Bcl-2	─┤	caspase	─┤	Rb	─┤	E2F1	─>	ATM	─┤	MdmX	─>	Mdm2	─┤	p53	─>	PTEN	─┤	AKT
F_366	10	Positive	AKT	─>	Bcl-2	─┤	Bax	─>	caspase	─┤	Rb	─┤	E2F1	─>	cyclin E	─┤	Mdm2	─┤	p53	─>	PTEN	─┤	AKT
F_367	10	Positive	AKT	─┤	p21	─┤	caspase	─┤	Rb	─┤	E2F1	─>	cyclin E	─┤	Mdm2	─┤	MdmX	─┤	p53	─>	PTEN	─┤	AKT
F_368	10	Positive	AKT	─>	Bcl-2	─┤	Bax	─>	caspase	─┤	Rb	─┤	E2F1	─>	p14ARF	─┤	Mdm2	─┤	p53	─>	PTEN	─┤	AKT
F_369	10	Positive	AKT	─┤	p21	─┤	cyclin E	─┤	Rb	─┤	E2F1	─>	p14ARF	─┤	Mdm2	─┤	MdmX	─┤	p53	─>	PTEN	─┤	AKT
F_370	10	Positive	AKT	─┤	p21	─┤	caspase	─┤	Rb	─┤	E2F1	─>	p14ARF	─┤	Mdm2	─┤	MdmX	─┤	p53	─>	PTEN	─┤	AKT
F_371	10	Positive	AKT	─┤	p21	─┤	cyclin E	─┤	Mdm2	─┤	Rb	─┤	E2F1	─>	p14ARF	─┤	MdmX	─┤	p53	─>	PTEN	─┤	AKT
F_372	10	Positive	AKT	─>	Bcl-2	─┤	Bax	─>	caspase	─┤	Rb	─┤	E2F1	─>	p14ARF	─┤	MdmX	─┤	p53	─>	PTEN	─┤	AKT
F_373	10	Positive	AKT	─>	Bcl-2	─┤	caspase	─┤	Rb	─┤	E2F1	─>	p14ARF	─┤	MdmX	─>	Mdm2	─┤	p53	─>	PTEN	─┤	AKT
F_374	10	Positive	p14ARF	─┤	MdmX	─>	Mdm2	─┤	p21	─┤	cyclin E	─┤	Rb	─┤	E2F1	─>	ATM	─>	p53	─>	Wip1	─┤	p14ARF
F_375	10	Positive	p14ARF	─┤	MdmX	─>	Mdm2	─┤	p21	─┤	caspase	─┤	Rb	─┤	E2F1	─>	ATM	─>	p53	─>	Wip1	─┤	p14ARF
F_376	10	Positive	p14ARF	─┤	Mdm2	─┤	p21	─┤	cyclin E	─┤	Rb	─┤	E2F1	─>	ATM	─┤	MdmX	─┤	p53	─>	Wip1	─┤	p14ARF
F_377	10	Positive	p14ARF	─┤	Mdm2	─┤	p21	─┤	caspase	─┤	Rb	─┤	E2F1	─>	ATM	─┤	MdmX	─┤	p53	─>	Wip1	─┤	p14ARF
F_378	10	Positive	p14ARF	─┤	MdmX	─┤	p53	─>	Wip1	─┤	ATM	─┤	Mdm2	─┤	p21	─┤	cyclin E	─┤	Rb	─┤	E2F1	─>	p14ARF
F_379	10	Positive	p14ARF	─┤	MdmX	─┤	p53	─>	Wip1	─┤	ATM	─┤	Mdm2	─┤	p21	─┤	caspase	─┤	Rb	─┤	E2F1	─>	p14ARF
F_380	10	Positive	p14ARF	─┤	MdmX	─┤	p53	─>	cyclin G	─┤	ATM	─┤	Mdm2	─┤	p21	─┤	cyclin E	─┤	Rb	─┤	E2F1	─>	p14ARF
F_381	10	Positive	p14ARF	─┤	MdmX	─┤	p53	─>	cyclin G	─┤	ATM	─┤	Mdm2	─┤	p21	─┤	caspase	─┤	Rb	─┤	E2F1	─>	p14ARF
F_382	11	Negative	AKT	─>	Bcl-2	─┤	Bax	─>	caspase	─┤	Rb	─┤	E2F1	─>	ATM	─┤	Mdm2	─┤	MdmX	─┤	p53	─>	PTEN	─┤	AKT
F_383	11	Negative	AKT	─>	Bcl-2	─┤	Bax	─>	caspase	─┤	Rb	─┤	E2F1	─>	cyclin E	─┤	Mdm2	─┤	MdmX	─┤	p53	─>	PTEN	─┤	AKT
F_384	11	Negative	AKT	─>	Bcl-2	─┤	Bax	─>	caspase	─┤	Rb	─┤	E2F1	─>	p14ARF	─┤	Mdm2	─┤	MdmX	─┤	p53	─>	PTEN	─┤	AKT
F_385	11	Positive	AKT	─>	Bcl-2	─┤	Bax	─>	caspase	─┤	Rb	─┤	Mdm2	─>	E2F1	─>	ATM	─┤	MdmX	─┤	p53	─>	PTEN	─┤	AKT
F_386	11	Positive	AKT	─>	Bcl-2	─┤	Bax	─>	caspase	─┤	Rb	─┤	Mdm2	─>	E2F1	─>	p14ARF	─┤	MdmX	─┤	p53	─>	PTEN	─┤	AKT
F_387	11	Positive	AKT	─>	Bcl-2	─┤	Bax	─>	caspase	─┤	Rb	─┤	E2F1	─>	ATM	─┤	MdmX	─>	Mdm2	─┤	p53	─>	PTEN	─┤	AKT
F_388	11	Positive	AKT	─>	Bcl-2	─┤	Bax	─>	caspase	─┤	Rb	─┤	E2F1	─>	p14ARF	─┤	MdmX	─>	Mdm2	─┤	p53	─>	PTEN	─┤	AKT
