# Supplementary material for: Evaluating a therapeutic window for precision medicine by integrating genomic profiles and p53 network dynamics
Source: Commun Biol. 2022 Sep 7;5:924. doi: 10.1038/s42003-022-03872-1 (PMC9452682; doi:10.1038/s42003-022-03872-1)
Supplement: Supplementary file 11 — Supplementary Data 9 [file 42003_2022_3872_MOESM11_ESM.zip]

Archive with 34 entries (34 files):
- DNA damage 1/AKT.txt
- DNA damage 1/ARF.txt
- DNA damage 1/ATM.txt
- DNA damage 1/BBAX.txt
- DNA damage 1/BCL2.txt
- DNA damage 1/CASP3.txt
- DNA damage 1/CYCE.txt
- DNA damage 1/CYCG.txt
- DNA damage 1/E2F1.txt
- DNA damage 1/MDM2.txt
- DNA damage 1/MDMX.txt
- DNA damage 1/PTEN.txt
- DNA damage 1/RB.txt
- DNA damage 1/WIP1.txt
- DNA damage 1/desktop.ini
- DNA damage 1/p21.txt
- DNA damage 1/p53.txt
- DNA damage 0/AKT.txt
- DNA damage 0/ARF.txt
- DNA damage 0/ATM.txt
- DNA damage 0/BAX.txt
- DNA damage 0/BCL2.txt
- DNA damage 0/CASP3.txt
- DNA damage 0/CYCE.txt
- DNA damage 0/CYCG.txt
- DNA damage 0/E2F1.txt
- DNA damage 0/MDM2.txt
- DNA damage 0/MDMX.txt
- DNA damage 0/PTEN.txt
- DNA damage 0/RB.txt
- DNA damage 0/WIP1.txt
- DNA damage 0/desktop.ini
- DNA damage 0/p21.txt
- DNA damage 0/p53.txt
