# Supplementary material for: Evaluating a therapeutic window for precision medicine by integrating genomic profiles and p53 network dynamics
Source: Commun Biol. 2022 Sep 7;5:924. doi: 10.1038/s42003-022-03872-1 (PMC9452682; doi:10.1038/s42003-022-03872-1)
Supplement: Supplementary file 11 — Supplementary Data 9 [file 42003_2022_3872_MOESM11_ESM.zip › DNA damage 1/p53.txt]

ATM	E2F1	Mdm2	MdmX	Wip1	p53(t)	p53(t+1)
0	0	0	0	0	0	1
0	0	0	0	0	1	1
0	0	0	0	1	0	0
0	0	0	0	1	1	1
0	0	0	1	0	0	0
0	0	0	1	0	1	0
0	0	0	1	1	0	0
0	0	0	1	1	1	0
0	0	1	0	0	0	0
0	0	1	0	0	1	0
0	0	1	0	1	0	0
0	0	1	0	1	1	0
0	0	1	1	0	0	0
0	0	1	1	0	0	0
0	0	1	1	1	0	0
0	0	1	1	1	1	0
0	1	0	0	0	0	1
0	1	0	0	0	1	1
0	1	0	0	1	0	1
0	1	0	0	1	1	1
0	1	0	1	0	0	0
0	1	0	1	0	1	1
0	1	0	1	1	0	0
0	1	0	1	1	1	0
0	1	1	0	0	0	0
0	1	1	0	0	1	0
0	1	1	0	1	0	0
0	1	1	0	1	1	0
0	1	1	1	0	0	0
0	1	1	1	0	0	0
0	1	1	1	1	0	0
0	1	1	1	1	1	0
1	0	0	0	0	0	1
1	0	0	0	0	1	1
1	0	0	0	1	0	1
1	0	0	0	1	1	1
1	0	0	1	0	0	0
1	0	0	1	0	1	1
1	0	0	1	1	0	0
1	0	0	1	1	1	0
1	0	1	0	0	0	0
1	0	1	0	0	1	0
1	0	1	0	1	0	0
1	0	1	0	1	1	0
1	0	1	1	0	0	0
1	0	1	1	0	0	0
1	0	1	1	1	0	0
1	0	1	1	1	1	0
1	1	0	0	0	0	1
1	1	0	0	0	1	1
1	1	0	0	1	0	1
1	1	0	0	1	1	1
1	1	0	1	0	0	1
1	1	0	1	0	1	1
1	1	0	1	1	0	0
1	1	0	1	1	1	1
1	1	1	0	0	0	0
1	1	1	0	0	1	1
1	1	1	0	1	0	0
1	1	1	0	1	1	0
1	1	1	1	0	0	0
1	1	1	1	0	0	0
1	1	1	1	1	0	0
1	1	1	1	1	1	0
